# Supplementary material for: Crystal structures of tri­chlorido­(4-methyl­piperidine)gold(III) and two polymorphs of tri­bromido(4-methyl­piperidine)­gold(III)
Source: Acta Crystallogr E Crystallogr Commun. 2024 Apr 18;80(Pt 5):476–80. doi: 10.1107/S2056989024002822 (PMC11074573; doi:10.1107/S2056989024002822)
Supplement: Supplementary file 1 [file e-80-00476-sup1.cif]

##############################################################################
#                                                                            #
# This CIF contains the data in a paper accepted for publication in          #
# Acta Crystallographica Section E. It conforms to the requirements of       #
# Notes for Authors for Acta Crystallographica Section E, and has been       #
# peer reviewed under the auspices of the IUCr Commission on Journals.       #
#                                                                            #
# Full details of the Crystallographic Information File format               #
# are given in the paper "The Crystallographic Information File (CIF):       #
# a New Standard Archive File for Crystallography" by S. R. Hall, F. H.      #
# Allen and I. D. Brown [Acta Cryst. (1991), A47, 655-685].                  #
#                                                                            #
# The current version of the core CIF dictionary is obtainable from          #
# ftp://ftp.iucr.org/pub/cif_core.dic.                                       #
#                                                                            #
# Software is freely available for graphical display of the structure(s)     #
# in this CIF. For information consult the CIF software page                 #
# http://www.iucr.org/resources/cif/software.                                #
#                                                                            #
# This file may be used for bona fide research purposes within the           #
# scientific community so long as proper attribution is given to the journal # 
# article from which it was obtained.                                        #
#                                                                            #
##############################################################################
data_1
_audit_creation_method     'SHELXL-2019/3'
_chemical_name_systematic
;
Trichlorido(4-methylpiperidine)gold(III)
;
_chemical_name_common     ?
_chemical_formula_moiety     'C6 H13 Au Cl3 N'
_chemical_formula_sum     'C6 H13 Au Cl3 N'
_chemical_formula_iupac     '[Au Cl3 (C6 H13 N)]'
_chemical_formula_weight     402.49
_chemical_melting_point     ?
_space_group_crystal_system     orthorhombic
_space_group_name_H-M_alt     'P b c a'
_space_group_name_Hall     '-P 2ac 2ab'
loop_
    _space_group_symop_operation_xyz
    'x, y, z'
    '-x+1/2, -y, z+1/2'
    '-x, y+1/2, -z+1/2'
    'x+1/2, -y+1/2, -z'
    '-x, -y, -z'
    'x-1/2, y, -z-1/2'
    'x, -y-1/2, z-1/2'
    '-x-1/2, y-1/2, z'
_cell_length_a     12.5716(6)
_cell_length_b     8.3940(3)
_cell_length_c     20.3319(7)
_cell_angle_alpha     90
_cell_angle_beta     90
_cell_angle_gamma     90
_cell_volume     2145.53(14)
_cell_formula_units_Z     8
_cell_measurement_reflns_used     7041
_cell_measurement_theta_min     2.5820
_cell_measurement_theta_max     30.3250
_cell_measurement_temperature     100(2)
_exptl_crystal_description     needle
_exptl_crystal_colour     yellow
_exptl_crystal_size_max     0.22
_exptl_crystal_size_mid     0.03
_exptl_crystal_size_min     0.01
_exptl_crystal_density_diffrn     2.492
_exptl_crystal_density_meas     ?
_exptl_crystal_density_method     'not measured'
_exptl_crystal_F_000     1488
_exptl_absorpt_coefficient_mu     14.404
_exptl_absorpt_correction_type     multi-scan
_exptl_absorpt_process_details
;
(CrysAlisPro; Rigaku OD, 2015)
;
_exptl_absorpt_correction_T_min     0.70240
_exptl_absorpt_correction_T_max     1.00000
_diffrn_ambient_temperature     100(2)
_diffrn_source     'Enhance (Mo) X-ray Source'
_diffrn_radiation_type     MoK\a
_diffrn_radiation_wavelength     0.71073
_diffrn_measurement_device_type     'Oxford Diffraction Xcalibur, Eos'
_diffrn_measurement_method     '\w scan'
_diffrn_detector_area_resol_mean     16.1419
_diffrn_reflns_number     53277
_diffrn_reflns_av_R_equivalents     0.0795
_diffrn_reflns_av_unetI/netI     0.0287
_diffrn_reflns_theta_min     2.577
_diffrn_reflns_theta_max     29.127
_diffrn_reflns_theta_full     29.000
_diffrn_measured_fraction_theta_max     1.000
_diffrn_measured_fraction_theta_full     1.000
_diffrn_reflns_limit_h_min     -17
_diffrn_reflns_limit_h_max     17
_diffrn_reflns_limit_k_min     -11
_diffrn_reflns_limit_k_max     11
_diffrn_reflns_limit_l_min     -27
_diffrn_reflns_limit_l_max     27
_refine_special_details     ?
_reflns_number_total     2887
_reflns_number_gt     2134
_reflns_threshold_expression     'I > 2\s(I)'
_refine_ls_structure_factor_coef     Fsqd
_refine_ls_matrix_type     full
_refine_ls_R_factor_all     0.0426
_refine_ls_R_factor_gt     0.0242
_refine_ls_wR_factor_gt     0.0383
_refine_ls_wR_factor_ref     0.0419
_refine_ls_goodness_of_fit_ref     1.046
_refine_ls_restrained_S_all     1.046
_refine_ls_number_reflns     2887
_refine_ls_number_parameters     105
_refine_ls_number_restraints     0
_refine_ls_hydrogen_treatment     mixed
_refine_ls_weighting_scheme     calc
_refine_ls_weighting_details
              'w=1/[\s^2^(Fo^2^)+(0.0105P)^2^+2.0478P] where P=(Fo^2^+2Fc^2^)/3'
_atom_sites_solution_hydrogens     mixed
_atom_sites_solution_primary     direct
_atom_sites_solution_secondary     difmap
_refine_ls_shift/su_max     0.001
_refine_ls_shift/su_mean     0.000
_refine_diff_density_max     0.863
_refine_diff_density_min     -0.859
_refine_ls_extinction_method     none
_refine_ls_extinction_coef     .
loop_
    _atom_type_symbol
    _atom_type_description
    _atom_type_scat_dispersion_real
    _atom_type_scat_dispersion_imag
    _atom_type_scat_source
    'C' 'C' 0.0033 0.0016
                         'International Tables Vol C Tables 4.2.6.8 and 6.1.1.4'
    'H' 'H' 0.0000 0.0000
                         'International Tables Vol C Tables 4.2.6.8 and 6.1.1.4'
    'N' 'N' 0.0061 0.0033
                         'International Tables Vol C Tables 4.2.6.8 and 6.1.1.4'
    'Au' 'Au' -2.0133 8.8022
                         'International Tables Vol C Tables 4.2.6.8 and 6.1.1.4'
    'Cl' 'Cl' 0.1484 0.1585
                         'International Tables Vol C Tables 4.2.6.8 and 6.1.1.4'
_computing_data_collection
;
CrysAlisPro, Version 1.171.36.28 (Rigaku OD, 2015)
;
_computing_cell_refinement
;
CrysAlisPro, Version 1.171.36.28 (Rigaku OD, 2015)
;
_computing_data_reduction
;
CrysAlisPro, Version 1.171.36.28 (Rigaku OD, 2015)
;
_computing_structure_solution
;
SHELXS97 (Sheldrick, 2008)
;
_computing_structure_refinement
;
<i>SHELXL2019/3</i> (Sheldrick, 2015)
;
_computing_molecular_graphics
;
XP, Version 5.1 (Bruker, 1998)
;
_computing_publication_material
;
<i>SHELXL2019/3</i> (Sheldrick, 2015)
;
loop_
    _atom_site_type_symbol
    _atom_site_label
    _atom_site_fract_x
    _atom_site_fract_y
    _atom_site_fract_z
    _atom_site_U_iso_or_equiv
    _atom_site_adp_type
    _atom_site_calc_flag
    _atom_site_occupancy
    _atom_site_disorder_assembly
    _atom_site_disorder_group
    Au Au1 0.24309(2) 0.30864(2) 0.12540(2) 0.01126(5) Uani d 1 . .
    Cl Cl1 0.06218(8) 0.27039(12) 0.11903(6) 0.0183(2) Uani d 1 . .
    Cl Cl2 0.23963(8) 0.47300(12) 0.03594(5) 0.0152(2) Uani d 1 . .
    Cl Cl3 0.25068(9) 0.13911(12) 0.21305(5) 0.0163(2) Uani d 1 . .
    N N11 0.4051(3) 0.3526(4) 0.12740(19) 0.0140(7) Uani d 1 . .
    H H01 0.413(3) 0.459(5) 0.116(2) 0.016(12) Uiso d 1 . .
    C C12 0.4627(4) 0.2518(5) 0.0768(2) 0.0164(10) Uani d 1 . .
    H H12A 0.461894 0.138753 0.090652 0.020 Uiso calc 1 . .
    H H12B 0.426095 0.260030 0.033863 0.020 Uiso calc 1 . .
    C C13 0.5764(3) 0.3084(5) 0.0700(2) 0.0172(9) Uani d 1 . .
    H H13A 0.576749 0.418818 0.052940 0.021 Uiso calc 1 . .
    H H13B 0.613978 0.240127 0.037781 0.021 Uiso calc 1 . .
    C C14 0.6356(3) 0.3033(5) 0.1356(2) 0.0171(9) Uani d 1 . .
    H H14 0.637276 0.190175 0.150987 0.020 Uiso calc 1 . .
    C C15 0.5748(4) 0.4004(5) 0.1862(2) 0.0167(9) Uani d 1 . .
    H H15A 0.610893 0.391913 0.229285 0.020 Uiso calc 1 . .
    H H15B 0.575131 0.513867 0.172913 0.020 Uiso calc 1 . .
    C C16 0.4608(3) 0.3441(5) 0.1930(2) 0.0183(10) Uani d 1 . .
    H H16A 0.459812 0.233002 0.209420 0.022 Uiso calc 1 . .
    H H16B 0.422949 0.411771 0.225335 0.022 Uiso calc 1 . .
    C C17 0.7505(3) 0.3604(5) 0.1278(2) 0.0226(9) Uani d 1 . .
    H H17A 0.750776 0.472073 0.113702 0.034 Uiso calc 1 . .
    H H17B 0.786546 0.295036 0.094620 0.034 Uiso calc 1 . .
    H H17C 0.787735 0.350621 0.169907 0.034 Uiso calc 1 . .
loop_
    _atom_site_aniso_label
    _atom_site_aniso_U_11
    _atom_site_aniso_U_22
    _atom_site_aniso_U_33
    _atom_site_aniso_U_12
    _atom_site_aniso_U_13
    _atom_site_aniso_U_23
    Au1 0.01234(7) 0.00980(8) 0.01163(7) 0.00022(6) 0.00052(7) -0.00063(6)
    Cl1 0.0153(5) 0.0172(5) 0.0225(6) -0.0036(4) 0.0014(5) 0.0009(5)
    Cl2 0.0187(5) 0.0130(5) 0.0139(5) -0.0011(4) -0.0021(4) 0.0019(4)
    Cl3 0.0227(5) 0.0127(5) 0.0135(4) -0.0006(4) 0.0019(5) 0.0015(4)
    N11 0.0121(16) 0.0110(17) 0.0189(18) 0.0001(13) -0.0004(16) 0.0011(16)
    C12 0.014(2) 0.021(3) 0.015(2) 0.0004(17) 0.0039(19) -0.0070(17)
    C13 0.013(2) 0.023(3) 0.016(2) 0.001(2) 0.0022(17) -0.0025(19)
    C14 0.013(2) 0.020(2) 0.019(2) -0.0010(18) -0.0001(17) 0.0024(19)
    C15 0.018(2) 0.019(2) 0.013(2) 0.0014(18) -0.0065(18) -0.0034(17)
    C16 0.018(2) 0.025(3) 0.012(2) -0.0002(19) -0.0024(17) -0.0042(18)
    C17 0.019(2) 0.026(2) 0.022(2) -0.0043(18) -0.004(2) 0.007(2)
_geom_special_details     ?
loop_
    _geom_bond_atom_site_label_1
    _geom_bond_atom_site_label_2
    _geom_bond_site_symmetry_2
    _geom_bond_distance
    _geom_bond_publ_flag
    Au1 N11 . 2.070(3) y
    Au1 Cl3 . 2.2826(10) y
    Au1 Cl2 . 2.2832(10) y
    Au1 Cl1 . 2.3006(10) y
    N11 C16 . 1.509(5) ?
    N11 C12 . 1.516(5) ?
    N11 H01 . 0.93(4) ?
    C12 C13 . 1.512(6) ?
    C12 H12A . 0.9900 ?
    C12 H12B . 0.9900 ?
    C13 C14 . 1.528(6) ?
    C13 H13A . 0.9900 ?
    C13 H13B . 0.9900 ?
    C14 C15 . 1.518(6) ?
    C14 C17 . 1.531(6) ?
    C14 H14 . 1.0000 ?
    C15 C16 . 1.515(6) ?
    C15 H15A . 0.9900 ?
    C15 H15B . 0.9900 ?
    C16 H16A . 0.9900 ?
    C16 H16B . 0.9900 ?
    C17 H17A . 0.9800 ?
    C17 H17B . 0.9800 ?
    C17 H17C . 0.9800 ?
loop_
    _geom_angle_atom_site_label_1
    _geom_angle_atom_site_label_2
    _geom_angle_atom_site_label_3
    _geom_angle_site_symmetry_1
    _geom_angle_site_symmetry_3
    _geom_angle
    _geom_angle_publ_flag
    N11 Au1 Cl3 . . 93.13(11) y
    N11 Au1 Cl2 . . 85.80(11) y
    Cl3 Au1 Cl2 . . 178.07(4) y
    N11 Au1 Cl1 . . 176.94(11) y
    Cl3 Au1 Cl1 . . 89.90(4) y
    Cl2 Au1 Cl1 . . 91.18(4) y
    C16 N11 C12 . . 110.6(3) y
    C16 N11 Au1 . . 117.8(3) y
    C12 N11 Au1 . . 111.0(3) y
    C16 N11 H01 . . 103(3) ?
    C12 N11 H01 . . 108(3) ?
    Au1 N11 H01 . . 106(3) ?
    C13 C12 N11 . . 109.8(3) ?
    C13 C12 H12A . . 109.7 ?
    N11 C12 H12A . . 109.7 ?
    C13 C12 H12B . . 109.7 ?
    N11 C12 H12B . . 109.7 ?
    H12A C12 H12B . . 108.2 ?
    C12 C13 C14 . . 111.8(3) ?
    C12 C13 H13A . . 109.3 ?
    C14 C13 H13A . . 109.3 ?
    C12 C13 H13B . . 109.3 ?
    C14 C13 H13B . . 109.3 ?
    H13A C13 H13B . . 107.9 ?
    C15 C14 C13 . . 109.4(3) ?
    C15 C14 C17 . . 112.2(4) ?
    C13 C14 C17 . . 111.1(3) ?
    C15 C14 H14 . . 108.0 ?
    C13 C14 H14 . . 108.0 ?
    C17 C14 H14 . . 108.0 ?
    C16 C15 C14 . . 111.8(3) ?
    C16 C15 H15A . . 109.3 ?
    C14 C15 H15A . . 109.3 ?
    C16 C15 H15B . . 109.3 ?
    C14 C15 H15B . . 109.3 ?
    H15A C15 H15B . . 107.9 ?
    N11 C16 C15 . . 110.0(3) ?
    N11 C16 H16A . . 109.7 ?
    C15 C16 H16A . . 109.7 ?
    N11 C16 H16B . . 109.7 ?
    C15 C16 H16B . . 109.7 ?
    H16A C16 H16B . . 108.2 ?
    C14 C17 H17A . . 109.5 ?
    C14 C17 H17B . . 109.5 ?
    H17A C17 H17B . . 109.5 ?
    C14 C17 H17C . . 109.5 ?
    H17A C17 H17C . . 109.5 ?
    H17B C17 H17C . . 109.5 ?
loop_
    _geom_torsion_atom_site_label_1
    _geom_torsion_atom_site_label_2
    _geom_torsion_atom_site_label_3
    _geom_torsion_atom_site_label_4
    _geom_torsion_site_symmetry_1
    _geom_torsion_site_symmetry_2
    _geom_torsion_site_symmetry_3
    _geom_torsion_site_symmetry_4
    _geom_torsion
    _geom_torsion_publ_flag
    Cl3 Au1 N11 C16 . . . . -30.0(3) y
    Cl2 Au1 N11 C16 . . . . 151.6(3) y
    Cl3 Au1 N11 C12 . . . . 98.8(3) y
    Cl2 Au1 N11 C12 . . . . -79.6(3) y
    C16 N11 C12 C13 . . . . -58.4(4) ?
    Au1 N11 C12 C13 . . . . 169.1(3) y
    N11 C12 C13 C14 . . . . 57.4(5) ?
    C12 C13 C14 C15 . . . . -55.8(5) ?
    C12 C13 C14 C17 . . . . 179.8(4) y
    C13 C14 C15 C16 . . . . 55.7(5) ?
    C17 C14 C15 C16 . . . . 179.4(4) y
    C12 N11 C16 C15 . . . . 58.4(4) ?
    Au1 N11 C16 C15 . . . . -172.6(3) y
    C14 C15 C16 N11 . . . . -57.7(5) ?
loop_
    _geom_hbond_atom_site_label_D
    _geom_hbond_atom_site_label_H
    _geom_hbond_atom_site_label_A
    _geom_hbond_site_symmetry_A
    _geom_hbond_distance_DH
    _geom_hbond_distance_HA
    _geom_hbond_distance_DA
    _geom_hbond_angle_DHA
    _geom_hbond_publ_flag
    N11 H01 Cl1 8_665 0.93(4) 2.64(4) 3.535(4) 163(4) yes
    C15 H15B Cl1 8_665 0.99 2.97 3.804(4) 142.7 yes
    C13 H13B Cl2 4 0.99 2.82 3.798(4) 170.6 yes
    C15 H15A Cl3 3_655 0.99 2.95 3.610(4) 124.9 yes
    C15 H15A Cl3 6_656 0.99 2.99 3.728(4) 131.8 yes
    C16 H16B Cl3 8_665 0.99 2.91 3.656(5) 132.8 yes
_shelx_space_group_comment
;
The symmetry employed for this shelxl refinement is uniquely defined
by the following loop, which should always be used as a source of
symmetry information in preference to the above space-group names.
They are only intended as comments.
;
_shelx_estimated_absorpt_T_min     0.144
_shelx_estimated_absorpt_T_max     0.869
_shelx_hkl_file
;
   0   0  -3-4.91706 42.7484  10
   0   0  -3 7.15724 41.1850   1
   0   0   3 64.7624 44.8845  10
   0   0   3-28.6558 27.3013   9
   0   0   3-23.4565 32.3839  13
   0   0  -3-13.0116 23.0819   9
   0   0   3 35.8069 28.2579  12
   0   0   3-4.78724 25.8791  17
   0   0  -3 22.1446 40.6984  12
   0   0   3 29.4066 47.8765   1
   0   0   3 49.4335 26.2606   5
   0   0  -3-9.77367 26.4633  13
   0   0  -3 14.4594 28.1643  17
   0   0   4 81844.1 782.866   9
   0   0  -4 85423.1 961.110  12
   0   0   4 87125.4 876.381  17
   0   0   4 80278.4 959.938  10
   0   0  -4 84299.3 895.406  13
   0   0   4 85342.6 791.988   5
   0   0  -4 85893.4 1024.70   1
   0   0   4 84578.8 877.189  13
   0   0  -4 83775.0 777.182   9
   0   0   4 80107.7 941.323  12
   0   0   4 84327.2 932.054  11
   0   0  -4 86740.0 870.250  17
   0   0   4 82262.5 987.845   1
   0   0  -5 60.3653 68.6721  10
   0   0  -5 41.2466 74.0148   1
   0   0   5 82.8855 62.0644  13
   0   0  -5-12.5507 35.3517   9
   0   0   5-25.5742 44.0927  12
   0   0  -5 1.29600 58.1321  12
   0   0   5-22.7892 38.5444   9
   0   0  -5-81.9766 55.8678  17
   0   0   5-23.4975 46.0022  11
   0   0   5-23.8286 60.0902   1
   0   0   5-22.4394 39.2938   5
   0   0   5 7.97199 32.4658  17
   0   0   5 69.3440 63.2371  10
   0   0   6 138.146 68.0002   5
   0   0   6 101.204 53.7003  12
   0   0   6 73.1956 43.6145   9
   0   0   6 202.044 97.1799   1
   0   0   6 81.3399 57.6951  13
   0   0   6 63.1374 57.5869  11
   0   0  -6 58.2247 42.8469   9
   0   0   6 90.1194 50.2997  17
   0   0  -6 115.706 87.8280  10
   0   0  -6 306.941 86.5596  12
   0   0  -6-2.57709 71.1613   1
   0   0   6 26.1780 48.9898  10
   0   0  -6 108.031 51.9175  17
   0   0   7-24.5983 43.3953  10
   0   0   7-87.7082 60.4424   5
   0   0  -7-31.4741 79.0288  10
   0   0  -7-49.4677 53.0930   9
   0   0   7-16.6667 53.6175  13
   0   0   7 54.3554 54.1182  17
   0   0   7 93.5805 58.2533   9
   0   0   7 84.9010 81.2662  11
   0   0  -7 71.3546 55.9218  17
   0   0  -7-25.9085 74.4682  12
   0   0  -8 49387.9 942.813  17
   0   0   8 47409.6 992.063  11
   0   0  -8 47141.9 1031.81  12
   0   0   8 46496.2 832.115   9
   0   0  -8 45300.4 1087.18  10
   0   0  -8 47165.8 832.842   9
   0   0   8 46187.1 836.237   5
   0   0   8 46547.6 944.706  13
   0   0   9 82.2617 75.5868  13
   0   0  -9-32.0987 101.798  10
   0   0  -9 55.3607 57.6135   9
   0   0  -9 5.63476 91.7206  12
   0   0   9 31.8525 65.1195   5
   0   0   9 63.6896 55.9364   9
   0   0   9 57.1643 78.0892  11
   0   0  -9-40.8931 59.9182  17
   0   0 -10 119.060 65.4169  17
   0   0 -10 238.996 122.679  12
   0   0 -10 99.6601 54.6024   9
   0   0  10 176.019 88.5540  13
   0   0 -10 170.012 113.933  15
   0   0  10 248.140 112.095  11
   0   0  10 170.542 77.2095   5
   0   0 -10 133.242 93.7070  10
   0   0 -11 146.496 120.168  15
   0   0  11 47.1430 62.3911   5
   0   0 -11 59.2622 49.1204   9
   0   0  11-5.03295 77.8668  11
   0   0 -11-149.021 129.674  10
   0   0  11-41.2581 70.7209  13
   0   0 -11-82.2271 89.4790  12
   0   0  12 72657.2 1536.95  11
   0   0 -12 70187.6 1461.36  15
   0   0  12 69169.9 1428.13  13
   0   0 -12 67194.4 1666.04  10
   0   0 -12 73324.7 1276.65   9
   0   0  12 68916.3 1277.35   5
   0   0 -12 69204.5 1557.05  12
   0   0 -13 281.148 188.687  10
   0   0  13 120.086 85.1534   5
   0   0 -13 63.8065 77.3146   9
   0   0 -13 50.4017 89.8930  15
   0   0 -13 291.640 163.770  12
   0   0  13 365.647 147.753  13
   0   0  13 203.899 132.322  11
   0   0  14 47.1858 106.422  11
   0   0  14 161.954 120.877   2
   0   0 -14 98.0979 101.422  15
   0   0 -14 74.7938 77.6095   9
   0   0  14 44.5369 72.5292  13
   0   0 -14-4.42145 119.133  10
   0   0  14-8.39602 70.4798   5
   0   0 -14-61.6453 115.835  12
   0   0 -15 133.469 164.276  10
   0   0  15-41.2188 94.8887  11
   0   0  15-23.4561 72.5311  13
   0   0 -15 97.1352 72.1471   9
   0   0 -15-5.01219 107.213  12
   0   0  15 101.760 113.784   2
   0   0  15-123.534 80.0175   5
   0   0 -15-18.2454 93.1721  15
   0   0  16 22282.3 1012.12  11
   0   0 -16 23127.7 953.666  15
   0   0 -16 22372.7 1045.15  12
   0   0 -16 21779.0 815.367   9
   0   0  16 22140.9 860.301   5
   0   0 -16 21804.7 1127.10  10
   0   0  16 22247.7 960.726  13
   0   0  16 22167.3 913.462   2
   0   0  17 277.390 162.649  11
   0   0 -17 224.389 142.275  12
   0   0  17 278.569 160.418  13
   0   0  17 30.5078 85.7620   5
   0   0 -17 88.5854 68.3144   9
   0   0 -17 109.546 153.889  10
   0   0 -17 261.663 134.117  15
   0   0  17 164.824 116.529   2
   0   0  18 237.839 125.934   2
   0   0  18 210.300 114.937  13
   0   0  18 45.7421 102.861  11
   0   0 -18 350.874 263.674  10
   0   0 -18 154.843 93.7537  15
   0   0 -18-91.4066 114.707  12
   0   0  18 214.377 105.466   5
   0   0 -18 168.616 88.8942   9
   0   0  19-127.364 132.373  13
   0   0 -19-90.5445 115.386  15
   0   0 -19 360.305 253.461  10
   0   0 -19 23.2243 75.1444   9
   0   0  19 294.318 192.529  11
   0   0 -19 251.305 192.780  12
   0   0  19-10.1892 82.4090   5
   0   0  19 29.3429 84.2409   2
   0   0  20 21917.9 1140.70  11
   0   0  20 23240.5 1016.17   5
   0   0 -20 23406.9 1064.60  15
   0   0 -20 22876.2 940.612   9
   0   0  20 20493.7 1065.86  13
   0   0  20 23848.6 1043.32   2
   0   0 -20 23089.6 1331.08  10
   0   0  21 269.753 158.216   2
   0   0 -21 150.042 120.151  15
   0   0 -21 164.108 99.2099   9
   0   0 -21 166.302 176.629  10
   0   0  21 298.772 155.797  13
   0   0  21 102.836 87.5669   5
   0   0  21 117.011 112.741  11
   0   0  22 221.584 154.400  11
   0   0 -22 247.221 147.439  15
   0   0 -22-296.601 199.754  10
   0   0  22 75.1238 119.485   2
   0   0  22-151.833 165.638  13
   0   0  23-2.39876 125.244  11
   0   0  23-162.609 120.795  13
   0   0 -23 119.434 164.103  10
   0   0 -24 17158.5 1291.54  10
   0   0  24 17087.2 1105.98  13
   0   0  24 16722.9 1126.17  11
   0   0  25 300.360 179.213  13
   0   0  25-111.767 134.233  11
   0   0 -25-43.2401 136.373  10
   0   0  26 191.719 144.108  11
   0   0 -26-113.806 181.621  10
   0   0  26-174.051 159.432  13
   0   0  27 81.5986 122.461  11
   0   0  27 206.364 163.900  13
   0   0  28 3727.19 593.901  11
   1   0   2 78407.8 695.022  11
   1   0   2 76148.2 693.585  12
   1   0  -2 77421.2 703.248  17
   1   0  -2 76055.4 754.591   9
   1   0   2 76099.0 707.900   3
   1   0  -2 74356.2 755.025  13
  -1   0   2 75586.9 718.937   4
  -1   0  -2 73646.4 787.579   1
   1   0  -2 76072.2 757.984   5
  -1   0   3 20.3744 38.3624  13
   1   0   3-57.4402 47.5249   1
   1   0  -3 88.2807 41.4285  17
  -1   0  -3 41.7490 38.1808   3
   1   0   3-17.2335 46.9141  10
   1   0   3-19.4690 41.6652  11
  -1   0  -3 41.6800 43.8241  12
  -1   0  -3 8.48557 59.7328  10
  -1   0   3 13.5864 34.4703  17
   1   0  -3-47.1870 33.0962   4
  -1   0   3-60.3464 52.2498   5
  -1   0   3 48.4226 29.7104  10
  -1   0   3 8.85349 31.8141   9
   1   0   3-17.5696 30.9589  12
   1   0  -3-49.0557 37.3376   9
   1   0  -3-4.92573 36.2225  13
   1   0   3 24.9774 24.5860   9
  -1   0   3-24.7187 41.1851  12
   1   0   3 9.49605 32.7981   3
  -1   0  -3-6.19251 29.6661  11
   1   0  -3-31.8355 42.6175   5
  -1   0  -3 75.0973 54.3043   1
   1   0  -3-15.0013 25.4470  10
   1   0   4 22.9424 49.7772  10
   1   0   4 53.4612 39.1598  12
   1   0  -4 49.8397 41.2316  10
  -1   0   4 95.1387 47.6150  17
  -1   0  -4 8.87799 28.0795  15
   1   0   4 38.3398 25.6174   9
   1   0   4-15.4286 48.7094   1
  -1   0   4 80.5995 56.2485  12
  -1   0  -4 12.2069 55.2621   1
  -1   0   4-9.14787 51.9480   5
  -1   0  -4 39.3003 30.2795   9
   1   0  -4 22.4634 47.2898   9
   1   0  -4 57.4489 39.9324   5
   1   0   4 82.8726 51.5616   3
  -1   0   4 40.3648 31.1781   2
   1   0  -4 55.5906 40.4390  13
  -1   0  -4 15.9356 56.4758  12
  -1   0  -4 46.6030 36.4009  11
  -1   0   4 90.3293 56.9993  13
  -1   0  -4 69.3624 72.4548  10
  -1   0   4 22.9754 32.1242  10
  -1   0   4 42.8613 44.9819   9
   1   0   4 38.1961 40.5097  11
   1   0  -4 40.3060 39.8741  17
   1   0   5 24.3919 34.6042   9
  -1   0   5-61.6329 61.3505  12
  -1   0   5 72.8327 37.2548  17
  -1   0  -5-76.0487 54.6896   1
  -1   0  -5-98.6606 62.5583  11
   1   0   5 40.2135 45.1478  12
   1   0  -5-0.52877 50.9850  17
  -1   0  -5 22.6431 38.2116  15
   1   0  -5 5.98032 51.9563  12
   1   0  -5 61.2014 46.3986  13
  -1   0   5 49.7416 45.7313  10
  -1   0   5 18.9553 42.7677   9
  -1   0   5-39.3518 53.1290   5
   1   0  -5-107.720 61.8167   9
   1   0  -5 88.0509 39.6537   5
  -1   0  -5 146.403 78.1976  12
   1   0   5 87.9676 97.4182   1
  -1   0  -5 96.1867 45.7851   9
  -1   0   5-34.8181 65.6786  13
   1   0   5-51.3913 66.7531  10
  -1   0  -5 26.9812 97.4379  10
   1   0  -5 2.94772 52.0981  10
  -1   0   5 129.720 56.2228   2
   1   0   5 8.90668 50.9337  11
  -1   0   6 20926.9 544.887  17
  -1   0   6 20041.4 539.089   5
   1   0  -6 19823.5 554.090  10
  -1   0   6 19730.4 568.353  13
   1   0   6 20135.7 567.141  11
  -1   0  -6 19595.7 574.109  12
   1   0   6 21216.1 652.729   1
  -1   0  -6 20669.8 567.643  11
   1   0  -6 20715.8 569.918  13
   1   0   6 21170.3 549.393  17
   1   0  -6 21161.2 604.289   1
   1   0  -6 20244.0 527.881   9
  -1   0   6 20010.7 536.064   9
   1   0  -6 20472.3 529.201   5
   1   0  -6 20005.5 594.005  12
   1   0   6 20895.5 666.590  10
  -1   0  -6 19453.5 691.985  10
  -1   0  -6 20967.5 463.109   9
   1   0   6 20210.3 458.526   9
  -1   0   6 21377.8 528.893  10
   1   0   6 20814.2 582.077  12
   1   0  -6 20396.3 542.649  17
  -1   0  -6 20773.5 463.225  15
   1   0   7 99.7222 80.5894  11
   1   0   7-8.89753 34.6468   9
   1   0  -7 32.7045 70.9855  10
   1   0  -7 78.9360 82.8163  12
   1   0  -7-45.0492 60.0667  17
  -1   0   7 59.9486 72.8070  13
  -1   0  -7 36.7459 111.956  10
  -1   0  -7-45.6064 80.3918  12
  -1   0   7 51.8386 61.6480  17
  -1   0  -7-29.2033 40.9863   9
  -1   0  -7 20.5891 54.8394  15
  -1   0   7-39.9689 57.4904   5
  -1   0   7 5.05539 60.4049   9
  -1   0   7 5.88273 41.9753  10
   1   0  -7-98.4327 66.4961   9
   1   0   7 79.7594 98.5143   1
   1   0  -7-5.68273 45.9699   5
   1   0   7 77.8783 51.1320  17
   1   0   8 130.446 54.0236   9
   1   0  -8 152.720 97.4739  10
  -1   0   8-109.057 78.2739   5
  -1   0   8 74.5729 61.4323   9
   1   0   8 106.971 69.1655  13
  -1   0   8 108.776 53.5673  10
   1   0  -8 147.233 53.2763   5
  -1   0  -8 74.4494 53.5686   9
  -1   0  -8 332.577 157.225  10
   1   0   8 99.4001 115.501   1
   1   0  -8 161.096 74.5125   9
   1   0   8 24.5235 68.6991  11
  -1   0  -8-6.89604 86.6859  12
  -1   0   8 35.8301 71.5637  13
   1   0  -8 88.3666 77.9902  12
  -1   0  -8 220.607 86.8899  15
   1   0  -8 107.721 72.6155  17
   1   0   9 13.9233 65.6709  11
   1   0  -9-13.6082 52.7772  17
  -1   0   9 122.145 77.2374   2
   1   0   9 30.1014 56.3581  13
  -1   0  -9 56.8974 44.7155   9
  -1   0   9 119.599 93.3313  13
  -1   0  -9-28.7644 82.8184  12
   1   0   9-61.7335 49.5587   5
   1   0  -9 11.3198 72.8096  10
   1   0   9 24.2305 96.7967   1
   1   0  -9 20.2642 57.9002   9
  -1   0  -9-14.1552 70.6711  15
  -1   0   9 10.2213 58.7205   5
   1   0   9 17.0966 28.8912   9
  -1   0  -9-116.242 94.3134  10
   1   0  -9-0.87289 78.3808  12
  -1   0 -10 62788.5 1047.12   9
  -1   0  10 62221.6 1186.16   5
   1   0  10 62545.3 1438.68   1
   1   0  10 62150.6 1285.74  11
   1   0 -10 60191.9 1334.71  10
   1   0  10 64478.0 1068.78   5
  -1   0 -10 60874.8 1319.71  12
   1   0 -10 62200.5 1372.29  12
  -1   0 -10 62181.4 1116.24  15
   1   0 -10 60612.0 1118.46   9
   1   0  10 60486.0 1189.41  13
  -1   0  10 62304.3 1278.96  13
  -1   0 -10 56551.7 1480.00  10
   1   0 -10 62835.5 1210.93  17
  -1   0  10 61732.0 1079.17   2
   1   0  11-43.1944 69.4475   5
  -1   0 -11-20.0523 59.2876  15
   1   0 -11 110.293 109.204  10
  -1   0  11 90.7497 89.8954   2
   1   0 -11 13.3223 84.7070  17
  -1   0  11 88.5853 80.8369  13
   1   0 -11 33.4425 66.9597   9
  -1   0  11 56.6395 73.2160  11
  -1   0 -11 141.743 169.936  10
  -1   0  11 75.7883 83.4095   5
  -1   0 -11-13.2176 74.9276  12
   1   0 -11 124.411 142.105  12
   1   0  11 105.953 124.983   1
   1   0  11 173.372 118.328  11
   1   0  11 63.3689 79.3467  13
  -1   0 -11 73.4704 64.1805   9
   1   0 -12 32.7434 106.926  10
   1   0 -12 121.382 127.610  12
  -1   0  12 206.954 88.1445   5
   1   0  12 25.9735 94.5443  11
  -1   0 -12 142.678 100.958  12
   1   0 -12-93.3378 88.8106   9
  -1   0 -12 18.8373 82.3704  15
   1   0  12-3.54556 63.7188   5
  -1   0  12 137.947 88.3124   2
   1   0 -12-62.9064 90.1698  17
   1   0  12-136.928 101.322  13
  -1   0 -12 75.1388 64.0138   9
  -1   0  12-41.8085 76.7509  11
  -1   0  12 106.721 107.142  13
  -1   0 -12 218.786 171.893  10
  -1   0 -13 109.692 76.4267   9
   1   0  13 175.788 102.437  11
   1   0  13 25.5063 71.9796   5
  -1   0  13 168.552 121.952  11
  -1   0 -13 365.792 180.504  10
  -1   0  13 20.5161 75.5785   2
   1   0 -13 60.5449 119.077  15
   1   0  13 136.101 96.1835  13
   1   0 -13-25.0685 64.2753  17
  -1   0  13 12.3825 72.7093  13
   1   0 -13-54.9151 101.387  10
   1   0 -13-1.76112 59.8229   9
  -1   0  13 1.95027 74.0364   5
  -1   0 -13 39.1960 73.9368  15
   1   0 -13 42.1497 128.874  12
  -1   0 -13 41.2038 122.935  12
   1   0 -14 28113.4 1105.42  12
  -1   0  14 29075.4 955.885   5
   1   0 -14 27577.7 887.182   9
   1   0  14 27120.9 1030.58  11
  -1   0 -14 27013.2 1213.79  10
  -1   0 -14 28830.0 846.182   9
   1   0 -14 27323.6 947.655  17
   1   0 -14 27630.5 1125.61  10
  -1   0 -14 27993.0 899.599  15
  -1   0 -14 27235.0 1064.67  12
   1   0  14 26433.0 951.658  13
   1   0  14 27861.9 851.377   5
  -1   0  14 27612.8 1048.40  11
  -1   0  14 26933.4 1004.94  13
  -1   0  14 26073.3 850.303   2
   1   0 -14 27090.9 1058.69  15
   1   0 -15 2.03705 59.8426   9
   1   0  15 116.319 106.852  13
  -1   0 -15 50.9165 89.8667  15
   1   0  15 19.1933 97.5888  11
   1   0 -15 31.3997 138.711  10
  -1   0  15 269.952 129.533   2
  -1   0  15-71.9969 85.3077  13
  -1   0  15 18.4229 90.4544   5
  -1   0 -15 33.4408 68.2703   9
   1   0 -15 315.118 186.446  15
  -1   0 -15 124.261 161.912  10
   1   0 -15 93.1621 118.276  17
   1   0 -15 24.4740 115.665  12
   1   0  15 71.9689 97.4001   5
  -1   0  15-109.961 124.985  11
  -1   0 -15-9.45566 115.008  12
   1   0 -16 0.25589 91.3467  15
   1   0 -16 50.5670 170.972  10
   1   0 -16-81.2703 99.4668  17
  -1   0 -16-26.7244 64.9485   9
  -1   0 -16 151.549 151.146  12
   1   0  16 82.9688 81.8551   5
  -1   0 -16 63.6957 88.6832  15
   1   0  16-72.8530 93.4612  13
  -1   0  16-21.0424 87.6797  13
   1   0  16-13.4861 108.799  11
  -1   0  16-22.6211 68.3610   2
  -1   0  16-103.228 85.9591  11
  -1   0  16 67.3165 93.0773   5
  -1   0 -16 236.415 184.950  10
   1   0 -16-53.7952 72.9265   9
  -1   0  17 76.7032 108.851   2
   1   0 -17-93.8159 92.6193   9
   1   0  17-22.0081 74.0686   5
  -1   0 -17-13.6435 123.678  12
   1   0  17-27.2652 87.5431  13
   1   0 -17 37.1361 93.0759  15
   1   0  17 360.712 169.400   2
  -1   0  17-101.558 105.474  11
  -1   0 -17 124.618 94.9148  15
  -1   0 -17 68.7986 53.9490   9
   1   0 -17 87.3497 128.930  10
  -1   0  17-99.8738 95.2748  13
   1   0  17 17.2006 85.4895  11
  -1   0 -17 372.863 262.673  10
  -1   0  17 6.38477 82.2340   5
  -1   0 -18 10104.9 757.085  12
  -1   0 -18 9353.22 556.747   9
   1   0 -18 9064.40 578.608   9
  -1   0 -18 11424.3 925.150  10
  -1   0  18 9699.63 723.928  11
   1   0 -18 10334.4 808.521  10
  -1   0  18 9694.44 639.028   5
   1   0 -18 9653.81 711.128  15
  -1   0 -18 9737.05 600.056  15
   1   0  18 10291.3 703.651  13
  -1   0  18 8905.72 677.552  13
   1   0  18 9615.51 705.064  11
   1   0  18 10131.9 605.949   5
   1   0  18 9579.15 687.094   2
  -1   0  18 9902.81 590.963   2
  -1   0  19-1.19713 99.7210  13
   1   0 -19-141.840 93.8238  15
   1   0 -19 157.428 170.952  10
   1   0  19-14.7723 88.1554  13
  -1   0 -19 142.131 190.238  10
  -1   0 -19-157.134 119.792  15
  -1   0 -19 310.417 155.863  12
  -1   0  19 82.5628 107.494  11
   1   0 -19 190.352 115.669   9
  -1   0  19-23.9973 66.5853   2
  -1   0 -19 110.365 80.4062   9
  -1   0  19 36.1327 95.0621   5
   1   0  19 55.7987 80.7828   5
   1   0  19 116.424 124.650   2
   1   0  19-84.3531 120.537  11
   1   0 -20-18.7446 73.7005   9
  -1   0 -20-70.0845 95.5826  15
  -1   0  20-37.7206 89.6752  13
   1   0  20-54.6734 115.419   2
   1   0  20 55.6916 78.1429   5
  -1   0  20-15.0925 129.440  11
  -1   0 -20 7.88539 116.324  12
   1   0  20 94.3590 129.090  11
   1   0 -20-180.481 132.173  10
  -1   0 -20 132.021 174.887  10
  -1   0  20-21.2801 85.3615   2
   1   0 -20-47.7397 103.689  15
  -1   0  20-62.7651 107.652   5
   1   0  20 0.89488 87.7750  13
  -1   0 -20 75.1190 63.3116   9
  -1   0  21 273.668 163.728  11
   1   0  21 98.3127 91.1795  13
  -1   0 -21 154.843 95.0176  15
   1   0 -21-66.8807 148.593  10
   1   0 -21 5.06347 63.6625   9
  -1   0  21 32.7627 71.0123   5
   1   0 -21 100.231 111.290  15
  -1   0 -21-61.2634 104.486  12
  -1   0 -21-72.6255 151.102  10
   1   0  21 277.582 179.296  11
  -1   0 -21 170.600 97.0354   9
  -1   0  21 38.6049 97.5649  13
   1   0  21 164.355 157.244   2
   1   0 -22 21043.7 1119.03  15
  -1   0  22 20598.5 1184.49  11
   1   0 -22 21013.7 1317.59  10
  -1   0 -22 20595.2 1233.63  12
   1   0  22 20603.9 1081.38   2
  -1   0  22 20012.1 1044.19   5
   1   0  22 20578.5 1170.71  11
   1   0 -22 21912.5 996.219   9
  -1   0 -22 21515.2 1393.93  10
   1   0  22 19863.7 1103.93  13
  -1   0  22 21465.2 1182.86  13
   1   0  23-53.7674 113.729   2
  -1   0  23 143.692 156.483  13
   1   0  23 159.925 156.376  11
  -1   0 -23 120.564 157.091  10
  -1   0  23 158.132 171.461  11
   1   0 -23-134.821 105.692  15
   1   0 -23 79.5606 134.328  10
   1   0  23-33.0172 81.3354  13
   1   0 -24 237.933 197.988  10
  -1   0  24 70.2594 118.650  13
  -1   0 -24 17.5583 184.628  10
  -1   0  24 95.2276 153.949  11
   1   0  24-49.7094 123.602  13
   1   0  24 210.029 179.362  11
  -1   0  25-22.2474 124.549  11
   1   0  25 176.384 169.546  11
  -1   0 -25-106.200 155.512  10
  -1   0  25 170.097 165.827  13
   1   0 -25 374.360 279.789  10
   1   0  25-64.2843 108.212  13
   1   0  26 8100.32 789.245  13
   1   0  26 6193.70 724.760  11
  -1   0  26 7135.31 785.308  11
  -1   0  26 6127.22 708.530  13
  -1   0 -26 7282.71 905.246  10
  -1   0 -27 416.426 275.471  10
  -1   0  27 376.799 239.229  11
   1   0  27 276.791 191.062  11
  -1   0  27 298.838 194.297  13
   1   0 -27-2.00704 146.739   4
  -1   0  28 260.668 211.410  11
   1   0  28 61.3397 130.601  11
   1   0 -28-10.5646 124.082   4
  -2   0   0 65764.6 676.053   1
   2   0   0 64838.6 804.327  13
   2   0   0 66575.5 679.943   1
   2   0   0 62027.4 856.077   5
  -2   0   0 64598.1 735.745   6
  -2   0   0 63054.6 786.216  13
   2   0   0 62288.4 749.356  10
  -2   0   0 64803.2 732.082   3
   2   0   0 64154.6 741.056   3
  -2   0   0 63311.3 847.491   5
   2   0   0 65104.3 743.506   6
   2   0  -1 70.8821 42.7426  17
  -2   0  -1 25.7824 36.0177   3
  -2   0  -1-35.9169 49.9764  10
   2   0  -1-11.7305 46.0105  13
  -2   0   1 10.7982 44.6339   5
   2   0   1-7.42703 37.5148   1
  -2   0  -1-16.8998 31.5940   1
   2   0  -1 42.0597 49.7247   5
  -2   0   1-28.8158 44.9001  13
   2   0  -1 40.8833 42.1490   4
   2   0  -1-4.83527 27.6743   6
  -2   0   1-34.9967 39.3100   4
   2   0   1-29.0648 44.2223   5
   2   0   1 27.6327 29.0503   7
   2   0   1-96.5180 40.9606   3
  -2   0   1 83.6833 41.7785   3
  -2   0   1-27.4708 44.5518   6
   2   0   1 67.1670 58.6984  10
  -2   0  -1-24.7438 32.4749   7
  -2   0   2 27.2284 35.2592   4
   2   0  -2-14.3660 48.5354   9
   2   0   2 79.1389 49.4647   3
  -2   0   2-80.9541 78.2277   5
   2   0   2 46.0793 33.1089  12
  -2   0   2 63.2448 67.0364  13
  -2   0  -2 17.9927 34.7870   7
  -2   0   2 34.9171 32.4469  17
   2   0  -2 34.9546 39.9370   5
   2   0  -2 9.53229 45.3357   4
   2   0  -2 119.458 58.1670  17
  -2   0  -2 23.2496 42.0272  12
  -2   0  -2-8.17381 39.4073   1
  -2   0  -2 34.8987 59.0674  10
   2   0   2-12.2782 32.4242   7
   2   0  -2 60.8839 45.4497  13
  -2   0  -2 71.3063 47.1815   3
   2   0   2 21.7696 41.4930   1
   2   0   2 82.5595 71.1081  10
  -2   0  -3 84.1594 89.5266  10
   2   0  -3-31.6811 42.2693  17
  -2   0   3-6.13468 65.2453   5
   2   0   3 23.1510 37.9668   3
   2   0   3-91.6202 86.6968  10
   2   0  -3 89.5723 52.9650   5
   2   0  -3 18.7598 53.5514   9
  -2   0  -3 82.4788 58.9764   3
  -2   0   3 74.6149 58.7103  13
   2   0  -3-10.5466 42.5472   4
  -2   0  -3 87.9211 56.7436   7
  -2   0  -3 24.7349 32.4984  11
  -2   0   3 37.0880 55.3467  17
   2   0   3 14.0121 34.7235  12
  -2   0  -3-8.11892 38.8315   1
   2   0   3 20.4279 71.7300   1
  -2   0  -3-88.8334 53.8342  12
  -2   0   3 59.3667 53.5322   4
  -2   0   3 17.4831 62.8911   9
   2   0  -3-4.85978 43.7077  13
   2   0   4 24233.8 563.292   3
  -2   0  -4 22832.6 622.428   1
   2   0  -4 22854.0 389.330  10
  -2   0  -4 23019.2 542.087  11
  -2   0   4 23010.4 598.708  13
   2   0  -4 22967.9 590.898  13
   2   0   4 23559.5 546.404  11
   2   0  -4 22984.1 585.664   9
   2   0  -4 23815.3 597.402   5
  -2   0  -4 22662.3 545.433   3
   2   0  -4 22876.0 553.920   4
  -2   0   4 25105.9 630.471   5
  -2   0   4 23271.1 603.479   9
  -2   0  -4 21173.3 679.125  10
  -2   0   4 22588.4 551.523  17
  -2   0  -4 23782.9 542.996  12
   2   0  -4 23543.0 556.598  17
   2   0   4 23209.2 633.952   1
   2   0   4 23573.0 543.529  12
   2   0   4 22046.3 680.285  10
  -2   0   4 23811.0 560.015   4
  -2   0  -5 54.3584 63.0548  12
   2   0  -5 21.9642 57.9352   5
   2   0  -5 26.7287 51.5193  17
  -2   0   5-33.4634 53.0751  12
   2   0   5-18.8596 54.8379  11
  -2   0  -5-28.4839 50.9297   1
   2   0   5 30.5601 32.4669   9
  -2   0   5-31.4175 72.9472  13
  -2   0   5 65.6270 68.7976   9
   2   0  -5 35.5507 58.6995  13
  -2   0   5 34.0644 54.5008  17
  -2   0  -5 17.5412 63.6678   3
  -2   0   5 14.9347 61.7557   5
   2   0   5 31.6538 37.1696   3
   2   0   5-72.3939 59.1471  12
   2   0  -5 49.5375 37.1241  10
  -2   0  -5 13.8522 49.0445  11
   2   0  -5 141.027 84.2753   9
   2   0   5-110.548 82.6659  10
  -2   0   5 8.27926 29.9510  10
   2   0   5 129.575 100.143   1
   2   0  -5 34.6257 56.9199   4
  -2   0  -5-92.5071 104.682  10
   2   0   6 532.094 141.306   1
  -2   0   6 399.438 87.6413   9
  -2   0   6 493.542 53.1239   2
   2   0  -6 391.907 106.788   4
   2   0   6 447.941 104.220  11
   2   0  -6 606.102 118.216   9
  -2   0  -6 431.728 95.9970  11
   2   0  -6 336.100 86.8306  17
   2   0   6 432.649 81.3903   9
  -2   0   6 460.692 96.1424  17
  -2   0   6 398.725 100.651   5
  -2   0  -6 457.673 52.6350  15
   2   0  -6 408.044 95.3848   5
   2   0  -6 496.168 95.5073  10
  -2   0   6 500.164 77.2551  10
  -2   0  -6 545.378 155.142  10
  -2   0   6 441.529 123.550  13
  -2   0  -6 366.810 99.5361  12
   2   0   7-46.4733 58.0969  11
   2   0  -7 4.62990 62.0498  17
  -2   0  -7 16.1481 30.2651  15
   2   0   7-87.0598 125.026   1
   2   0   7 15.7239 33.4708   9
  -2   0   7 22.2067 35.7243  10
  -2   0   7 129.578 85.2355   5
   2   0  -7 91.1286 64.8296   9
  -2   0   7-4.79304 27.9865   2
  -2   0  -7 8.06497 65.7600  12
   2   0  -7 41.1070 74.7998  10
  -2   0   7-97.4609 99.4750  13
   2   0  -7 22.1885 61.6697   4
  -2   0  -7-131.401 117.726  10
  -2   0   8 38799.1 971.683  13
  -2   0  -8 36911.4 1125.47  10
  -2   0   8 38804.6 765.713  10
  -2   0   8 38040.1 587.033   2
   2   0  -8 38305.9 882.696  17
   2   0   8 38483.2 741.126   9
   2   0  -8 38934.3 892.665   9
   2   0  -8 36612.3 833.548  10
   2   0   8 39647.3 936.431  11
  -2   0  -8 38083.8 933.741  12
   2   0   8 38630.0 1060.81   1
  -2   0  -8 37903.9 610.120  15
  -2   0   8 38573.3 936.081   5
  -2   0   9-21.3711 46.5794   2
  -2   0   9-2.71810 74.8505   5
   2   0   9 6.57368 109.509   1
   2   0  -9 27.0627 57.3753   9
   2   0  -9-6.05703 59.9331  17
   2   0  -9-59.9407 69.2985  10
  -2   0  -9 36.9250 41.8676  15
  -2   0  -9 44.8625 128.579  10
  -2   0   9 165.902 106.118  13
  -2   0   9 77.1836 55.8147  10
   2   0   9-30.0580 61.2887  11
   2   0   9 16.9312 33.8007   9
  -2   0  -9-101.555 83.1271  12
   2   0 -10 487.871 132.637  10
  -2   0 -10 416.944 116.565  12
  -2   0  10 581.764 95.3663   2
  -2   0  10 834.081 169.070  13
   2   0  10 540.280 148.599   1
   2   0  10 468.038 126.355  11
  -2   0 -10 366.321 166.739  10
  -2   0  10 652.855 148.538   5
  -2   0 -10 462.226 87.7063  15
   2   0 -10 672.207 141.649   9
   2   0 -10 426.361 105.931  17
  -2   0  11 39.1725 45.9403   2
  -2   0 -11-8.27885 53.0424  15
   2   0  11-67.4361 114.683   1
   2   0 -11-11.0053 63.4297  17
   2   0 -11-49.3264 63.0136   9
   2   0 -11 83.0281 92.9203  10
  -2   0 -11-8.87499 145.794  10
   2   0  11-95.0434 72.9584  11
  -2   0 -11-224.566 125.416  12
  -2   0  11 5.40753 86.0154  13
  -2   0  11-5.26763 98.2676   5
   2   0  11 114.283 74.5869  13
  -2   0 -12 42867.3 1223.99  12
  -2   0  12 42778.6 489.496   8
  -2   0 -12 44398.4 910.275  15
   2   0  12 44644.4 1215.78  11
   2   0 -12 44297.3 1226.58  10
   2   0  12 47215.5 1156.95  13
  -2   0  12 44924.8 1240.60  13
   2   0  12 45438.1 1389.52   1
  -2   0  12 46853.9 893.286   2
   2   0 -12 46607.4 1162.58  17
  -2   0  12 47344.5 1211.05   5
  -2   0 -12 45574.8 1514.17  10
   2   0 -12 46237.3 1124.26   9
   2   0 -13-103.028 93.2742  10
  -2   0 -13 47.0791 62.1019  15
   2   0  13-39.2073 81.9487  11
  -2   0 -13 141.863 173.398  10
   2   0  13 28.8080 47.9020   5
   2   0  13 1.73271 90.9516  13
  -2   0  13 70.8281 98.2212   5
   2   0 -13 37.8250 90.6951  17
  -2   0  13 200.293 133.658  13
   2   0 -13-25.1434 71.5293   9
   2   0  13 282.862 176.682   1
  -2   0  13 17.2368 62.4714   2
  -2   0 -13 66.3399 99.4760  12
   2   0  14-6.78468 100.407  13
   2   0 -14-34.2990 70.9200   9
  -2   0  14 24.6816 94.3739  13
   2   0  14-31.5077 69.6517   5
  -2   0 -14 681.994 262.509  10
   2   0 -14 258.864 145.250  10
  -2   0  14 137.768 73.0395   5
  -2   0 -14 126.376 119.847  12
   2   0 -14 10.2711 75.7185  17
   2   0  14 194.691 119.851  11
  -2   0 -14 226.867 85.2638  15
   2   0  14 74.4101 99.5756   1
  -2   0  14 170.372 79.4983   2
   2   0 -15 139.746 72.3585   9
  -2   0  15 38.7327 82.5133  11
  -2   0 -15-73.9090 97.5651  12
  -2   0  15-15.8043 60.7003   2
   2   0 -15 303.773 153.420  10
  -2   0 -15 201.982 223.048  10
   2   0 -15 185.699 165.364  15
  -2   0 -15-68.3444 73.6181  15
   2   0  15-78.4268 83.7615   5
   2   0  15-83.3278 98.7101  13
  -2   0  15 36.8987 93.3634   5
   2   0  15 122.471 117.853  11
   2   0 -15-28.6343 85.0402  17
  -2   0  15 110.607 119.120  13
  -2   0 -16 8657.81 776.572  10
  -2   0  16 7384.28 430.119   2
  -2   0  16 7808.48 569.342   5
   2   0  16 8050.62 599.878  11
  -2   0  16 7406.54 590.777  11
   2   0  16 7415.82 472.286   5
   2   0  16 7415.24 547.511  13
   2   0 -16 8110.38 670.594  15
   2   0 -16 7292.00 509.082   9
  -2   0 -16 7634.11 453.198  15
  -2   0 -16 7702.83 623.825  12
   2   0 -16 6908.93 594.223  10
   2   0 -16 8001.01 561.372  17
  -2   0  16 7482.41 588.622  13
  -2   0  17 20.7927 104.707   5
   2   0  17 5.14389 101.491  11
  -2   0  17 119.522 124.137  11
   2   0 -17-4.92346 98.0349  17
   2   0  17-13.8972 76.6520   5
  -2   0  17 48.2155 87.8033  13
   2   0  17 14.2631 102.298  13
   2   0 -17-100.334 93.4013   9
  -2   0 -17 273.413 183.150  12
   2   0 -17 138.498 183.533  15
   2   0 -17-109.244 123.648  10
  -2   0  17 85.2645 80.8601   2
  -2   0 -17-108.281 90.2849  15
  -2   0 -17 354.761 231.393  10
  -2   0  18 133.881 77.0682   2
   2   0 -18 276.325 139.654  17
   2   0 -18 231.004 165.976  15
  -2   0  18-68.6493 123.118  13
   2   0  18 19.7136 79.9813   5
   2   0 -18 179.980 153.264  10
  -2   0  18 65.6614 143.632  11
  -2   0  18 252.934 147.930   5
  -2   0 -18 0.17075 75.1458  15
   2   0 -18 67.5707 80.8009   9
   2   0  18 2.81232 105.530  13
   2   0  18 92.8862 88.6044  11
  -2   0 -18 104.108 114.295  12
  -2   0 -18 267.727 210.084  10
  -2   0  19 58.6654 91.7680  13
  -2   0  19 116.367 133.401  11
   2   0  19 11.5058 81.3844  13
  -2   0 -19 49.8513 73.5161  15
   2   0 -19 227.486 197.510  10
   2   0 -19 27.6994 66.2267   9
   2   0 -19-103.362 110.102  15
  -2   0  19 62.2261 68.4469   2
  -2   0  19-140.368 102.676   5
   2   0  19-52.7848 148.494  11
  -2   0 -19 230.997 183.035  12
  -2   0 -19 95.9058 146.618  10
   2   0  19 145.706 107.522   5
   2   0  19 413.015 186.840   2
   2   0 -19 75.1729 82.4808  17
  -2   0  20 12535.3 878.094  13
   2   0 -20 12618.7 929.500  10
   2   0 -20 13739.1 925.854  15
  -2   0 -20 12648.9 899.386  12
   2   0 -20 12769.2 753.044   9
   2   0  20 13015.4 711.202   5
   2   0  20 13490.7 905.018   2
  -2   0 -20 13106.6 1060.74  10
  -2   0  20 13820.9 860.308   5
   2   0  20 12996.8 877.878  11
  -2   0  20 12665.9 878.581  11
   2   0  20 12417.3 807.457  13
  -2   0  21 332.514 189.298  13
  -2   0  21 112.616 165.063  11
   2   0 -21 129.519 214.338  10
  -2   0 -21-105.421 155.587  10
   2   0 -21 70.4271 137.860   9
   2   0 -21-199.437 152.793  15
   2   0 -21 116.069 111.429  14
   2   0  21 20.5511 129.894   2
   2   0  21 327.689 199.170  11
  -2   0 -21-31.4162 116.344  12
  -2   0  21 31.9069 116.050   5
   2   0  21 337.801 171.883  13
  -2   0 -22 51.0530 118.678  12
  -2   0  22 20.2881 140.389   5
   2   0 -22 430.167 204.689  10
  -2   0  22 136.720 160.606  13
   2   0  22 27.3925 118.999  13
   2   0 -22 146.921 103.541   9
   2   0 -22 3.36941 85.9530  15
   2   0  22 195.585 167.404  11
   2   0  22 196.756 172.012   2
  -2   0 -22 122.011 208.194  10
  -2   0  22-45.3731 155.341  11
   2   0 -23 51.8681 110.970  15
  -2   0  23 120.247 134.439  13
  -2   0 -23 258.787 304.659  10
  -2   0  23-73.2823 137.921  11
  -2   0 -23 266.008 177.838  12
   2   0 -23-12.5267 110.599   4
   2   0 -23 100.893 165.535  10
   2   0  23 192.495 182.152  11
   2   0  23 216.846 160.151   2
   2   0  23 72.2555 129.337  13
   2   0  24 13708.6 963.952   2
  -2   0 -24 15553.7 1282.07  10
   2   0 -24 14129.8 1006.38  15
  -2   0  24 13667.1 1028.45  11
  -2   0  24 11780.7 957.184  13
  -2   0 -24 13334.0 1053.35  12
   2   0  24 13235.7 997.698  11
   2   0 -24 14582.4 1062.80   4
   2   0  24 13802.2 965.297  13
  -2   0 -25 102.320 256.755  10
   2   0  25 250.750 191.962  11
   2   0  25 152.491 154.560  13
  -2   0  25-80.3774 115.312  11
   2   0 -25 58.8808 120.472   4
  -2   0  25 400.270 229.175  13
  -2   0  26 250.385 199.512  13
   2   0 -26 374.629 195.946   4
   2   0  26 738.417 273.220  11
  -2   0  26 539.669 248.104  11
  -2   0 -26 503.963 252.286  10
   2   0  27-16.9265 154.882  11
   2   0 -27 9.07931 134.346   4
  -2   0  27 159.595 174.912  13
  -2   0 -27 179.937 200.734  10
  -2   0  27-279.963 182.028  11
   2   0 -28 2451.74 480.417   4
  -2   0  28 3488.92 569.717  13
   2   0  28 2669.79 494.444  11
  -2   0 -28 3287.75 662.593  10
  -3   0   0 43.3245 43.1121   1
   3   0   0 95.2114 60.0277   3
  -3   0   0 50.3802 86.8979   5
   3   0   0 183.230 65.4332   1
  -3   0   0 78.5221 61.0041   6
  -3   0   0-58.2449 57.3582   3
   3   0   0 163.101 62.2635   6
   3   0   0 25.1387 76.0938   5
  -3   0   0-6.22919 60.1709  13
   3   0   0 10.7595 46.9142  13
   3   0   0 16.5477 44.5866  10
  -3   0  -1 49.2762 54.3542   3
  -3   0   1-113.031 90.5322  13
  -3   0  -1 2.95490 40.6971   1
  -3   0   1 11.3466 39.0366   4
   3   0   1 92.9742 70.8251  10
  -3   0  -1 110.410 69.6880  10
   3   0  -1 68.2132 63.8201   3
  -3   0  -1-111.107 89.0536   5
   3   0   1 23.2188 35.4081   7
   3   0   1 63.8071 61.9254   5
   3   0   1 33.4229 46.5963   3
  -3   0   1 59.0807 83.8040   5
  -3   0   1 84.6079 62.6555   3
   3   0  -1-34.2215 59.2517   5
   3   0  -1 101.828 56.5979   6
  -3   0   1 41.5092 55.4739   6
   3   0   1 8.79230 60.0374   1
  -3   0   1-0.64660 34.2667  16
   3   0  -1 96.1466 68.1891  13
  -3   0  -1-20.6612 40.2372   7
   3   0  -1 4.90625 42.9367   1
   3   0   1-10.9182 46.1739  13
  -3   0  -1 72.5290 56.3757   6
  -3   0   2 40696.7 763.033   3
  -3   0   2 39337.2 754.064   4
  -3   0   2 40439.9 834.190  13
   3   0  -2 38965.3 784.788  17
   3   0  -2 42041.2 836.925  13
  -3   0  -2 40859.4 728.898   3
  -3   0  -2 40326.4 761.700   1
   3   0   2 41326.9 785.238   1
  -3   0  -2 41052.0 702.386  12
  -3   0  -2 39222.5 869.512  10
   3   0  -2 41100.4 778.441   4
   3   0   2 40403.2 732.628   3
   3   0   2 39548.1 669.365   7
  -3   0   2 40800.3 898.606   5
   3   0  -2 41712.8 796.101   6
   3   0   2 36768.4 854.328  10
   3   0  -2 41280.3 886.330   5
  -3   0  -2 40777.6 666.721   7
   3   0   2 42708.4 824.820   5
  -3   0  -3 50.1970 60.6031   1
   3   0   3 1.09845 41.5666   3
  -3   0  -3-25.2987 54.4812  12
  -3   0  -3 50.7286 45.8540   7
   3   0   3-34.7939 66.0816   1
   3   0  -3-42.4593 66.9830   9
  -3   0   3 86.3642 66.8456  17
   3   0  -3-133.197 78.5394   4
   3   0  -3-12.2132 56.3596  13
   3   0  -3-46.2140 73.4050  17
  -3   0   3-64.8232 61.8030   4
   3   0  -3 122.841 77.5550   6
  -3   0  -3-23.9081 87.6528  10
   3   0   3-5.99437 34.8322   7
  -3   0   3-6.08710 82.4362  13
  -3   0   3-133.494 106.962   5
  -3   0  -3-48.1094 66.7029   3
   3   0   3 14.2936 36.6523  12
   3   0   3 298.500 124.655  10
   3   0  -3 33.7052 51.2371   5
   3   0   4 105.311 67.9883   1
   3   0  -4 54.3248 68.0338   4
  -3   0  -4 289.031 135.163  10
  -3   0   4 79.6413 51.0118  17
   3   0  -4 85.1825 85.2851   9
  -3   0  -4 49.5672 52.4078  12
  -3   0  -4 96.9163 52.5902  11
  -3   0  -4 328.117 106.433   1
   3   0   4 225.002 77.3958   3
  -3   0   4 98.8388 79.3826  13
   3   0   4 125.696 62.2367  12
   3   0  -4 98.9866 77.4608  17
  -3   0   4 105.751 60.2739   4
  -3   0  -4 84.5952 49.4373   7
  -3   0   4 186.463 115.216   5
   3   0  -4 224.989 96.0803   5
  -3   0  -4 118.711 62.8121   3
   3   0   5-33.2110 57.1931  12
   3   0  -5-27.0321 91.8777   9
  -3   0  -5 74.6120 64.5661   3
  -3   0  -5 12.9747 63.9881  12
  -3   0  -5 96.3806 119.150  10
   3   0   5-99.4717 86.6582   1
  -3   0   5-72.1482 68.1084  13
  -3   0  -5 33.8339 67.6048   7
  -3   0   5-8.86229 87.7044   5
   3   0  -5-18.0607 34.2366  10
   3   0  -5 73.1241 81.1139  17
   3   0  -5 183.225 82.7373   4
   3   0  -6 5143.99 229.851  10
   3   0  -6 5108.43 345.424   9
  -3   0  -6 5270.44 330.061   3
   3   0   6 5149.37 374.882   1
  -3   0  -6 5596.26 437.507  10
   3   0  -6 4994.05 329.054   4
  -3   0  -6 5295.59 321.951  12
  -3   0   6 5020.75 348.695  13
  -3   0   6 5079.37 361.222   5
   3   0  -6 4927.44 319.819  17
  -3   0  -7 83.7987 86.8968  12
   3   0  -7 39.0298 64.5850   9
   3   0   7 17.4160 38.1097   9
   3   0  -7-44.6582 74.9452  17
   3   0   7 118.775 116.435   1
   3   0   7 67.7868 75.5242  11
   3   0  -7-0.98698 75.9605   4
  -3   0  -7 9.81050 75.1668   3
  -3   0  -7 89.6215 136.863  10
   3   0  -7-23.5012 50.0064  10
  -3   0   7 11.9959 83.3331  13
  -3   0   7-21.9720 87.3312   5
  -3   0   8 522.477 86.1146  10
   3   0  -8 544.354 130.567   9
  -3   0  -8 846.526 213.458  10
  -3   0   8 581.147 55.7453   2
  -3   0  -8 544.825 59.4360  15
   3   0   8 468.381 147.952   1
   3   0  -8 618.784 113.421  10
   3   0   8 519.873 100.651   9
  -3   0  -8 424.164 106.204  12
   3   0   8 578.072 131.202  11
  -3   0   8 511.269 138.773   5
  -3   0   8 601.781 156.899  13
   3   0  -8 480.446 126.678   4
   3   0  -8 434.887 111.246  17
   3   0  -9 23.0036 76.9602   4
   3   0   9 69.0436 129.354   1
  -3   0   9-28.4800 36.6235  10
  -3   0   9 39.5112 100.248   5
   3   0  -9-14.7646 64.6321   9
  -3   0   9 1.40714 19.5858   2
  -3   0  -9 46.4166 27.0767  15
  -3   0  -9 36.4792 133.417  10
  -3   0  -9-34.3745 80.8900  12
   3   0  -9-15.8461 56.4710  10
   3   0  -9 24.9128 72.2854  17
   3   0   9 12.1574 74.5494  11
  -3   0   9 67.1083 89.5888  13
  -3   0 -10 32626.3 984.230  12
  -3   0  10 30805.2 991.468   5
  -3   0 -10 31332.3 541.876  15
   3   0  10 32507.3 968.307  11
   3   0 -10 29754.8 828.840  10
   3   0 -10 30742.8 931.777   9
  -3   0  10 31078.8 508.992   2
   3   0  10 33107.3 1141.19   1
  -3   0  10 31185.4 1016.18  13
  -3   0 -10 30057.9 1192.95  10
   3   0 -10 32153.5 929.527  17
   3   0 -10 31898.6 981.152   4
  -3   0  11 135.938 113.493   5
   3   0 -11-25.0136 71.5631   9
   3   0  11-27.6347 71.2990  11
   3   0 -11 112.530 98.3165  17
  -3   0  11-108.308 123.744  13
   3   0 -11 6.06728 89.4906   4
  -3   0 -11-11.3384 28.8560  15
   3   0 -11 27.1661 62.7704  10
  -3   0 -11-63.5361 76.4692  12
  -3   0  11-25.1222 26.1615   2
   3   0  11 36.1902 137.112   1
   3   0  12 280.665 124.942  11
  -3   0 -12 350.129 78.4013  15
  -3   0  12 314.021 61.5201   2
  -3   0 -12 459.234 236.432  10
   3   0 -12 279.794 116.795   9
   3   0  12 126.997 121.875   1
   3   0 -12 234.257 109.046  10
   3   0 -12 233.531 104.661  17
  -3   0  12 306.519 112.262  13
   3   0 -12 315.089 108.039   4
  -3   0  12 227.644 115.508   5
  -3   0 -12 199.202 99.7319  12
  -3   0  13 59.9056 103.291   5
   3   0 -13 98.3206 98.8382  17
  -3   0  13-64.6064 97.5888  13
  -3   0 -13 44.0981 40.3344  15
   3   0  13-68.9840 106.801  11
   3   0  13-29.2362 121.641   1
  -3   0  13 40.5808 34.9062   2
   3   0 -13 124.130 80.9987  10
   3   0 -13 4.83532 88.8163   4
   3   0 -13-53.7674 67.5060   9
  -3   0 -13 287.571 239.225  10
  -3   0 -13-16.9982 101.798  12
  -3   0 -14 17075.1 852.004  12
   3   0  14 16789.1 943.765   1
   3   0 -14 17267.1 785.001  17
   3   0 -14 17750.8 831.783  10
  -3   0  14 17095.9 862.392  13
  -3   0  14 17196.8 513.284   2
   3   0  14 16782.3 814.140  11
   3   0 -14 16311.6 757.410   9
   3   0  14 17387.3 773.062  13
   3   0 -14 17864.2 858.828   4
  -3   0 -14 17092.0 537.939  15
  -3   0 -14 16504.1 1023.91  10
  -3   0  14 18582.5 869.439   5
  -3   0  15 143.239 125.569  13
  -3   0  15-7.27137 15.5060   8
   3   0 -15-106.884 114.960   4
   3   0  15 30.8232 120.758   1
  -3   0  15 113.653 120.999   5
   3   0  15-61.4903 112.133  11
  -3   0 -15-58.7048 91.5048  12
   3   0  15 105.114 101.064  13
  -3   0 -15 128.772 73.8840  15
   3   0 -15 260.375 156.459  10
  -3   0  15 30.3148 40.8204   2
   3   0 -15 9.21417 77.9596  17
   3   0  15-50.9059 52.6384   5
   3   0 -15 103.366 104.744   9
   3   0 -16 337.056 143.900  17
   3   0  16 271.815 74.4252   5
  -3   0 -16 327.187 95.9242  15
  -3   0 -16 96.0815 153.822  10
  -3   0 -16 328.619 159.294  12
   3   0 -16 244.578 176.191  15
  -3   0  16 258.736 150.504  13
  -3   0  16 615.792 206.199   5
   3   0  16 573.023 188.436  11
   3   0  16 310.448 143.966   1
  -3   0  16 212.993 71.1396   2
   3   0 -16 299.957 125.077   9
   3   0  16 136.438 96.4730  13
   3   0 -16 464.025 179.065   4
   3   0 -16 191.586 119.294  10
  -3   0 -17 92.6075 157.695  10
   3   0 -17 1.70495 133.027  10
   3   0  17-64.8094 93.4566  11
   3   0 -17 175.117 197.172  15
  -3   0 -17 57.9118 110.140  12
  -3   0  17-16.1879 109.685  13
  -3   0  17 159.873 74.9077   2
   3   0 -17-24.4078 99.6528  17
   3   0  17-28.4198 62.8898   5
   3   0  17-90.2801 77.5126  13
   3   0 -17 18.2937 71.4874   9
   3   0 -17-49.8449 88.3871   4
  -3   0  17 95.7314 144.526   5
  -3   0 -17-51.7893 52.7247  15
  -3   0 -18 6572.57 609.472  12
  -3   0 -18 6962.36 410.987  15
  -3   0  18 6999.35 600.964   5
   3   0 -18 6399.00 475.690  14
  -3   0  18 6738.87 612.486  11
   3   0 -18 6917.34 674.469  15
   3   0 -18 6817.65 563.942  17
   3   0  18 6057.48 531.295  13
  -3   0  18 6153.00 592.082  13
  -3   0 -18 7060.21 775.456  10
   3   0 -18 5650.20 567.767  10
   3   0  18 7269.43 621.106  11
   3   0 -18 6239.16 519.026   9
   3   0 -18 6813.96 601.780   4
   3   0  18 5935.10 448.581   5
   3   0 -19-108.246 105.908   9
  -3   0  19 61.9177 113.525   5
  -3   0 -19 209.646 113.829  12
   3   0 -19 61.8121 111.718  10
   3   0 -19 176.982 118.788  14
   3   0 -19 66.1994 113.915  17
  -3   0  19 117.726 134.018  11
  -3   0  19-129.441 148.407  13
   3   0 -19 128.061 152.429  15
   3   0  19 267.472 150.774  11
   3   0  19 50.2756 93.8731  13
   3   0 -19 186.765 170.117   4
  -3   0 -19 251.115 225.543  10
   3   0  19-41.2372 86.2859   5
   3   0 -20 58.5955 123.363  10
  -3   0  20 122.283 128.293  13
   3   0 -20 83.5842 120.823   9
  -3   0 -20 137.891 156.557  10
  -3   0  20 101.030 106.187   5
   3   0  20-3.74664 145.123   2
   3   0 -20 57.2411 102.647  17
   3   0 -20 362.751 197.446  15
   3   0 -20 443.509 192.625   4
  -3   0 -20 302.142 187.715  12
  -3   0  20 167.308 162.638  11
   3   0  20 171.142 121.914  13
   3   0  20 334.067 168.610  11
   3   0 -21-6.00863 109.713  15
  -3   0 -21 222.167 225.166  10
  -3   0  21 86.3425 149.129   5
   3   0  21 38.8824 77.1208  13
   3   0  21 43.5759 123.527  11
   3   0 -21 1.09276 92.5913   4
   3   0 -21-55.0839 106.830  10
  -3   0  21-62.1593 106.595  11
  -3   0 -21-58.6278 123.669  12
   3   0 -21 68.6852 96.7115   9
  -3   0  21-49.2669 113.930  13
   3   0  21 188.343 169.147   2
   3   0 -21 64.6069 82.3140  17
   3   0 -22 15725.3 1081.75  15
   3   0  22 13708.4 908.064  13
   3   0  22 15201.6 1017.12  11
  -3   0  22 13743.2 987.089  11
   3   0 -22 14279.6 919.070  17
   3   0  22 14610.6 1025.29   2
  -3   0 -22 12772.1 976.072  12
  -3   0 -22 14146.9 1198.78  10
   3   0 -22 15062.2 1047.51  10
  -3   0  22 14311.5 966.883   5
  -3   0  22 14013.4 1008.13  13
   3   0 -22 15630.6 899.793   9
   3   0 -22 13703.4 980.350   4
  -3   0  23 167.404 115.187  11
  -3   0  23-0.42262 134.848  13
   3   0 -23-78.1258 111.034   9
   3   0  23 412.648 198.184  11
   3   0  23 169.226 144.784  13
   3   0  23 420.028 231.033   2
   3   0 -23 161.563 151.777   4
  -3   0 -23 18.3551 170.853  12
  -3   0 -23 42.0001 165.891  10
   3   0 -23 273.328 195.123  15
  -3   0  24 226.895 177.507  13
  -3   0  24 275.190 172.690  11
  -3   0 -24 196.918 159.283  10
   3   0  24 134.871 127.416  13
   3   0 -24 153.112 145.648  15
  -3   0 -24 539.706 239.624  12
   3   0  24 200.120 168.444  11
   3   0 -24-136.370 198.920   4
   3   0  24 151.992 141.472   2
  -3   0  25-2.36133 125.645  11
   3   0 -25-159.916 165.767  15
   3   0  25-327.633 205.748  11
  -3   0 -25 73.1831 199.476  10
   3   0  25-126.387 140.045  13
  -3   0  25 380.910 214.720  13
   3   0  25 106.920 125.764   2
   3   0 -25 60.1290 146.141   4
  -3   0 -25 84.1314 183.039  12
  -3   0  26 3287.68 541.564  13
   3   0 -26 4014.55 587.749   4
  -3   0 -26 4533.96 748.332  10
  -3   0  26 3695.56 588.418  11
  -3   0 -26 3994.16 612.946  12
   3   0  26 3662.94 559.730  11
  -3   0  27-94.8179 166.176  13
  -3   0  27-264.840 193.507  11
  -3   0 -27-64.1723 217.466  10
  -3   0 -27 68.7363 171.219  14
   3   0 -27-40.3042 99.3769   4
   3   0  27 264.024 207.420  11
  -3   0 -28-101.185 266.187  10
  -3   0  28 445.667 237.889  13
  -3   0 -28 522.845 249.592  14
   3   0  28 637.779 280.372  11
   4   0   0 85718.3 1200.40   3
   4   0   0 84486.6 1196.95   6
   4   0   0 79162.5 1077.37   1
   4   0   0 75358.4 1187.58  10
  -4   0   0 83445.6 1181.72   3
  -4   0   0 78124.0 1171.68   6
   4   0   0 81921.4 1016.84   7
  -4   0   0 81813.9 1062.98   1
  -4   0   0 79194.9 1356.08   5
   4   0   0 82447.7 1283.38  13
  -4   0   1 52.5996 42.0679  16
   4   0   1-77.3690 64.6080   3
   4   0  -1-18.4971 45.0901   6
  -4   0   1 137.490 130.292   5
   4   0   1 38.4815 81.6643  13
  -4   0   1-76.4418 81.5488   3
  -4   0  -1-28.1250 60.3227   6
  -4   0  -1-135.066 104.594   5
  -4   0  -1-2.74594 38.8303   1
  -4   0   1-35.3256 73.0373   6
   4   0   1 51.5958 67.5806  10
   4   0  -1-97.6600 60.8460   3
   4   0   1 18.6197 70.3017   5
   4   0  -1-52.5564 64.0084  10
   4   0   1-11.1094 62.5843   1
   4   0   1-24.1188 36.3125   7
   4   0  -1 9.56777 45.8028   1
  -4   0   1 92.4517 93.7187  13
  -4   0  -1 10.8743 67.9555   3
  -4   0  -2 60.5604 49.1418   7
  -4   0   2 60.9822 70.7927   3
   4   0   2 0.38911 47.7702   7
  -4   0  -2 36.1313 61.6652  12
   4   0  -2 26.5893 77.3384   4
   4   0   2-57.0242 59.7750   3
  -4   0  -2-57.5810 99.1930  10
  -4   0   2 109.075 86.5141  13
   4   0  -2-61.2436 68.9984  17
   4   0   2-40.4473 63.1166   5
  -4   0  -2 58.2531 52.4794   1
  -4   0   2 112.758 67.9013  16
   4   0   2 15.0734 63.8827  10
   4   0   2 54.6827 78.7707   1
  -4   0  -2 41.3953 61.6973   6
  -4   0  -2 61.0993 67.0294   3
  -4   0   2-92.8418 116.953   5
   4   0  -3 144.196 117.981   9
   4   0   3 1.98252 71.3683   1
  -4   0  -3-1.02323 104.163  10
   4   0  -3-60.1052 80.4526   4
  -4   0   3 185.235 129.893   5
  -4   0  -3-78.7002 71.1802  12
  -4   0   3 12.6754 80.2247  13
  -4   0   3 48.3056 80.6589   3
   4   0   3-6.53678 33.1006   7
   4   0  -3 23.0463 72.2779  17
  -4   0  -3-7.86427 55.7208   3
  -4   0  -3 31.7538 54.5139   7
   4   0   3 43.4051 55.8791   3
   4   0   3 60.6569 72.6837   5
  -4   0  -4 24739.8 683.718   3
  -4   0   4 25468.3 849.905   5
  -4   0   4 24415.4 778.267  13
  -4   0  -4 25821.8 662.533   7
   4   0   4 24707.5 770.882   1
  -4   0  -4 25597.6 873.256  10
   4   0  -4 24048.7 798.293   9
   4   0  -4 24182.2 717.084   4
   4   0  -4 25127.1 744.745  17
  -4   0  -4 24389.9 660.183  12
  -4   0   5 22.5622 93.8257   5
   4   0  -5-18.5623 94.0606   9
   4   0  -5 109.849 85.8994   4
  -4   0  -5 239.602 143.252  10
  -4   0  -5 14.2583 60.7832  12
  -4   0   5-144.210 93.9482  13
   4   0   5 73.4380 98.9790   1
   4   0  -5 21.6242 15.4428   2
   4   0  -5-44.3872 78.4213  17
  -4   0  -5-5.59755 60.7580   7
  -4   0  -5-45.8007 59.3567   3
   4   0  -6-27.7086 94.5143   4
   4   0  -6-13.9737 81.7968  17
  -4   0  -6 17.4218 73.4948   3
  -4   0  -6 27.3060 66.6105  12
   4   0  -6 34.8438 34.2341  10
   4   0  -6 30.7888 97.8126   9
  -4   0   6 7.78373 102.265  13
  -4   0  -6 198.965 146.227  10
  -4   0   6 77.5554 90.2412   5
   4   0   6 39.8589 96.2958   1
  -4   0  -6 79.1954 72.8048   7
  -4   0  -7 57.4666 142.829  10
  -4   0  -7 67.2432 92.3040  12
   4   0  -7 71.7058 49.4778  10
   4   0  -7-12.9030 71.0733  17
  -4   0  -7 9.68058 66.7407   3
  -4   0   7 34.3616 89.4748   5
   4   0  -7-114.187 119.376   9
  -4   0   7-88.2640 115.390  13
  -4   0  -7-90.7832 63.0594   7
   4   0  -7 79.6892 73.8368   4
   4   0   7 203.994 126.709   1
   4   0  -8 24953.3 866.401   9
   4   0  -8 25921.2 845.790   4
  -4   0  -8 24072.1 812.953   3
  -4   0   8 25393.1 903.605  13
   4   0   8 25187.5 949.282   1
  -4   0  -8 24011.7 1026.87  10
   4   0  -8 25000.9 819.424  17
   4   0  -8 25454.5 595.339  10
  -4   0  -8 25769.7 833.196   7
  -4   0  -8 24723.2 797.176  12
  -4   0   8 26327.6 943.236   5
   4   0  -9-2.13832 80.8242   4
  -4   0  -9 41.2051 85.3486  12
   4   0  -9 109.639 91.3197   9
  -4   0   9 34.3810 117.589  13
   4   0  -9-3.61259 15.6665  14
   4   0   9-55.4134 117.966   1
   4   0  -9 13.2968 72.2773  17
   4   0  -9 98.7611 44.6943  10
  -4   0  -9 343.216 190.265  10
  -4   0   9-40.9862 98.9630   5
   4   0 -10 189.389 79.7039  10
   4   0  10 176.075 83.6567  11
  -4   0  10 141.148 128.304   5
   4   0 -10 234.991 47.4946  14
   4   0 -10 176.751 105.113   9
  -4   0  10 521.655 178.574  13
   4   0  10 137.992 136.371   1
   4   0 -10 47.9306 76.1732   4
  -4   0 -10 103.996 101.146  12
  -4   0 -10 147.296 180.545  10
   4   0 -10 294.365 114.939  17
  -4   0  11 2.39103 11.6519   2
   4   0  11 38.5178 95.1428  11
   4   0  11 100.059 133.809   1
  -4   0 -11 48.1646 108.439  12
   4   0 -11 121.129 106.333   9
   4   0 -11 36.3030 33.0379  14
   4   0 -11 25.3647 56.0188  10
  -4   0  11 194.975 165.174  13
   4   0 -11 4.79090 73.9264  17
   4   0 -11-144.291 139.567   4
  -4   0 -11-34.9698 150.472  10
  -4   0  11 102.892 123.671   5
   4   0 -12 40270.2 1199.21   9
  -4   0 -12 38904.5 1197.43  12
   4   0  12 40440.5 1405.24   1
  -4   0  12 41665.4 1325.25   5
  -4   0 -12 39893.4 1548.32  10
   4   0 -12 37722.9 1022.70  10
  -4   0  12 39618.6 515.724   2
   4   0 -12 40186.6 1221.21   4
   4   0  12 40622.6 1204.34  11
  -4   0  12 39860.6 1286.49  13
   4   0 -12 39676.0 723.754  14
   4   0 -12 40030.2 1164.09  17
  -4   0 -12 41726.6 594.309  15
  -4   0 -13-9.97108 28.2846  15
   4   0 -13 23.2876 71.1118  10
   4   0 -13 61.0745 101.858   9
   4   0  13 68.3987 122.472   1
  -4   0  13 29.4171 21.4305   2
  -4   0  13 92.1388 142.988   5
   4   0 -13-1.20878 71.5651  17
  -4   0 -13 199.151 248.207  10
   4   0 -13 9.10093 88.8222   4
   4   0 -13 63.1271 53.8333  14
   4   0  13 85.6636 117.962  11
  -4   0 -13-148.940 94.7230  12
  -4   0  13 114.218 125.081  13
   4   0 -14 122.636 108.001  17
  -4   0  14 10.2259 21.9693   2
  -4   0  14 89.7129 127.504  13
   4   0  14 24.5690 119.668   1
  -4   0 -14 297.362 228.458  10
   4   0  14-84.0365 110.922  11
  -4   0  14 142.649 135.234   5
   4   0 -14-14.3978 40.7276  14
  -4   0 -14-84.6857 108.047  12
  -4   0 -14-2.42720 30.8089  15
   4   0 -14 8.54175 82.9340   9
   4   0 -14 37.3267 77.7061  10
   4   0 -14-68.8837 131.573   4
   4   0  15-4.25995 133.241   1
  -4   0  15 28.0859 38.5416   2
  -4   0 -15 29.7819 93.8940  12
  -4   0  15 161.399 150.566  13
   4   0 -15 16.9875 47.3516  14
  -4   0 -15-15.5714 32.1405  15
   4   0 -15 76.1285 116.127   4
   4   0 -15 170.975 140.084  17
   4   0 -15-120.893 97.2961   9
  -4   0  15 150.097 173.837   5
  -4   0 -15 145.025 146.942  10
   4   0 -15-80.9583 88.5332  10
   4   0  15 116.185 81.6946  11
  -4   0 -16 10298.0 389.295  15
   4   0 -16 10017.9 659.960  10
   4   0 -16 9825.39 646.675   9
  -4   0 -16 11300.3 927.462  10
  -4   0  16 10152.9 733.818  13
   4   0  16 9635.38 784.686   1
   4   0  16 10221.9 647.242  13
   4   0 -16 10461.0 489.881  14
   4   0 -16 9882.32 654.738  17
   4   0 -16 10544.8 716.414   4
  -4   0 -16 8862.98 670.201  12
   4   0  16 9899.24 689.096  11
  -4   0  16 9725.55 712.961   5
  -4   0  16 9833.35 350.085   2
  -4   0 -17 162.872 134.892  12
   4   0 -17 97.0270 83.4705  14
   4   0  17 32.4519 62.5458   5
  -4   0  17-68.1807 130.286   5
  -4   0  17-28.0720 101.669  13
   4   0 -17-16.6546 83.1740   9
   4   0 -17 49.8401 79.2968  17
   4   0 -17 226.401 217.112  15
  -4   0 -17-1.33855 201.728  10
   4   0 -17 18.3789 92.9083   4
   4   0  17 54.8106 73.7346  13
   4   0  17 186.795 122.505   1
   4   0 -17 40.0663 106.757  10
   4   0  17 108.594 114.955  11
   4   0 -18 61.5911 143.189   4
   4   0 -18 39.5134 77.4896  17
   4   0  18-42.6525 102.173  11
  -4   0 -18 188.619 200.206  10
   4   0 -18-77.2017 114.039  10
  -4   0 -18 46.5401 105.232  12
   4   0  18-146.324 203.644   1
  -4   0  18 125.759 133.286   5
   4   0 -18 234.069 205.345  15
   4   0 -18 217.933 133.316   9
  -4   0  18 87.6940 115.345  13
   4   0  18-8.80247 93.3052  13
   4   0  18 35.5069 53.9580   5
   4   0 -19-87.9630 106.744   9
  -4   0  19 53.1230 108.869   5
  -4   0 -19 103.499 208.576  10
   4   0  19-42.0437 73.8826   5
   4   0 -19 148.032 123.882   4
   4   0 -19-54.7876 134.365  15
   4   0  19 8.55349 78.2969  13
  -4   0 -19-81.3569 128.030  12
   4   0 -19-13.8554 89.6730  17
   4   0  19-25.7753 89.3537  11
  -4   0  19 0.70965 127.712  13
   4   0 -19 4.02290 94.6570  10
   4   0 -20 14010.2 1043.05  15
  -4   0 -20 14280.2 1157.03  10
  -4   0  20 13143.0 921.491   5
   4   0 -20 13416.1 916.799   4
  -4   0 -20 12883.3 924.445  12
  -4   0  20 13225.4 927.180  11
   4   0  20 13383.9 902.250  11
   4   0 -20 11851.7 809.498  17
   4   0  20 12370.3 820.626  13
   4   0 -20 13292.0 891.268  10
  -4   0  20 13557.6 950.447  13
   4   0 -20 13506.8 840.003   9
   4   0 -21 56.8358 110.657   4
   4   0  21-117.782 121.674  13
   4   0 -21 56.1387 75.9687   9
  -4   0  21 43.4466 153.531  13
   4   0  21-67.6941 146.740   2
  -4   0  21 148.697 156.072   5
  -4   0  21-10.4676 133.382  11
   4   0 -21 31.2259 116.902  15
   4   0 -21-4.17915 89.9546  17
   4   0  21-78.9396 133.449  11
  -4   0 -21-135.158 191.186  10
  -4   0 -21-246.469 123.536  12
  -4   0  22-135.105 160.532   5
  -4   0 -22-89.3442 214.797  10
   4   0  22 15.5012 167.935   2
  -4   0  22 222.001 178.515  13
   4   0 -22-6.88016 74.8920   9
   4   0  22-98.1065 101.679  13
   4   0 -22 160.734 151.292  17
   4   0 -22-95.6140 152.551  15
   4   0  22 47.4375 147.468  11
  -4   0  22 50.1289 203.318  11
   4   0 -22-155.767 177.485   4
  -4   0 -22 280.985 202.880  12
   4   0  23-95.9465 124.546  11
   4   0 -23-41.5002 102.207   9
   4   0 -23 121.248 155.778   4
  -4   0 -23 193.918 218.787  10
   4   0 -23 24.2192 91.9577  17
  -4   0  23-193.102 157.003   5
  -4   0  23 79.6043 143.500  13
   4   0  23 210.656 145.393  13
   4   0 -23-85.7063 134.140  15
  -4   0 -23-104.675 180.473  12
  -4   0  23 80.0003 126.612  11
   4   0  23-195.742 210.477   2
   4   0  24 13734.2 1075.16   2
   4   0 -24 13203.2 1070.28  15
  -4   0 -24 14811.9 1311.71  10
   4   0  24 13583.2 1018.21  11
   4   0 -24 12620.8 1005.77   4
   4   0  24 12747.0 914.569  13
  -4   0 -24 11394.8 980.099  12
   4   0 -24 13724.7 958.997  17
  -4   0  24 12435.7 1022.68  13
  -4   0  24 13442.0 1043.68  11
  -4   0  25 444.537 239.904  11
   4   0 -25 221.806 180.291  15
   4   0  25 633.176 275.897  11
  -4   0 -25-6.80631 168.198  10
   4   0  25-220.998 177.650   2
  -4   0  25-117.365 160.543  13
   4   0 -25 458.693 250.866   4
  -4   0 -25 211.925 193.999  12
  -4   0 -26 180.554 146.505  12
  -4   0  26 181.754 180.750  13
   4   0  26 180.362 153.426  11
   4   0 -26 136.780 142.842  15
  -4   0 -26-270.248 324.868  10
   4   0 -26 138.112 165.967   4
  -4   0  26 169.447 181.096  11
   4   0  26-243.448 209.044   2
  -4   0  27 338.903 208.342  11
   4   0 -27-17.6602 103.465   4
  -4   0 -27 105.842 168.372  12
  -4   0 -27 225.976 201.496  10
  -4   0  27 21.8731 149.197  13
   4   0  27 58.0342 106.292  11
  -4   0 -28 3030.45 587.829  14
   4   0  28 2560.67 493.564  11
  -4   0  28 2783.81 524.655  13
  -5   0   0 87.1716 95.4922   5
  -5   0   0 15.4597 53.1617   1
   5   0   0 36.0161 63.3445  10
  -5   0   0 79.7951 78.4505   3
   5   0   0 5.07504 51.7261   1
  -5   0   0-36.1603 61.1566   6
   5   0   0 10.4615 42.6505   7
   5   0   1 64.6050 70.5627   1
  -5   0   1 212.277 154.255   5
  -5   0   1 2.73542 99.4193  13
  -5   0  -1 40.1272 62.1617   6
   5   0  -1-14.2465 52.0009   1
  -5   0  -1 55.1424 66.4432   3
   5   0   1 63.9163 55.4169   7
   5   0  -1 36.9508 63.3451  10
  -5   0   1 20.8966 71.3573   3
   5   0   1 10.3743 21.5515  16
  -5   0   1 9.19140 80.5553   6
  -5   0  -1 25.4411 37.8707   1
  -5   0   2 70452.3 1509.22   5
  -5   0   2 73761.6 971.925  16
   5   0  -2 74851.2 1100.35   1
  -5   0   2 71084.9 1399.46  13
   5   0  -2 76733.8 1162.82  10
   5   0  -2 69232.1 1357.10  17
  -5   0   2 71027.0 1319.67   6
  -5   0   2 71784.7 1288.07   3
  -5   0  -2 72670.0 1230.20   6
   5   0   2 71707.6 1274.12   1
   5   0   2 74723.7 1119.52   7
  -5   0  -2 77217.1 1449.10  10
  -5   0  -2 72017.8 1234.26   3
  -5   0  -3 83.9165 78.4442   3
   5   0  -3 222.646 116.233   4
  -5   0   3 0.18253 117.781   5
  -5   0   3-64.0656 87.7918   3
   5   0  -3 9.40956 86.0906  17
   5   0   3-10.0802 42.3769   7
   5   0   3 118.128 105.241   1
  -5   0  -3-73.6035 86.5724  12
  -5   0   3-28.3497 59.5270  16
   5   0  -3 74.9912 133.465   9
  -5   0   3 96.6734 90.9730  13
  -5   0  -3 49.2529 65.3053   7
  -5   0  -3-74.8051 94.9449  10
  -5   0   4 38.2348 24.8840  14
   5   0  -4-22.0463 81.1886   4
  -5   0  -4 47.8695 61.2266   7
  -5   0   4 0.56935 119.172   5
  -5   0  -4 3.94070 130.571  10
  -5   0  -4 20.1257 74.4640   3
   5   0  -4 90.3508 118.025   9
  -5   0   4-30.9319 97.0527  13
  -5   0   4 62.9677 87.4855   3
  -5   0  -4 32.0791 65.5761  12
   5   0  -4-40.8597 76.5774  17
   5   0   4 214.829 118.131   1
  -5   0  -5 5.15175 135.344  10
  -5   0  -5-17.9291 92.6586  12
  -5   0  -5 47.8269 68.9872   7
  -5   0  -5-44.4603 64.4434   3
  -5   0   5-246.189 157.134   5
   5   0  -5-47.5005 70.0643  17
   5   0  -5-99.9291 80.7413   4
   5   0   5-120.408 115.270   1
   5   0  -5 31.6024 97.2148   9
  -5   0   5 82.0007 102.374  13
   5   0   6 23014.1 875.722   1
  -5   0  -6 23586.1 752.141  12
   5   0  -6 23191.2 805.199   4
   5   0  -6 23604.8 895.664   9
  -5   0  -6 22432.5 958.457  10
  -5   0   6 23984.9 897.216  13
   5   0  -6 21983.2 795.568  17
  -5   0  -6 22640.0 764.363   3
  -5   0   6 23109.7 935.125   5
   5   0  -6 22566.0 344.866   2
  -5   0  -6 23142.9 742.198   7
  -5   0  -7-182.451 177.404  10
   5   0  -7-24.7356 82.3378  17
   5   0   7-163.567 154.593   1
  -5   0  -7 5.64919 67.6992   3
  -5   0  -7 77.3986 96.6860   7
   5   0  -7 25.8100 117.678   9
   5   0  -7-3.51856 34.9422  10
   5   0  -7 64.0346 83.0168   4
  -5   0   7 29.3957 124.553   5
  -5   0   7 15.4605 103.480  13
  -5   0  -7-13.5334 66.8689  12
   5   0   8 243.666 126.615   1
   5   0  -8 56.0850 96.9870   4
   5   0  -8 145.746 92.8371  17
   5   0  -8 127.719 58.3889  10
  -5   0  -8 110.132 109.058   7
   5   0  -8 24.0251 107.871   9
  -5   0  -8 68.2356 63.4955  12
  -5   0  -8 72.8393 150.163  10
  -5   0  -8 69.7537 82.2274   3
  -5   0   8 174.103 143.847   5
  -5   0   8-49.3654 125.783  13
  -5   0  -9-158.118 161.077  10
  -5   0  -9-106.523 86.5228   3
  -5   0  -9 127.266 99.1475  12
   5   0  -9 45.3129 49.3249  10
  -5   0  -9 136.471 121.444   7
   5   0  -9-80.8333 77.1883  17
  -5   0   9-35.2182 147.365   5
   5   0  -9 128.498 129.738   4
   5   0  -9 56.8543 107.373   9
   5   0   9-91.3191 122.651   1
  -5   0   9-20.7547 111.234  13
   5   0  10 52679.7 1550.92   1
  -5   0 -10 50508.4 1325.42   3
  -5   0  10 52869.4 1519.83   5
  -5   0 -10 53566.8 1327.60  12
   5   0 -10 51209.3 1400.68   9
  -5   0 -10 52219.6 1344.05   7
  -5   0  10 51873.3 1474.62  13
  -5   0 -10 53671.2 1719.70  10
   5   0 -10 52001.6 1358.38   4
   5   0 -10 52469.8 1336.17  17
   5   0 -10 51714.3 976.654  10
  -5   0  11 251.427 171.022   5
   5   0 -11 12.6256 47.5517  10
  -5   0 -11 108.546 193.383  10
   5   0  11 2.70218 127.626   1
   5   0 -11 115.315 104.491   9
  -5   0 -11 69.8580 92.9728  12
   5   0 -11 82.5137 90.2346  17
  -5   0  11 104.892 135.579  13
  -5   0 -11 165.838 121.651   7
   5   0 -11-107.300 109.168   4
   5   0 -12 36.3357 82.3256   4
   5   0  12 172.434 129.240   1
   5   0 -12-71.3191 74.0200  10
  -5   0 -12-123.455 105.713   7
   5   0 -12-22.7699 99.6695  17
   5   0 -12 0.45876 115.097   9
  -5   0 -12 23.3322 200.242  10
  -5   0  12-18.4263 122.101  13
  -5   0 -12-10.2656 72.0018  12
  -5   0  12-23.7911 97.4813   5
  -5   0  13 289.345 179.179   5
  -5   0  13 40.4069 123.492  13
   5   0 -13-6.28115 17.6029  14
  -5   0 -13 67.8666 119.033  12
   5   0 -13 92.4278 117.223   4
   5   0  13 69.9993 113.505   1
   5   0 -13 92.8161 94.3850  17
   5   0 -13-114.935 115.411   9
  -5   0 -13 145.148 203.729  10
   5   0 -13 70.4853 89.9334  10
   5   0 -14 25181.3 497.903  14
   5   0  14 23235.5 1172.39   1
  -5   0 -14 24309.7 1043.83  12
  -5   0  14 25632.8 1150.47  13
  -5   0 -14 27785.4 1410.92  10
  -5   0  14 26137.1 1167.22   5
   5   0 -14 26068.1 1094.27   4
   5   0 -14 24786.9 1021.70  17
   5   0 -14 25400.2 1068.77   9
   5   0 -14 25444.3 904.248  10
  -5   0  15 178.221 175.287  13
   5   0 -15-41.0603 130.516   4
   5   0  15 34.8724 134.752   1
   5   0 -15 122.631 99.1726  10
  -5   0 -15-246.184 183.010  10
   5   0 -15 18.5199 25.1257  14
   5   0  15 170.230 141.266  11
  -5   0  15 13.5075 107.328   5
   5   0 -15-131.673 114.611   9
   5   0 -15 283.515 142.222  17
  -5   0 -15-108.228 129.963  12
  -5   0  16 251.032 165.677  13
   5   0  16 17.1254 106.201  11
  -5   0 -16 146.841 159.722  12
   5   0 -16 21.9443 96.3219   9
   5   0 -16-15.2961 110.183  17
  -5   0  16 262.667 166.694   5
   5   0 -16 159.704 123.464   4
   5   0  16 46.6462 107.527   1
   5   0 -16 68.9430 111.244  10
  -5   0 -16 1.77848 156.316  10
  -5   0  17 55.4815 150.244  13
   5   0 -17 26.2741 128.451   4
  -5   0 -17-56.2292 98.8339  12
  -5   0 -17 120.949 172.601  10
   5   0  17-37.6510 182.529   1
   5   0 -17 103.076 98.5044   9
  -5   0  17 393.343 218.603   5
   5   0  17-41.9107 80.5234  13
   5   0 -17-30.1933 143.820  15
   5   0 -17 92.5831 103.293  10
   5   0  17 8.23422 100.164  11
   5   0 -17 8.75241 103.173  17
   5   0  18 9073.69 715.281  11
   5   0 -18 9129.95 734.810   4
  -5   0 -18 9211.79 740.254  12
  -5   0 -18 10089.2 958.403  10
   5   0 -18 8826.15 673.911   9
   5   0  18 9160.22 667.669  13
   5   0 -18 9380.86 696.922  17
   5   0 -18 9739.32 674.015  10
   5   0  18 8781.80 810.106   1
  -5   0  18 9622.47 788.952   5
  -5   0  18 9734.26 801.570  13
   5   0 -18 9463.98 859.465  15
   5   0 -19-82.6781 136.659   4
   5   0  19 99.1814 134.763   1
   5   0 -19-167.297 140.544  15
  -5   0  19-65.7432 116.465  13
   5   0  19-86.6664 147.238  11
   5   0 -19-40.4249 90.5363  17
   5   0 -19 92.8211 73.6538   9
  -5   0 -19 177.511 220.572  10
  -5   0 -19-135.366 143.048  12
   5   0  19-110.730 76.5730  13
  -5   0  19 133.880 159.917   5
   5   0 -20-30.0610 123.339  15
   5   0 -20-58.0660 124.557   4
   5   0 -20 77.0949 77.5855   9
  -5   0 -20 131.605 164.179  12
  -5   0  20-56.5897 116.398   5
  -5   0  20 192.543 176.706  13
   5   0 -20 172.358 156.458  17
   5   0  20-44.7254 115.716  11
  -5   0 -20 15.5424 214.118  10
   5   0  20 70.0657 114.937  13
   5   0 -21 209.205 162.735   4
   5   0 -21-57.4450 141.557  15
  -5   0  21 48.9636 108.753   5
   5   0  21-125.070 139.852   2
  -5   0 -21 332.944 275.804  10
  -5   0 -21 254.665 210.127  12
  -5   0  21 55.7470 117.325  11
   5   0 -21 64.3207 132.278  17
  -5   0  21 90.1199 141.275  13
   5   0 -21-45.4909 108.666   9
   5   0  21 399.560 191.311  13
   5   0  21-89.8997 96.1319  11
   5   0 -22 16777.9 1111.18   4
   5   0 -22 15501.5 1179.97  15
  -5   0  22 17129.3 1149.15  11
  -5   0  22 16993.9 1169.52  13
   5   0  22 18737.7 1152.16  11
   5   0 -22 18879.6 1070.20   9
   5   0 -22 16604.3 1027.51  17
  -5   0 -22 17674.5 1415.25  10
   5   0  22 16274.4 986.001  13
  -5   0  22 18593.8 1193.55   5
  -5   0 -22 18134.6 1170.25  12
   5   0  22 18377.5 1262.64   2
   5   0 -23 159.861 160.896   4
   5   0  23-25.0151 115.112  11
  -5   0  23-207.058 169.790  13
  -5   0 -23-40.8137 142.877  12
   5   0 -23-44.9489 125.761  17
   5   0  23 41.4922 102.692  13
   5   0  23-16.4666 130.190   2
  -5   0 -23 524.160 309.928  10
  -5   0  23-23.9080 136.467  11
   5   0 -23-202.628 157.871   9
   5   0 -23-93.0874 183.509  15
  -5   0  23 198.861 218.436   5
  -5   0 -24-211.227 266.204  10
  -5   0  24 14.3227 128.687  13
   5   0  24-64.6632 152.289  11
  -5   0 -24 239.023 187.798  12
   5   0 -24-152.550 160.360  15
  -5   0 -24-234.379 180.081   7
   5   0 -24-376.072 239.125   4
   5   0 -24 21.7781 126.882  17
   5   0  24-3.08490 123.694   2
  -5   0  24-9.51618 151.124  11
   5   0 -25 371.790 247.262  15
  -5   0 -25 53.7952 160.427  12
  -5   0 -25 69.5096 122.279   7
  -5   0  25 154.439 193.838  11
  -5   0 -25-435.036 358.461  10
   5   0 -25-57.7137 154.646   4
   5   0  25 55.4188 158.195   2
   5   0  25 45.4194 94.6301  11
  -5   0  25 126.518 185.690  13
   5   0 -25-37.8613 85.9625  17
  -5   0 -26 6378.94 911.560  10
  -5   0  26 7385.38 836.843  11
  -5   0 -26 7675.91 881.277   7
  -5   0  26 6103.30 771.183  13
   5   0  26 6097.50 764.702   2
   5   0  26 6803.56 760.694  11
   5   0 -26 6779.72 781.734   4
   5   0 -26 6446.36 794.138  15
  -5   0 -26 5557.03 727.183  12
   5   0  27-46.6009 138.219   2
   5   0 -27-92.1739 138.177  15
   5   0 -27 59.5369 130.743   4
  -5   0  27-263.915 195.415  13
  -6   0   0 93440.0 1822.57   5
   6   0   0 97152.1 1467.83   1
  -6   0   0 96484.1 1607.53   6
  -6   0   0 95986.6 1579.03   3
  -6   0   1-3.82391 114.138   5
  -6   0   1-40.1417 71.2757   3
   6   0   1 55.4060 86.8337   1
  -6   0   1 136.345 131.256  13
   6   0  -1 26.7489 58.0639   1
  -6   0  -1 26.9317 60.4519   6
  -6   0   1 34.5978 75.1609   6
  -6   0  -1-91.2215 69.8980   3
  -6   0  -2-60.5394 86.5551   6
  -6   0  -2-54.7865 82.3167   3
  -6   0   2 2.30742 42.8707  16
   6   0  -2-173.333 139.250  17
  -6   0   2-93.1571 132.618   5
  -6   0   2 2.87351 100.925  13
  -6   0   2-6.60437 79.5380   6
   6   0  -2 4.50317 47.8138   1
  -6   0   2 67.5484 91.0902   3
   6   0   2-29.3004 84.8760   1
   6   0   2-5.18283 17.6370  16
   6   0  -2-40.5309 61.7867  10
  -6   0   3 17.0742 49.4282  16
  -6   0  -3 197.164 107.928   6
  -6   0  -3 78.5110 75.5735   3
  -6   0  -3-119.611 120.949  10
   6   0  -3-39.9365 100.697  17
   6   0  -3 28.4735 129.386   9
   6   0   3 145.083 115.235   1
  -6   0  -3-63.6399 80.5550  12
   6   0  -3-39.3116 50.0348  10
   6   0  -3-102.321 63.7304   1
  -6   0   3 158.585 109.379  13
  -6   0   3 25.5644 129.944   5
  -6   0   3 60.0756 100.281   3
  -6   0  -3-9.26716 64.1970   7
  -6   0  -4 34793.2 1155.37  10
  -6   0   4 33848.5 1011.45   3
   6   0   4 33457.6 1022.75   1
  -6   0   4 33673.5 1186.64   5
  -6   0  -4 33896.2 869.910   7
   6   0  -4 33874.8 1019.26   4
   6   0  -4 32844.8 1131.87   9
  -6   0   4 33901.7 1098.83  13
  -6   0  -4 32954.5 937.383   3
  -6   0   4 34382.6 850.567  16
   6   0  -4 31755.6 1018.06  17
  -6   0   4 32623.7 546.417  14
  -6   0  -4 33237.9 906.740  12
   6   0  -5-82.8616 81.7869   4
  -6   0   5-73.4270 93.4276  13
  -6   0   5-70.0850 130.281   5
   6   0   5 112.219 110.542   1
  -6   0  -5-149.982 167.321  10
  -6   0  -5-34.0677 72.6261  12
   6   0  -5-24.2309 87.5146  17
   6   0  -5 19.8610 111.724   9
  -6   0  -5-84.9035 99.5027   3
  -6   0  -5 4.41522 60.0112   7
  -6   0   5-86.6168 100.542   3
  -6   0   6 277.206 168.007   5
   6   0   6-89.1671 104.953   1
  -6   0  -6-183.420 158.059  10
  -6   0  -6 16.3872 63.3064   3
   6   0  -6 59.1034 98.5010   4
  -6   0  -6 9.69881 66.1312  12
  -6   0  -6-10.4670 59.6612   7
   6   0  -6 22.2442 19.1204   2
   6   0  -6-67.9856 102.290   9
   6   0  -6-18.5874 87.5495  17
  -6   0   6 98.1486 121.886  13
   6   0   7 12.0961 11.8361  15
   6   0  -7-55.6090 90.6240  17
   6   0  -7 26.7834 31.0300  10
  -6   0   7 46.6622 132.573   5
  -6   0  -7 93.3083 92.4923   3
  -6   0  -7-78.5251 146.907  10
  -6   0   7-18.0264 101.551  13
  -6   0  -7 112.931 88.7355  12
   6   0  -7 14.2176 16.5899   2
   6   0  -7 101.841 95.9600   9
  -6   0  -7-99.3104 84.2761   7
   6   0   7 39.4201 103.415   1
   6   0  -7 102.452 92.6621   4
  -6   0   8 29283.3 1185.18   5
  -6   0  -8 28519.3 937.169  12
   6   0  -8 29720.8 635.638  10
  -6   0  -8 29404.5 957.633   7
  -6   0  -8 29047.3 1247.45  10
   6   0  -8 28903.1 1011.08  17
  -6   0   8 29922.2 1125.04  13
   6   0   8 28436.6 1111.89   1
  -6   0  -8 29050.6 972.796   3
   6   0  -8 30328.0 1135.30   9
   6   0  -8 28622.0 1016.15   4
   6   0  -9 32.5324 33.6754  10
  -6   0   9 137.109 154.939  13
   6   0  -9-38.3616 84.2495   4
  -6   0   9 8.06918 138.016   5
  -6   0  -9 60.3429 139.402  10
  -6   0  -9-15.3680 82.7804   3
   6   0  -9 151.834 154.595   9
  -6   0  -9-41.5978 94.3204   7
   6   0   9-103.074 120.000   1
  -6   0  -9 37.4488 96.4037  12
   6   0  -9 80.3609 114.308  17
  -6   0 -10 163.574 206.551  10
   6   0 -10 193.972 162.350   9
   6   0 -10 20.8601 82.4784   4
  -6   0 -10 35.4122 81.9095  12
  -6   0 -10 13.0022 85.1121   7
  -6   0 -10 27.1581 97.3380   3
  -6   0  10-190.057 176.451   5
  -6   0  10 99.8863 138.950  13
   6   0 -10-1.23006 36.5298  10
   6   0  10-4.65411 121.967   1
   6   0 -10 11.4681 88.0697  17
  -6   0  11-16.8474 114.676   5
   6   0 -11-33.9406 101.995   9
   6   0 -11-104.883 84.0254   4
   6   0 -11-27.9314 89.1119  17
  -6   0 -11-4.86433 87.3419   3
  -6   0 -11 11.6531 76.3982   7
   6   0 -11 34.4639 41.0350  10
  -6   0  11 75.1706 146.596  13
  -6   0 -11 12.9867 165.730  10
   6   0  11 299.103 153.958   1
  -6   0 -11-120.468 112.066  12
   6   0 -12 41230.9 1396.75   9
  -6   0  12 42838.2 1531.55   5
  -6   0 -12 42045.0 1339.73   7
   6   0 -12 44110.3 1383.77   4
   6   0 -12 43318.4 983.042  10
  -6   0 -12 45717.7 1770.91  10
  -6   0  12 43366.2 1501.52  13
  -6   0 -12 41475.9 1294.46  12
   6   0  12 43300.6 1565.28   1
   6   0 -12 41860.7 1322.03  17
  -6   0 -13 63.1491 95.0260   7
   6   0  13 164.638 174.279   1
   6   0 -13 120.843 90.0225   9
  -6   0 -13 230.521 210.583  10
   6   0 -13-110.777 108.569  17
  -6   0  13 292.812 163.188   5
  -6   0 -13-189.871 151.605  12
   6   0 -13 51.1205 60.7045  10
  -6   0  13-107.050 144.958  13
   6   0 -13 69.9093 121.274   4
  -6   0 -14 166.193 148.385  10
   6   0 -14 48.3407 112.927   9
  -6   0  14-221.784 182.273  13
  -6   0 -14-162.843 117.039  12
   6   0 -14 9.80464 85.3617   4
   6   0 -14 192.443 71.2117  10
   6   0  14-103.541 187.921   1
  -6   0  14-99.8679 137.068   5
   6   0 -14-148.842 119.134  17
  -6   0 -14 52.4973 132.007   7
  -6   0 -15 141.238 125.577  12
  -6   0 -15 50.4259 114.765   7
  -6   0 -15 359.505 251.717  10
   6   0 -15-69.3568 67.8514  10
   6   0 -15-60.8916 99.6010   4
  -6   0  15 619.579 224.643   5
   6   0 -15 29.0363 81.7378  17
   6   0  15-112.243 172.743   1
   6   0 -15 260.887 165.045   9
  -6   0  15 135.044 131.199  13
  -6   0  16 12988.1 906.077  13
  -6   0 -16 12603.5 842.956   7
  -6   0 -16 12525.1 813.915  12
   6   0 -16 13755.1 821.534  17
   6   0 -16 13388.0 685.856  10
  -6   0 -16 14532.4 1125.95  10
  -6   0  16 13107.4 921.986   5
   6   0 -16 14351.0 886.718   4
   6   0 -16 12630.3 821.074   9
   6   0  16 13691.4 991.706   1
  -6   0 -17 202.221 147.761  12
   6   0 -17 57.2740 103.174   9
   6   0  17 111.389 159.043   1
   6   0 -17-32.9572 111.956   4
  -6   0  17 155.129 159.971   5
  -6   0  17-30.8518 151.576  13
  -6   0 -17-130.608 135.315   7
   6   0 -17-14.9506 90.9608  17
  -6   0 -17-216.829 162.025  10
   6   0 -18 60.8648 83.0208   4
  -6   0  18-1.18327 112.752   5
  -6   0 -18 14.1592 162.252  10
  -6   0 -18-29.5317 143.709   7
   6   0 -18 162.426 143.494  17
   6   0 -18 92.7454 171.201  15
  -6   0  18 228.954 170.149  13
  -6   0 -18 220.742 180.336  12
   6   0 -18-159.857 126.172   9
   6   0  18-33.7758 121.550   1
   6   0 -19 296.387 156.866   9
   6   0  19 45.3456 143.090   1
  -6   0 -19 20.1920 122.148  12
  -6   0  19 123.201 119.802   5
  -6   0 -19-275.886 200.953   7
   6   0  19-36.2335 69.7974  13
  -6   0 -19-71.5091 166.791  10
   6   0 -19 117.165 189.449   4
   6   0 -19 70.6385 96.2641  17
   6   0 -19 104.846 211.525  15
  -6   0  19 285.372 214.278  13
   6   0 -20 14121.2 982.985   4
   6   0 -20 14853.4 1158.06  15
  -6   0  20 15287.8 1089.39   5
   6   0 -20 14564.3 945.863  17
   6   0 -20 14807.7 955.075   9
   6   0  20 15649.3 931.661  13
   6   0  20 14013.8 1105.22   1
  -6   0 -20 14781.0 1005.03  12
  -6   0  20 15779.3 1101.56  13
  -6   0 -20 17498.2 1343.52  10
  -6   0 -20 15304.6 1054.77   7
   6   0 -21 6.76431 100.644   9
   6   0  21-61.7385 115.373  13
   6   0 -21 56.1545 88.0642  17
  -6   0 -21 82.0736 235.735  10
   6   0 -21 50.8423 130.348   4
  -6   0 -21 232.560 180.691  12
   6   0 -21-179.078 204.834  15
  -6   0  21-136.026 194.109  13
  -6   0  21-21.9998 114.766   5
  -6   0 -21 222.449 195.987   7
  -6   0  22 50.6494 103.465  13
   6   0 -22 184.744 167.441   4
   6   0 -22 92.4031 127.880  17
   6   0  22-0.34245 94.6255  13
  -6   0 -22 186.984 280.249  10
  -6   0 -22 28.0829 128.051  12
   6   0  22 346.150 252.207   2
   6   0 -22 24.0586 127.350  15
   6   0 -22-110.926 107.793   9
  -6   0  22 8.48071 125.576   5
  -6   0 -22-73.5963 98.2945   7
  -6   0  23 250.737 199.526   5
  -6   0  23 169.799 161.445  11
  -6   0 -23 292.345 168.929   7
   6   0  23 64.8699 156.123   2
   6   0 -23-143.997 132.639   9
   6   0 -23 9.34959 107.855  17
  -6   0 -23-395.148 253.473  10
   6   0 -23 401.774 264.462  15
   6   0 -23-3.14031 140.021   4
  -6   0  23 275.892 210.833  13
  -6   0 -23 264.051 194.744  12
  -6   0  24 11927.3 1053.60  13
   6   0  24 10969.9 1055.75   2
  -6   0 -24 11756.2 1007.28  12
  -6   0 -24 13138.4 1306.88  10
   6   0 -24 11022.5 897.640  17
   6   0 -24 11949.5 1105.44  15
  -6   0 -24 11572.3 1031.90   7
   6   0 -24 12557.7 933.162   9
  -6   0  24 11589.8 1015.21  11
   6   0 -24 11844.7 1000.59   4
  -6   0 -25-115.421 141.069   7
   6   0 -25-120.969 114.971  17
  -6   0  25-154.117 166.392  11
  -6   0 -25 35.2729 189.160  12
   6   0  25 377.669 262.830   2
  -6   0  25 438.671 222.607  13
   6   0 -25-81.9369 119.021   4
  -6   0 -25 253.626 260.032  10
   6   0 -25-234.388 204.520  15
  -6   0  26-26.9818 109.496  13
   6   0 -26-88.1259 173.358   4
   6   0 -26-248.310 248.426  15
   6   0  26 14.0680 129.794   2
  -6   0 -26 130.330 160.400   7
  -6   0 -26 347.468 315.136  10
  -6   0 -26 138.035 195.835  12
   6   0 -27 78.7875 140.935  15
   6   0  27-50.3196 128.531   2
   7   0   0-24.6964 82.3829   1
  -7   0   0-40.5621 82.8106   6
  -7   0   0-50.6887 85.3192   3
  -7   0   0 71.2322 127.726   5
  -7   0   1-138.664 111.338   6
   7   0  -1 31.3877 69.9551   1
  -7   0   1-88.5427 84.7659   3
   7   0   1-135.666 96.8554   1
  -7   0   1-52.2307 126.297   5
  -7   0  -1 79.4085 70.8174   6
  -7   0  -1-0.99789 103.438   3
  -7   0   2 26097.8 908.166   3
  -7   0  -2 26462.0 886.765   3
  -7   0  -2 26559.0 897.048   6
   7   0  -2 26984.1 1009.09  17
  -7   0   2 28548.3 1114.13   5
   7   0   2 26747.4 904.584   1
  -7   0   2 27078.7 1008.36  13
   7   0  -2 26815.2 798.202   1
   7   0   3 30.3401 20.5669  16
   7   0  -3-16.2310 117.576   9
   7   0   3 36.6970 73.2004   1
   7   0  -3 76.7221 50.7660   1
  -7   0   3 3.04151 53.9493  16
  -7   0  -3 48.6145 73.6102   3
   7   0  -3-150.474 114.366  17
  -7   0  -3 160.789 109.379  12
  -7   0  -3-28.9697 94.3571   6
  -7   0   3-69.2346 119.705  13
  -7   0   3 59.0669 111.025   5
  -7   0   3 181.897 108.340   3
  -7   0  -4 21.4966 65.4503  12
   7   0  -4-65.2485 110.983  17
   7   0   4 59.4748 98.2559   1
  -7   0   4 135.879 113.700   3
  -7   0  -4-2.09868 91.1943  10
  -7   0   4 13.9564 109.095  13
   7   0  -4 26.5548 48.9329   1
   7   0  -4 168.713 79.3739  10
  -7   0  -4 152.259 69.2653   7
   7   0  -4 129.413 159.239   9
  -7   0  -4 61.7374 80.2008   3
  -7   0   4 104.043 55.6529  14
  -7   0  -4-37.7743 66.5964   6
  -7   0   4 117.774 79.7823  16
  -7   0   4 61.7871 130.804   5
  -7   0  -5-47.7240 101.952  10
   7   0  -5 137.347 152.287   9
  -7   0   5 68.8712 109.977  16
  -7   0   5-2.27139 19.4813  14
  -7   0  -5 166.378 108.694  12
   7   0  -5-29.0721 87.9545  17
   7   0   5 20.1043 92.6128   1
  -7   0   5-10.9827 117.607   5
   7   0  -5 50.1821 82.1871   4
  -7   0   5 225.618 173.382  13
  -7   0   5 18.6068 97.9355   3
  -7   0  -5 180.964 110.155   3
  -7   0  -5-54.2957 69.3778   7
   7   0  -6 11551.4 739.587   9
  -7   0   6 12154.1 729.381  13
  -7   0  -6 11918.3 781.713  10
   7   0   6 12742.8 726.650   1
  -7   0  -6 12362.0 643.638   3
   7   0  -6 11836.9 667.860   4
  -7   0   6 11141.2 648.661   3
   7   0  -6 11864.8 687.359  17
  -7   0   6 10834.9 744.186   5
  -7   0  -6 11636.5 599.557  12
  -7   0  -6 12000.8 591.052   7
  -7   0   6 12779.0 622.676  16
   7   0  -7 24.4870 98.6830  17
  -7   0  -7-68.6134 175.220  10
   7   0  -7-5.25402 16.9873   2
   7   0  -7-36.5571 120.834   9
  -7   0  -7 60.9631 90.3525  12
  -7   0  -7-31.0308 75.3257   3
  -7   0   7-50.9932 115.686  13
   7   0   7-77.4332 97.4404   1
  -7   0   7 72.3126 93.0634   3
   7   0  -7-106.089 109.788   4
  -7   0   7-26.8652 160.164   5
  -7   0  -7-65.3024 87.0085   7
   7   0  -8 126.688 46.5062  10
   7   0  -8 123.311 27.0691   2
   7   0   8 115.709 121.872   1
  -7   0  -8 221.837 127.833   3
  -7   0  -8-20.3150 144.212  10
   7   0  -8 31.2228 121.515   9
  -7   0   8 1.18453 141.663   5
  -7   0  -8 227.012 119.546  12
   7   0  -8 183.143 106.888   4
   7   0  -8-57.9311 103.221  17
  -7   0  -8 206.317 125.170   7
  -7   0   8 53.3585 128.932  13
   7   0   9 112.043 135.226   1
  -7   0   9 85.7582 117.148  13
  -7   0  -9 42.1417 79.1699  12
  -7   0   9 72.4384 150.299   5
   7   0  -9-94.8317 111.014  17
  -7   0  -9-33.5494 112.007   3
   7   0  -9 132.671 131.901   4
  -7   0  -9-62.1933 71.0398   7
  -7   0  -9 159.412 169.314  10
   7   0  -9-6.84235 39.6377  10
   7   0  -9-36.3116 116.186   9
   7   0  10 32245.8 1318.48   1
   7   0 -10 30998.9 1248.32   9
   7   0 -10 31066.1 1164.75   4
   7   0 -10 32068.1 721.225  10
  -7   0 -10 30954.1 1407.76  10
  -7   0 -10 32104.1 1142.05   3
  -7   0 -10 30898.3 1090.15   7
  -7   0 -10 31959.2 1117.44  12
  -7   0  10 33009.3 1370.31   5
  -7   0  10 32560.0 1297.12  13
   7   0 -10 32892.8 1189.31  17
   7   0 -11-66.1345 123.467   4
   7   0 -11-65.5743 110.347   9
  -7   0 -11-15.2551 89.7066   7
  -7   0 -11-87.1202 97.9085   3
  -7   0  11-14.1644 135.772   5
  -7   0 -11-87.8876 121.049  12
   7   0  11-39.1429 126.780   1
   7   0 -11 62.2633 104.627  17
  -7   0 -11-176.990 176.238  10
  -7   0  11 241.224 141.706  13
   7   0 -11 44.3756 48.8591  10
  -7   0  12 123.079 135.027  13
   7   0  12 86.0225 156.583   1
   7   0 -12 41.5784 49.8194  10
  -7   0 -12 232.429 115.174  12
  -7   0 -12 232.469 175.923  10
  -7   0 -12 122.726 112.359   7
   7   0 -12 175.397 126.465  17
   7   0 -12 123.380 138.649   9
  -7   0  12 10.5575 153.724   5
   7   0 -12 177.307 144.145   4
  -7   0 -12 155.373 137.724   3
   7   0 -13-42.2178 114.085   4
   7   0  13-136.214 151.324   1
   7   0 -13 91.6510 61.0288  10
   7   0 -13-24.7286 102.770   9
   7   0 -13 160.398 129.728  17
  -7   0  13 190.534 147.472   5
  -7   0 -13 276.047 145.744  12
  -7   0 -13 17.5807 83.1612   7
  -7   0  13-73.5564 141.130  13
  -7   0 -13 93.0584 204.617  10
  -7   0 -14 13316.2 810.122  12
  -7   0 -14 13633.5 829.698   7
   7   0 -14 13869.9 882.017   9
   7   0 -14 14747.9 861.765  17
  -7   0  14 14968.8 962.483  13
   7   0 -14 15309.7 898.908   4
  -7   0  14 14546.2 989.485   5
   7   0  14 14293.0 982.872   1
  -7   0 -14 15337.3 1116.88  10
   7   0 -15-61.8435 108.756  17
   7   0  15 336.498 201.530   1
  -7   0 -15-127.784 112.377   7
  -7   0 -15 132.734 262.855  10
  -7   0  15 141.524 188.521   5
  -7   0  15 305.358 188.674  13
  -7   0 -15 19.8000 130.242  12
   7   0 -15 63.8305 111.067   4
   7   0 -15-144.091 130.350   9
   7   0  16 339.781 208.798   1
   7   0 -16 71.9394 104.634   9
  -7   0 -16 206.094 124.497   7
  -7   0 -16 88.1851 148.541  10
  -7   0  16-95.5564 120.336  13
   7   0 -16-8.48220 85.0876  17
   7   0 -16 76.4200 101.835   4
  -7   0 -16 10.2316 84.4254  12
  -7   0  16 23.9594 109.545   5
  -7   0 -17-71.8489 145.707   7
   7   0 -17-160.271 132.834   9
   7   0 -17 20.6541 107.950   4
  -7   0  17 114.586 190.705  13
  -7   0 -17 26.3949 106.000  12
  -7   0 -17 154.314 170.499  10
  -7   0  17 70.2749 128.146   5
   7   0 -17-66.7105 137.161  17
   7   0  17-100.416 163.056   1
  -7   0 -18 6076.88 625.222  12
   7   0  18 5435.73 668.255   1
  -7   0 -18 5299.69 600.025   7
   7   0 -18 5947.96 613.540   9
   7   0 -18 5320.00 707.065  15
  -7   0  18 6154.52 695.603   5
  -7   0 -18 6199.90 797.063  10
  -7   0  18 5184.72 625.618  13
   7   0 -18 5628.87 614.291   4
   7   0 -18 5395.54 567.711  17
   7   0 -19-200.399 185.633   4
   7   0 -19 420.717 302.847  15
  -7   0 -19 118.435 137.198  10
  -7   0  19-126.583 145.696  13
   7   0 -19-38.0286 104.984  17
  -7   0 -19 287.976 216.242   7
  -7   0  19 130.748 127.300   5
   7   0  19 36.1186 133.718   1
  -7   0 -19-133.362 136.963  12
   7   0 -19 21.0297 93.7949   9
  -7   0 -20 213.582 157.357   7
   7   0  20-36.4338 130.593   1
   7   0 -20-5.63920 103.156   9
  -7   0 -20-35.1584 101.611  12
  -7   0  20 88.3617 189.054  13
   7   0  20 110.190 134.796  13
   7   0 -20-202.833 220.911  15
  -7   0 -20-341.352 309.895  10
   7   0 -20 22.1113 136.834   4
  -7   0  20 219.152 162.310   5
   7   0 -20-189.533 188.963  17
  -7   0 -21-13.3982 146.406  12
   7   0 -21-215.745 163.993  15
   7   0  21 57.1031 92.0755  13
   7   0 -21 56.8779 89.2648  17
   7   0  21 318.634 235.941   1
  -7   0  21 113.750 129.222   5
  -7   0  21-103.689 169.623  13
   7   0 -21 125.701 156.681   9
  -7   0 -21-71.1292 167.635  10
  -7   0 -21 205.697 167.407   7
   7   0 -21-75.3274 115.035   4
  -7   0 -22 13184.0 1020.68  12
  -7   0 -22 12760.4 1034.79   7
  -7   0  22 14905.0 1158.59   5
  -7   0  22 13300.7 1090.80  13
   7   0 -22 12941.4 969.153   9
   7   0 -22 11887.5 913.810  17
   7   0 -22 11960.3 1118.02  15
   7   0  22 11175.0 1068.81   2
  -7   0 -22 14719.6 1334.75  10
   7   0 -22 12543.0 1005.26   4
  -7   0 -23-61.9359 104.721   7
  -7   0 -23 532.935 379.070  10
   7   0  23-205.414 198.753   2
   7   0 -23-60.8029 150.548  17
  -7   0  23 43.9744 160.641   5
  -7   0 -23-45.9305 116.625  12
   7   0 -23 258.662 185.198  15
  -7   0  23 94.6569 113.867  13
   7   0 -23-89.5800 143.148   9
   7   0 -23 141.779 148.668   4
   7   0 -24 144.607 127.930  17
  -7   0 -24 29.6885 151.223  12
  -7   0 -24-10.4667 132.607   7
   7   0  24 512.381 270.492   2
  -7   0  24 81.8824 115.521   5
  -7   0  24-64.6438 178.173  11
   7   0 -24-30.1865 134.433   9
  -7   0  24 254.582 177.548  13
  -7   0 -24-44.7442 255.239  10
   7   0 -24-34.3961 112.503   4
  -7   0  25-0.54269 128.687  11
   7   0 -25-154.495 157.312  17
  -7   0  25 120.365 177.288  13
   7   0  25 180.823 176.418   2
  -7   0 -25-286.593 216.673  10
   7   0 -25-220.613 243.059   4
   7   0 -25-182.579 207.356  15
  -7   0 -25 166.138 176.633   7
  -7   0 -25-419.335 245.189  12
   7   0  26 4804.08 737.189   2
   7   0 -26 4618.36 727.841  15
  -7   0 -26 4063.81 631.906  12
  -8   0   0 29701.6 1018.48   3
  -8   0   0 30818.2 1064.39   6
   8   0   0 30630.9 971.501   1
   8   0   1-51.0911 68.5878   1
  -8   0  -1 1.15548 83.8308   3
   8   0  -1-28.5001 128.053  17
   8   0  -1 40.3646 64.1849   1
  -8   0   1 51.1565 85.5835   3
  -8   0   1 82.7366 80.9361   6
  -8   0  -1 26.5301 82.2990   6
  -8   0   1 136.434 138.953   5
   8   0  -2 91.6880 81.4539   1
   8   0   2 159.483 105.346   1
  -8   0   2-68.3694 135.002  13
  -8   0  -2 227.384 117.834   3
  -8   0   2-37.5834 156.097   5
   8   0  -2 90.7587 148.818  17
  -8   0  -2 42.1505 75.2052   6
  -8   0   2 26.8538 90.7066   3
   8   0   3-49.1690 81.1208   1
  -8   0   3 148.462 163.582  13
  -8   0  -3 45.7756 94.2323   3
   8   0  -3 77.5832 75.1453   1
  -8   0  -3 41.7629 80.9312  12
  -8   0  -3-28.1905 93.0243   6
   8   0  -3 112.760 169.881   9
   8   0  -3 40.0249 116.290  17
  -8   0   3 10.1961 88.6696   3
  -8   0   3 98.9935 152.149   5
   8   0  -4 11951.4 729.470  17
   8   0  -4 12711.3 576.252   1
  -8   0   4 12268.2 688.856   3
  -8   0  -4 12208.0 633.987  12
  -8   0   4 12636.7 522.147  16
   8   0   4 12762.3 711.877   1
  -8   0   4 12252.1 764.254  13
   8   0  -4 11823.5 783.468   9
  -8   0   4 13016.0 833.204   5
  -8   0   4 12641.7 449.378  14
  -8   0  -4 12252.9 645.781   6
  -8   0  -4 12388.3 662.277   3
   8   0  -5 50.3398 102.378  17
  -8   0  -5 58.6811 104.737  12
  -8   0   5-91.6619 125.426   3
  -8   0  -5-26.1884 88.7957   7
  -8   0   5-64.5267 144.469   5
  -8   0   5 201.981 143.854  13
  -8   0   5 16.4896 31.3113  14
  -8   0  -5-81.0429 92.8426   6
   8   0   5-148.348 138.243   1
   8   0  -5-37.3151 56.9892   1
   8   0  -5 248.568 193.727   9
  -8   0  -5 6.66561 83.7350   3
  -8   0   5 78.9453 72.0874  16
  -8   0  -6 82.0735 76.1565   6
   8   0  -6 312.656 153.733   9
   8   0  -6 216.480 77.3777  10
   8   0  -6 148.324 113.781   4
  -8   0  -6 96.5812 96.2578  12
   8   0  -6 12.1092 117.200  17
  -8   0   6 249.003 111.781  16
  -8   0   6 283.212 204.480   5
  -8   0   6 151.598 149.046  13
  -8   0  -6 37.5500 177.731  10
  -8   0  -6 38.4563 56.1957   7
  -8   0   6 165.202 149.326   3
  -8   0  -6 170.932 107.807   3
   8   0   6 84.7943 91.6335   1
  -8   0   7 0.32329 178.516   5
  -8   0   7 163.558 132.269   3
  -8   0   7 212.131 169.550  13
  -8   0  -7-39.9935 84.7296   7
  -8   0  -7-40.1314 175.934  10
   8   0  -7 24.8776 105.734  17
  -8   0  -7 71.6416 78.7796  12
   8   0  -7 7.53316 88.3113   4
   8   0   7-126.622 155.361   1
  -8   0   7 22.5804 111.273  16
   8   0  -7 8.88531 148.526   9
  -8   0  -7 132.995 87.5285   3
   8   0  -7 3.98505 22.1779   2
  -8   0   8 18335.3 914.987   3
   8   0  -8 17643.9 893.779   4
  -8   0  -8 18099.9 798.464   7
  -8   0   8 16621.7 948.625  13
  -8   0  -8 17849.4 818.491  12
   8   0  -8 17435.7 976.991   9
  -8   0   8 19265.8 864.625  16
  -8   0  -8 18005.7 851.315   3
   8   0   8 16534.1 395.386  15
  -8   0  -8 18099.5 1058.35  10
   8   0   8 18161.8 974.737   1
   8   0  -8 17095.8 375.901   2
  -8   0   8 18098.3 1049.23   5
   8   0  -8 16967.1 893.870  17
  -8   0  -9-90.2906 187.385  10
   8   0   9 179.955 152.295   1
  -8   0   9 170.315 160.673  13
  -8   0  -9 10.5957 81.8518   3
   8   0  -9 21.7686 92.9624   4
   8   0  -9 11.4990 36.9386  10
  -8   0   9 334.377 240.114   5
   8   0  -9-103.355 94.8257  17
  -8   0  -9 33.2063 86.9700  12
  -8   0  -9 123.005 82.0234   7
   8   0  -9-78.7994 131.879   9
   8   0 -10 348.044 159.995   9
  -8   0  10 387.091 182.343   5
  -8   0 -10 337.013 137.483  12
  -8   0 -10 243.373 204.418  10
  -8   0  10 6.06434 137.897  13
  -8   0 -10 207.927 123.802   7
   8   0  10 290.771 188.896   1
  -8   0 -10 322.394 140.221   3
   8   0 -10 312.347 148.908   4
   8   0 -10 105.778 110.836  17
   8   0 -10 324.775 78.0115  10
   8   0 -11-49.0454 122.686  17
   8   0 -11 389.756 215.897   9
   8   0 -11-18.8894 36.5126  10
  -8   0  11 192.425 230.011   5
   8   0 -11 17.9295 82.9407   4
  -8   0 -11-15.5946 101.151   3
  -8   0 -11-0.48764 71.1322   7
  -8   0 -11-111.145 95.7702  12
  -8   0  11 309.864 207.860  13
   8   0  11-210.969 140.526   1
  -8   0 -11 343.896 155.604  10
   8   0  12 23700.1 1240.89   1
   8   0 -12 22638.8 1163.31   9
  -8   0 -12 22286.5 1014.48  12
  -8   0  12 23906.5 1219.95  13
  -8   0 -12 22896.4 1063.91   3
  -8   0  12 25792.8 1321.26   5
  -8   0 -12 23204.5 1045.12   7
   8   0 -12 24424.3 1134.18   4
  -8   0 -12 23505.2 1349.12  10
   8   0 -12 22283.7 1065.30  17
   8   0 -13 69.6553 107.720  17
  -8   0 -13-82.9532 102.069   3
   8   0 -13 202.205 134.818   4
   8   0 -13-284.127 186.615   9
   8   0  13 104.839 182.429   1
  -8   0 -13 214.521 144.672   7
  -8   0  13 147.824 137.026   5
  -8   0 -13 276.332 242.754  10
  -8   0  13 98.2879 167.637  13
  -8   0 -13-47.0199 80.9998  12
  -8   0  14 214.044 185.326  13
   8   0  14 522.836 241.475   1
   8   0 -14 111.158 95.0391   4
   8   0 -14 260.658 141.920  17
   8   0 -14 283.764 141.314   9
  -8   0 -14 524.048 188.928   7
  -8   0  14 774.633 279.568   5
  -8   0 -14 292.433 164.822  12
  -8   0 -14 169.203 168.608  10
  -8   0 -15-85.4457 98.5961   7
  -8   0  15 222.492 202.735   5
   8   0 -15 21.2598 108.237   9
   8   0  15-283.152 222.432   1
   8   0 -15-95.7551 97.7894   4
   8   0 -15-51.7534 95.5649  17
  -8   0 -15-202.742 261.360  10
  -8   0  15 11.4032 146.475  13
  -8   0 -15 5.52260 85.6855  12
  -8   0 -16 3712.53 466.995  12
   8   0 -16 4361.31 509.117  17
  -8   0  16 4500.06 584.968  13
  -8   0 -16 4964.35 546.322   7
   8   0 -16 4248.15 527.828   9
  -8   0 -16 4780.47 673.436  10
   8   0  16 4639.72 607.888   1
  -8   0  16 5133.67 656.982   5
   8   0 -16 5170.55 572.317   4
  -8   0 -17-275.721 251.398  10
  -8   0 -17 123.284 159.412   7
   8   0  17 208.764 207.031   1
   8   0 -17-89.3469 144.931   9
   8   0 -17-116.251 116.499   4
  -8   0 -17-72.6917 106.866  12
  -8   0  17-78.6900 120.411  13
  -8   0  17 73.8270 144.050   5
   8   0 -17 206.143 155.052  17
  -8   0  18-36.8802 125.014  13
   8   0 -18 233.070 217.830  15
  -8   0  18-102.194 133.470   5
  -8   0 -18 205.123 119.747   7
  -8   0 -18 168.292 137.762  12
   8   0 -18 320.428 160.325   9
   8   0 -18 196.116 108.146  17
   8   0 -18 220.878 127.344   4
   8   0  18 162.382 178.022   1
  -8   0 -18 562.921 274.654  10
   8   0 -19-132.953 114.130   4
  -8   0 -19 282.527 240.030  10
  -8   0  19 78.0903 169.081  13
   8   0 -19 35.6400 194.780  15
   8   0 -19 247.277 144.748  17
  -8   0 -19 103.975 139.241  12
   8   0  19-167.362 169.172   1
   8   0 -19-231.618 162.033   9
  -8   0 -19-38.3485 169.562   7
  -8   0  19-43.7126 128.462   5
   8   0  20 7354.12 842.993   1
  -8   0  20 7306.49 809.037  13
  -8   0 -20 8742.10 1003.90  10
   8   0 -20 7772.94 741.548  17
   8   0 -20 8210.55 780.475   9
   8   0 -20 7601.20 888.771  15
  -8   0 -20 8183.20 790.786   7
  -8   0 -20 8311.18 784.789  12
   8   0 -20 8555.11 813.673   4
  -8   0  20 6836.74 795.202   5
  -8   0 -21-125.622 179.972  10
  -8   0 -21-142.131 210.490   7
  -8   0 -21 210.973 156.758  12
   8   0 -21 41.0099 158.580  15
   8   0 -21-159.401 126.495   9
   8   0 -21-93.1728 118.644  17
  -8   0  21 173.982 279.806   5
  -8   0  21 99.7923 159.102  13
   8   0  21-172.233 161.912   1
   8   0 -21 107.134 169.739   4
  -8   0 -22 538.220 292.569  10
   8   0  22 145.878 187.253   2
  -8   0  22 531.713 250.514  13
   8   0 -22 553.444 329.512  15
   8   0 -22 224.249 176.361   4
  -8   0 -22 73.2071 130.466   7
  -8   0  22-22.5830 168.576   5
   8   0 -22 288.819 146.187   9
   8   0 -22 237.497 173.514  17
  -8   0 -22 221.803 198.033  12
   8   0  23 440.436 304.458   2
  -8   0  23 147.197 255.899   5
  -8   0 -23 530.029 295.326  10
  -8   0 -23-250.054 165.612   7
  -8   0  23 244.863 211.485  13
   8   0 -23 51.7920 160.757  15
  -8   0 -23-11.0750 102.042  12
   8   0 -23-31.2681 87.3028  17
   8   0 -23 13.7392 96.2915   4
   8   0 -23-55.0146 108.239   9
  -8   0  24 9388.99 992.095  13
  -8   0 -24 8919.93 923.093   7
   8   0 -24 8568.08 882.695   4
   8   0 -24 8124.70 809.244   9
   8   0 -24 8790.95 840.065  17
   8   0 -24 9419.77 1044.98  15
  -8   0 -24 7154.46 800.299  12
  -8   0 -24 9486.31 1140.39  10
  -8   0  24 8029.48 913.575   5
   8   0  24 8495.83 990.806   2
  -8   0 -25-160.949 153.925   7
   8   0  25 96.6431 241.693   2
   8   0 -25 43.5512 135.473   4
   8   0 -25-98.8368 124.823  17
  -8   0 -25-40.5647 153.163  12
  -9   0   0 84.1952 94.3342   6
   9   0   0-66.6810 70.1129   1
  -9   0   0-59.6868 80.2465   3
  -9   0   1-249.688 190.825   5
   9   0  -1-133.753 147.979  17
  -9   0   1 71.8095 113.501   3
   9   0   1-0.20507 74.0730   1
  -9   0  -1 10.4386 98.5893   6
  -9   0  -1-4.40347 81.9810   3
   9   0  -1-24.4436 88.7156   1
  -9   0   1-108.465 137.727   6
   9   0  -2 22858.9 854.703   1
  -9   0  -2 21741.8 930.913   3
  -9   0   2 23235.7 1155.68   5
   9   0   2 23597.8 961.692   1
   9   0  -2 22060.4 1045.89  17
  -9   0  -2 23040.2 958.709   6
  -9   0   2 21661.3 953.209   3
   9   0   3-45.4124 99.4892   1
  -9   0  -3-21.6543 94.6055   3
  -9   0  -3 20.1878 82.8366  12
   9   0  -3 80.1196 77.7836   1
  -9   0   3 74.3748 137.246   5
   9   0  -3 149.417 136.578   9
  -9   0   3 172.488 105.206  14
   9   0  -3 13.6615 112.694  17
  -9   0  -3-121.103 119.825   6
  -9   0   3-45.6572 80.9839   3
  -9   0   3-90.0849 136.634  13
  -9   0   4-178.281 119.798  13
  -9   0  -4 55.2645 79.3357   3
   9   0  -4 94.5114 81.3341   1
  -9   0   4-33.6963 44.6880  14
   9   0   4 12.2485 118.778   1
  -9   0  -4-41.4945 86.1705  12
  -9   0   4 25.2714 135.966   5
   9   0  -4-115.143 138.565   9
  -9   0   4-33.4589 119.669   3
   9   0  -4 171.087 122.008  17
  -9   0  -4-4.80983 74.8092   6
  -9   0   4-33.9083 60.6002  16
  -9   0   5-21.5876 34.1267  14
   9   0  -5-81.0348 146.252  17
  -9   0  -5-55.0264 90.8048   6
  -9   0   5-41.6913 132.466   5
  -9   0  -5-4.33313 101.721   3
   9   0   5-12.2408 122.757   1
   9   0  -5 178.182 188.227   9
  -9   0   5 72.8587 66.3961  16
  -9   0   5-91.7037 141.923  13
   9   0  -5 51.2098 58.5263   1
  -9   0  -5 48.4437 69.0711  12
  -9   0   5 87.2083 112.229   3
  -9   0   6 3884.88 168.839  14
  -9   0   6 4277.13 526.158   5
  -9   0  -6 4062.03 405.573  12
  -9   0  -6 4190.87 416.009   3
   9   0  -6 3970.13 501.220   9
  -9   0  -6 4127.16 402.039   6
  -9   0   6 4307.91 500.798  13
   9   0  -6 4639.18 374.402   1
   9   0  -6 4147.78 467.963  17
  -9   0   6 4505.53 462.399   3
  -9   0   6 3580.20 329.353  16
   9   0   6 4211.35 462.735   1
  -9   0  -7-20.9497 78.7470   3
  -9   0   7 126.689 116.774  16
  -9   0   7 84.2529 184.566   5
  -9   0   7 44.0267 123.040   3
   9   0  -7 286.707 150.560  17
  -9   0  -7 58.0925 77.3909   7
   9   0  -7 151.303 102.045   1
   9   0  -7-50.8857 128.398   9
   9   0   7 116.215 118.796   1
  -9   0   7 124.602 148.593  13
  -9   0  -7 89.2594 92.1719   6
  -9   0  -7 150.683 131.754  12
  -9   0   8 30.5368 121.618  13
  -9   0   8-140.068 187.063   5
   9   0   8 92.8782 132.967   1
  -9   0  -8-295.182 269.945  10
  -9   0   8 148.384 106.442   3
   9   0  -8 54.8419 94.8439   4
  -9   0  -8-18.9729 84.1913  12
  -9   0   8 53.1163 136.093  16
   9   0   8 70.8523 52.8031  15
  -9   0  -8 3.98752 99.3027   3
  -9   0  -8 110.989 94.4686   7
   9   0  -8-106.946 137.698   9
   9   0  -8-169.025 118.314  17
  -9   0   9 65.0280 100.313  16
   9   0  -9-0.28957 115.128   4
   9   0  -9 65.0082 49.1025  10
   9   0   9-196.417 148.710   1
   9   0  -9-15.8768 98.5264  17
  -9   0  -9-193.436 220.975  10
  -9   0   9 51.3342 170.380   5
   9   0  -9-15.5512 135.936   9
  -9   0   9-26.4935 123.357  13
  -9   0   9 49.3538 108.616   3
  -9   0  -9 86.7585 109.835   3
  -9   0  -9-2.05484 79.3937   7
  -9   0  -9-55.9230 120.612  12
  -9   0 -10 14405.4 804.170  12
  -9   0 -10 13826.6 1000.90  10
  -9   0  10 14487.0 893.155   3
  -9   0  10 14321.9 952.190  13
  -9   0 -10 13610.6 814.908   3
   9   0 -10 14551.5 885.205  17
  -9   0  10 13916.1 998.170   5
   9   0 -10 13640.1 933.179   9
   9   0  10 14113.1 942.015   1
  -9   0 -10 14380.2 794.483   7
  -9   0  10 14317.4 829.105  16
   9   0 -10 13609.0 856.395   4
   9   0  11-216.799 143.357   1
  -9   0 -11 16.9003 76.6114  12
  -9   0 -11 77.6920 92.2591   7
  -9   0  11 65.9370 151.242   3
  -9   0 -11-15.4114 186.214  10
  -9   0  11-5.71151 176.751   5
  -9   0 -11-73.4275 112.235   3
   9   0 -11-15.7018 116.059  17
   9   0 -11-63.5319 112.901   9
   9   0 -11 26.3281 103.021   4
  -9   0  11 79.4168 127.936  16
  -9   0  11 84.3521 187.698  13
  -9   0 -12-15.3695 90.5166   3
  -9   0 -12 63.4257 113.508   7
   9   0 -12-83.4805 169.914   9
  -9   0  12 124.741 131.838   5
  -9   0 -12-16.6464 111.072  12
   9   0  12 174.152 135.526   1
   9   0 -12 45.2832 120.639   4
   9   0 -12-0.63285 116.170  17
  -9   0  12-194.816 214.154  13
  -9   0 -12-84.4599 155.563  10
   9   0 -13 365.538 212.474   9
  -9   0 -13-161.312 123.235   3
  -9   0  13-305.903 189.689  13
   9   0  13 171.060 192.845   1
  -9   0 -13-52.5095 133.909   7
  -9   0  13 29.9276 156.979   5
   9   0 -13 152.799 171.185  17
   9   0 -13 5.00554 105.726   4
  -9   0 -13 37.3736 103.622  12
  -9   0 -13 112.316 177.797  10
  -9   0  14 10068.5 865.269  13
  -9   0 -14 10654.1 767.260   7
  -9   0 -14 10950.3 995.436  10
  -9   0  14 8991.75 846.813   5
   9   0 -14 10567.3 814.725   4
   9   0  14 9395.25 853.653   1
  -9   0 -14 10015.4 746.712  12
   9   0 -14 9764.45 825.335   9
   9   0 -14 10126.2 784.051  17
   9   0  15 181.857 177.139   1
   9   0 -15-43.5314 133.953   4
  -9   0 -15 192.393 124.488  12
   9   0 -15-152.810 138.737  17
  -9   0 -15 89.5315 138.287  10
  -9   0  15-85.4838 129.372  13
  -9   0 -15 11.8509 146.382   7
   9   0 -15-23.1431 171.830   9
  -9   0  15 174.966 180.158   5
  -9   0 -16 36.9716 84.2833  12
   9   0 -16 311.381 201.510   4
   9   0 -16 139.037 148.193  17
  -9   0  16-8.01938 158.677  13
  -9   0  16 169.566 184.524   5
   9   0 -16 310.289 144.697   9
  -9   0 -16 135.660 122.552   7
  -9   0 -16 276.591 191.826  10
   9   0  16 161.636 151.017   1
   9   0 -17 239.878 273.757  15
  -9   0 -17 8.15299 91.6690   7
   9   0  17-27.7022 169.809   1
   9   0 -17 318.465 197.648   9
  -9   0 -17-294.891 289.748  10
  -9   0  17 82.0550 158.036   5
   9   0 -17 23.0427 133.836  17
  -9   0  17 130.070 194.748  13
  -9   0 -17 5.42181 115.560  12
   9   0 -17-34.0040 82.9902   4
   9   0 -18 4252.40 566.231   9
   9   0 -18 5110.19 619.282   4
  -9   0 -18 5666.10 634.183   7
   9   0 -18 5191.69 603.010  17
  -9   0  18 5095.01 683.682   5
  -9   0 -18 4989.79 739.153  10
  -9   0 -18 4366.38 554.663  12
   9   0 -18 4062.32 652.937  15
   9   0  18 5222.48 702.056   1
  -9   0  18 4864.42 645.882  13
   9   0  19 120.111 168.677   1
  -9   0 -19 382.215 201.135  12
   9   0 -19 101.251 96.2886  17
   9   0 -19-14.8425 166.471  15
  -9   0 -19-57.7227 99.6457   7
   9   0 -19-285.365 177.448   4
  -9   0 -19 31.8718 179.329  10
  -9   0  19-38.9174 151.669   5
   9   0 -19 73.4533 132.363   9
  -9   0  19 50.0220 152.350  13
  -9   0 -20 246.600 137.520   7
   9   0  20-153.602 163.115   1
   9   0 -20-173.501 211.080  15
  -9   0 -20-241.457 251.084  10
   9   0 -20 235.883 152.164  17
  -9   0 -20 144.357 149.903  12
   9   0 -20 138.201 109.300   4
   9   0 -20 196.332 148.052   9
  -9   0  20 56.8408 154.708   5
  -9   0  20-86.9488 126.055  13
   9   0 -21-41.0930 121.348   4
   9   0 -21-153.694 145.659  17
  -9   0 -21-24.1382 100.346   7
  -9   0  21 376.398 224.483  13
  -9   0  21 350.036 258.568   5
   9   0 -21-105.387 144.492   9
   9   0  21 267.264 226.314   1
  -9   0 -21 21.4852 119.823  12
  -9   0 -21-341.648 325.309  10
  -9   0  22 8032.77 905.695  13
   9   0 -22 7916.76 813.803   9
   9   0 -22 8324.29 1001.27  15
  -9   0 -22 8360.10 857.134   7
  -9   0  22 9523.47 1001.14   5
  -9   0 -22 9621.91 1119.74  10
   9   0  22 8954.97 998.036   1
   9   0 -22 9369.87 905.813   4
  -9   0 -22 7869.65 809.744  12
   9   0  22 8750.19 1035.23   2
   9   0 -22 8266.75 815.940  17
   9   0 -23-51.8425 111.754   9
   9   0 -23 196.097 221.082   4
   9   0 -23 86.5545 234.899  15
  -9   0 -23 290.987 212.603   7
   9   0  23-80.9658 212.467   2
  -9   0 -23 190.432 173.256  12
  -9   0  23-160.536 186.085  13
   9   0 -23 217.878 163.789  17
  -9   0 -23 46.3184 198.200  10
  -9   0  23-281.235 218.367   5
  -9   0  24-401.539 253.200   5
   9   0 -24 342.197 251.963   4
   9   0 -24-102.307 129.535   9
   9   0 -24-230.093 164.483  17
  -9   0 -24 262.228 208.273  12
  -9   0  24-30.5821 184.604  16
  -9   0 -24 21.1737 144.058   7
  -9   0 -25 417.535 256.962  12
 -10   0   0 38833.5 1318.94   3
  10   0   0 36554.8 1199.23   1
  10   0   0 35158.5 1389.98  17
 -10   0   0 38163.7 1344.43   6
  10   0   1 77.2825 105.508   1
 -10   0   1 58.3975 90.9693   3
 -10   0   1 20.7168 103.006   6
 -10   0  -1 13.1782 81.8987   3
  10   0  -1 105.822 150.494  17
  10   0  -1 138.957 111.870   1
 -10   0  -1 113.885 171.011   6
 -10   0  -2 51.8978 88.1457   3
  10   0  -2-68.1988 104.140   1
  10   0   2 268.580 142.766   1
 -10   0   2-46.4887 88.8379   3
  10   0  -2 6.75870 141.945  17
 -10   0  -2-78.6538 90.8995   6
  10   0  -2 129.688 166.029   9
 -10   0   2 183.524 189.600   5
 -10   0  -3 167.766 129.368   3
 -10   0   3 43.2901 110.600   3
 -10   0   3 20.8963 69.2593  14
  10   0   3 114.300 123.098   1
  10   0  -3-40.6411 142.453   9
 -10   0  -3 104.985 104.351  12
  10   0  -3 14.6618 71.6430   1
 -10   0   3-59.2091 147.892   5
  10   0  -3-82.3422 122.834  17
 -10   0  -3 55.4653 128.473   6
 -10   0   4 15673.6 1018.97   5
 -10   0   4 16039.8 582.546  14
 -10   0  -4 15793.8 836.201   6
  10   0   4 13862.4 830.223   1
 -10   0   4 16434.8 897.652   3
 -10   0  -4 15689.0 835.966   3
  10   0  -4 15308.4 725.857   1
 -10   0  -4 14993.3 792.551  12
  10   0  -4 15760.9 1013.46   9
 -10   0   4 14833.2 937.434  13
  10   0  -4 15578.7 934.415  17
  10   0  -5 23.7387 115.224  17
 -10   0   5-60.4708 133.018   5
 -10   0   5-38.8444 129.707  13
  10   0  -5 62.7940 146.682   9
 -10   0  -5 32.0436 82.9540  12
 -10   0  -5-30.8986 96.4800   6
 -10   0   5-31.2591 111.131   3
 -10   0  -5 63.1426 100.726   3
  10   0  -5-92.7251 79.7063   1
 -10   0   5-11.0450 33.8217  14
  10   0   5 145.252 148.288   1
  10   0  -6 17.5894 66.9567   1
  10   0  -6-47.6203 108.070  17
 -10   0   6-44.0858 91.2865  16
  10   0   6-56.3406 109.485   1
 -10   0   6 118.316 168.880   5
 -10   0  -6 78.7640 124.037   6
 -10   0  -6 8.08633 77.7561   3
 -10   0   6-29.3999 106.942   3
 -10   0  -6 114.591 90.7870  12
 -10   0   6-68.3144 171.003  13
  10   0  -6-4.73803 136.337   9
  10   0  -7-28.7713 85.8983   1
 -10   0  -7-49.1471 96.7379   6
 -10   0  -7-101.631 93.3569   3
  10   0   7-43.4980 125.652   1
 -10   0   7-187.795 127.856  13
 -10   0  -7 22.2476 94.0039  12
 -10   0   7 24.4547 199.980   5
  10   0  -7 41.4929 136.098   9
 -10   0   7 127.726 138.593   3
 -10   0   7-22.4062 68.1604  16
  10   0  -7-105.949 117.277  17
 -10   0   8 15970.9 785.118  16
  10   0   8 14358.0 929.136   1
  10   0  -8 13400.6 950.354   9
 -10   0  -8 15770.7 811.887   7
 -10   0  -8 14481.1 812.583   6
 -10   0   8 14674.8 984.072  13
 -10   0   8 14303.6 899.899   3
  10   0  -8 13925.3 899.427  17
 -10   0   8 15055.9 1057.16   5
  10   0  -8 14651.4 713.312   1
 -10   0  -8 13950.4 836.302   3
 -10   0  -8 15058.9 830.089  12
 -10   0  -9 34.9831 76.0708   7
  10   0  -9-9.01251 103.209   4
  10   0  -9-87.4677 128.333  17
 -10   0   9-26.2536 157.726   5
 -10   0  -9 52.9263 88.9016   6
 -10   0  -9 76.5688 96.8331   3
 -10   0   9 59.3589 119.607  13
 -10   0   9-65.3449 117.723   3
 -10   0   9-63.2605 90.5395  16
  10   0  -9-213.330 191.245   9
 -10   0  -9 37.2024 110.064  12
  10   0  -9-113.149 87.6970   1
  10   0   9 91.9884 93.5865   1
  10   0 -10 124.544 94.0801   4
 -10   0 -10-65.9215 215.294  10
 -10   0 -10 225.818 149.478   3
 -10   0 -10-99.2767 104.251   7
 -10   0 -10 41.9471 95.0034  12
  10   0 -10-5.35982 101.268  17
 -10   0  10 226.699 141.073  16
  10   0  10-112.182 152.007   1
 -10   0  10 3.05105 162.075   5
 -10   0  10 325.251 169.231   3
  10   0 -10 46.0536 143.507   9
 -10   0  10-103.524 120.789  13
 -10   0  11 288.787 166.263  16
 -10   0 -11-10.8576 74.9030  12
 -10   0 -11 60.8099 126.673   3
  10   0 -11 41.3025 150.231   9
  10   0 -11-61.8894 117.575  17
 -10   0  11-91.5843 124.721  13
 -10   0  11-47.1689 109.333   3
  10   0 -11-24.2427 93.3524   4
 -10   0 -11 36.9347 99.3140   7
 -10   0 -11 213.896 197.662  10
  10   0  11 80.2526 128.662   1
 -10   0  11 141.864 220.044   5
  10   0 -12 22182.4 1181.55   4
  10   0  12 22473.8 1286.94   1
 -10   0  12 21118.8 1323.97   5
 -10   0  12 21696.1 1268.32  13
 -10   0  12 23163.6 1148.76  16
 -10   0  12 23367.8 1234.63   3
 -10   0 -12 20972.4 1057.94  12
  10   0 -12 21068.2 1143.92  17
 -10   0 -12 22333.2 1129.71   3
 -10   0 -12 22194.0 1077.81   7
 -10   0 -12 22616.8 1392.10  10
  10   0 -12 21437.0 1245.48   9
 -10   0  13-70.1245 119.852   3
 -10   0 -13-134.212 144.984  10
 -10   0  13 62.8268 146.319   5
 -10   0  13-12.0698 151.302  13
 -10   0 -13-97.9014 103.579   7
  10   0 -13 143.128 161.234   9
 -10   0  13-11.0373 95.4066  16
  10   0  13 212.243 194.224   1
  10   0 -13 105.216 140.806  17
  10   0 -13 29.9536 138.678   4
 -10   0 -13 41.6874 104.818   3
 -10   0 -13 21.2549 96.3742  12
  10   0  14 160.826 184.554   1
 -10   0  14 210.179 170.750   5
 -10   0  14-153.059 164.182   3
 -10   0 -14 236.400 180.478   7
 -10   0  14-262.739 215.398  13
  10   0 -14 228.041 166.385  17
  10   0 -14 72.2811 115.925   4
 -10   0  14 164.952 163.096  16
  10   0 -14-126.585 165.476   9
 -10   0 -14 130.944 169.928  10
 -10   0 -14-111.133 113.950  12
 -10   0 -14 135.784 147.046   3
 -10   0 -15 120.445 137.126  12
 -10   0 -15-77.7133 96.9133   7
  10   0 -15-18.2293 119.342  17
  10   0  15 296.893 233.488   1
  10   0 -15 106.552 150.727   4
 -10   0  15-112.491 134.802  16
  10   0 -15-66.7353 138.010   9
 -10   0  15-152.005 137.329  13
 -10   0  15-32.9475 198.249   5
  10   0  16 7274.35 808.287   1
 -10   0  16 6399.04 698.690  16
 -10   0  16 7344.69 839.805   5
  10   0 -16 6940.58 692.676  17
  10   0 -16 7144.56 727.723   4
 -10   0  16 7414.36 804.124  13
  10   0 -16 6823.87 729.833   9
 -10   0 -16 5970.94 624.114  12
 -10   0 -16 8677.26 946.922  10
 -10   0 -16 5776.12 611.113   7
 -10   0 -17-144.866 164.288   7
 -10   0  17 111.768 147.279  16
  10   0 -17 442.594 330.519  15
 -10   0  17 162.785 149.838  13
  10   0 -17 63.1672 186.526   9
  10   0 -17-49.7502 144.923   4
 -10   0 -17-518.863 343.990  10
  10   0 -17 48.0626 109.664  17
 -10   0  17 258.384 249.952   5
 -10   0 -17-37.9972 102.749  12
  10   0  17 181.147 212.859   1
 -10   0 -18-599.930 355.276  10
  10   0 -18 103.209 104.758   4
  10   0 -18-95.4039 140.504  17
 -10   0 -18 385.129 331.506   7
  10   0 -18 10.1579 101.307   9
  10   0  18 225.079 170.310   1
 -10   0 -18 36.7747 116.275  12
  10   0 -18 283.956 222.974  15
 -10   0  18-251.616 203.643  13
 -10   0  18 102.451 166.823  16
 -10   0  18 7.25841 179.200   5
 -10   0  19 91.0362 141.102  13
 -10   0 -19 42.0515 149.750  12
  10   0  19-222.843 155.867   1
  10   0 -19 63.7057 165.834   4
  10   0 -19 2.52216 177.976  15
 -10   0  19 109.358 178.336  16
  10   0 -19 42.0625 157.598   9
 -10   0  19 188.577 213.460   5
  10   0 -19-49.4606 92.3741  17
 -10   0 -19 62.5983 106.391   7
 -10   0 -19-430.866 374.431  10
  10   0 -20 8032.85 988.835  15
 -10   0  20 8002.83 906.842  13
  10   0 -20 7139.54 762.825  17
  10   0  20 8301.88 929.290   1
 -10   0  20 7751.97 868.184  16
 -10   0 -20 9578.36 1104.41  10
  10   0 -20 8537.08 859.278   9
 -10   0  20 7403.42 884.624   5
 -10   0 -20 8060.17 809.140   7
  10   0 -20 7359.59 796.701   4
 -10   0 -20 7474.90 767.794  12
  10   0 -21-156.272 163.968   9
 -10   0 -21 16.2657 132.468  12
 -10   0  21-46.7177 140.804   5
  10   0 -21 147.500 204.995  15
 -10   0 -21 0.47635 120.543   7
 -10   0  21 302.085 235.148  16
  10   0 -21-8.52745 102.022   4
 -10   0  21 90.2783 183.225  13
 -10   0 -21-404.414 331.441  10
  10   0  21 167.527 188.066   1
  10   0 -21-35.3155 130.306  17
 -10   0 -22-70.2501 182.152  12
  10   0 -22-142.538 161.985   4
 -10   0 -22 187.005 146.055   7
  10   0  22-148.711 158.043   1
  10   0 -22-66.7836 120.913   9
 -10   0  22 52.1117 120.606  16
 -10   0  22 350.673 277.518   5
 -10   0  22 65.2168 165.886  13
  10   0 -22 324.354 234.761  15
  10   0  22 282.223 236.559   2
  10   0 -22-95.2356 150.587  17
  10   0 -23-13.0398 133.225   9
 -10   0 -23-324.568 210.416  12
 -10   0  23 108.764 171.177   5
  10   0 -23-3.26360 125.860   4
 -10   0 -23 328.367 185.081   7
  10   0 -23 10.2980 128.568  17
  10   0 -24 6237.56 761.332   9
 -10   0  24 6088.53 848.084   5
 -10   0 -24 7772.20 872.733   7
  10   0 -24 7098.30 786.108  17
 -10   0 -24 6240.50 767.229  12
  11   0   0 82.3799 108.699   1
 -11   0   0 9.82638 108.527   3
  11   0   0 22.6912 147.189  17
 -11   0   0 196.439 135.256   6
 -11   0  -1 148.981 158.766   6
  11   0  -1-28.3160 83.5490   1
  11   0   1 23.3975 111.702   1
 -11   0   1-181.190 127.217   3
 -11   0  -1-128.794 118.223   3
  11   0  -1 121.580 138.018  17
  11   0  -1 215.984 180.244   9
 -11   0  -2 20116.6 1009.22   6
  11   0  -2 20205.9 911.786   1
 -11   0  -2 18549.5 925.799  12
 -11   0  -2 18686.0 962.189   3
 -11   0   2 19089.0 805.004  14
  11   0  -2 19826.8 1103.88  17
 -11   0   2 19385.2 997.103   3
  11   0   2 20428.5 996.103   1
  11   0  -2 18619.5 1136.17   9
  11   0   3 78.5243 111.578   1
 -11   0   3-14.1570 61.0067  14
  11   0  -3 215.359 244.484   9
 -11   0  -3-19.2318 106.359   3
  11   0  -3 11.2141 67.2748   1
 -11   0   3 5.59006 126.864   3
 -11   0   3-66.4702 128.526   5
 -11   0  -3-101.661 110.463   6
  11   0  -3 35.5705 123.191  17
 -11   0  -3 47.4716 97.5458  12
  11   0  -4 189.315 193.636   9
  11   0  -4-73.5751 70.4645   1
 -11   0   4-2.53338 48.9486  14
  11   0   4-129.498 137.485   1
 -11   0   4 57.7678 90.3285   3
 -11   0  -4-81.9463 113.616  12
 -11   0  -4-31.4878 94.3263   3
 -11   0  -4-88.0354 92.7208   6
  11   0  -4 266.408 148.056  17
 -11   0   4 192.217 154.964   5
 -11   0   5 5.56089 107.187   3
 -11   0   5-112.893 117.256  13
  11   0   5-68.4823 99.0077   1
 -11   0  -5-184.799 132.137   6
 -11   0  -5 167.993 117.543   3
 -11   0  -5 15.9756 98.1419  12
  11   0  -5 176.396 154.103   9
  11   0  -5 119.013 109.680  17
  11   0  -5 32.4726 76.9504   1
 -11   0   5 139.865 204.677   5
  11   0  -6 9445.88 778.763  17
  11   0   6 9808.11 760.029   1
 -11   0  -6 9313.72 701.283   3
  11   0  -6 11716.2 930.361   9
 -11   0  -6 9839.57 688.937  12
  11   0  -6 10444.3 626.588   1
 -11   0  -6 10116.3 709.646   6
 -11   0   6 9837.43 819.378  13
 -11   0   6 10014.0 883.107   5
 -11   0   6 9971.49 758.429   3
  11   0  -7-62.3131 151.816   9
 -11   0   7 230.056 170.029   5
 -11   0   7 217.378 155.044   3
  11   0  -7-43.0576 85.5486   1
  11   0   7-29.8664 100.913   1
 -11   0   7 26.8134 132.811  13
 -11   0  -7 14.7635 84.9037   6
  11   0  -7 151.065 119.013  17
 -11   0   7-60.5739 92.1916  16
 -11   0  -7 29.5772 114.282   3
 -11   0  -7-88.5975 106.475  12
 -11   0   8 24.4585 73.1936  16
  11   0  -8 41.1601 137.629   9
 -11   0   8-97.4409 92.3941   3
 -11   0   8-134.112 176.746   5
  11   0  -8 73.4140 62.6766   1
 -11   0   8-71.9622 158.006  13
  11   0   8 119.648 93.7060   1
 -11   0  -8 43.3657 89.8338  12
 -11   0  -8 14.0443 85.3445   6
  11   0  -8 83.4425 177.476  17
 -11   0  -8-169.497 141.820   3
 -11   0  -9-263.944 153.430   6
 -11   0  -9-57.0734 74.6012  12
 -11   0  -9-102.296 113.577   3
 -11   0   9-133.322 145.470   3
 -11   0   9 153.411 167.741   5
  11   0  -9-62.6575 80.6150   1
  11   0   9-169.286 151.725   1
 -11   0   9 217.493 122.026  16
  11   0  -9 10.1620 166.319   9
 -11   0   9 55.6582 135.119  13
  11   0  -9 20.4237 112.845  17
 -11   0 -10 21073.0 1099.22   3
 -11   0 -10 22289.6 1050.24   7
 -11   0  10 21924.7 1367.97   5
 -11   0  10 20251.4 1145.92   3
 -11   0  10 23682.2 1053.25  16
 -11   0 -10 21854.3 1066.80   6
  11   0  10 20772.3 1224.57   1
  11   0 -10 21079.6 906.490   1
  11   0 -10 21526.0 1191.75  17
 -11   0  10 21309.6 1270.95  13
 -11   0 -10 19298.9 1013.59  12
  11   0 -10 20768.5 1256.37   9
  11   0 -11-93.1872 140.728  17
 -11   0  11 115.680 184.922   3
 -11   0 -11-17.4169 83.9031   7
 -11   0  11-48.3045 149.120  13
  11   0  11 72.5345 123.586   1
  11   0 -11 438.328 251.767   9
 -11   0 -11-104.197 96.2282   6
 -11   0 -11-51.9290 79.1091  12
 -11   0  11-40.1354 93.2838  16
  11   0 -11 235.484 183.062   4
 -11   0  11 431.068 259.788   5
 -11   0 -11-45.7257 121.302   3
 -11   0  12-51.1711 132.764  13
  11   0  12-86.2270 113.431   1
 -11   0 -12 11.9294 88.8691   7
  11   0 -12 72.2555 161.766   9
 -11   0 -12-97.9462 164.074   3
  11   0 -12-72.3884 168.411  17
 -11   0  12-99.9893 159.664   5
 -11   0  12 205.649 146.473   3
 -11   0 -12 224.044 181.065  12
 -11   0  12 46.3273 85.8076  16
  11   0 -12 144.696 209.630   4
 -11   0  13 98.4225 160.216  13
 -11   0 -13 356.370 200.730   3
 -11   0 -13 113.550 110.429  12
 -11   0  13 77.3482 231.302   5
  11   0  13-31.9385 127.777   1
  11   0 -13 8.77758 105.531   4
  11   0 -13 132.507 194.160   9
 -11   0  13-228.602 163.996   3
 -11   0  13 46.8003 105.156  16
  11   0 -13-20.0876 106.598  17
 -11   0 -13-42.9264 90.1930   7
 -11   0 -14 9626.07 801.098   3
 -11   0  14 9996.17 868.194   3
 -11   0 -14 8980.44 749.320  12
  11   0 -14 8801.17 798.641  17
 -11   0 -14 10525.4 800.042   7
  11   0 -14 9785.96 898.496   9
 -11   0  14 9808.46 940.633  13
  11   0 -14 9614.38 847.015   4
 -11   0  14 8550.22 754.464  16
 -11   0  14 9499.45 955.679   5
  11   0  14 9887.49 928.697   1
 -11   0  15-6.60642 168.866   5
 -11   0 -15-146.194 141.071   7
 -11   0  15-21.9817 90.1845  16
 -11   0  15-103.639 148.042   3
 -11   0 -15-72.0075 112.205  12
  11   0 -15 357.830 238.891   9
  11   0  15 175.825 214.903   1
 -11   0  15-60.7068 135.453  13
  11   0 -15-42.6336 131.942  17
  11   0 -15 78.0505 107.253   4
 -11   0 -16-184.031 135.306   7
 -11   0  16-250.198 193.155  13
 -11   0  16 254.690 255.085   5
  11   0 -16-1.70117 114.371  17
 -11   0  16 102.058 141.038   3
  11   0 -16-162.373 146.270   9
 -11   0 -16 459.311 213.778  12
  11   0 -16 37.5724 107.657   4
 -11   0  16 108.391 152.270  16
  11   0 -16 376.066 313.646  15
  11   0  16-73.1386 165.790   1
  11   0 -17 483.795 276.796  15
  11   0 -17 168.046 166.644   9
 -11   0  17 164.847 166.977   5
  11   0  17-2.21372 109.951   1
 -11   0  17-8.63191 130.633  13
 -11   0 -17-73.6906 126.569  12
 -11   0  17-27.2468 152.382   3
  11   0 -17-40.3525 120.805   4
 -11   0 -17 208.933 152.294   7
 -11   0  17-18.3050 144.124  16
  11   0 -17 55.9801 126.898  17
  11   0 -18 3976.54 599.313   4
 -11   0  18 3701.38 589.480   3
  11   0  18 5882.40 783.222   1
 -11   0 -18 4866.31 604.620   7
 -11   0  18 4299.15 682.636   5
 -11   0  18 3223.23 528.563  16
  11   0 -18 3600.90 574.057   9
 -11   0 -18 3036.72 483.579  12
 -11   0  18 4596.73 675.464  13
  11   0 -18 4982.73 776.667  15
  11   0 -18 4065.43 572.383  17
  11   0 -19-156.008 133.701   4
 -11   0 -19 122.785 122.759  12
 -11   0 -19-24.3613 103.525   7
  11   0 -19-142.015 190.574   9
 -11   0  19-114.238 164.939   5
 -11   0  19 338.617 235.312  16
 -11   0  19 311.844 229.577  13
  11   0 -19 467.790 328.718  15
  11   0  19 659.827 321.229   1
  11   0 -19 12.0694 127.853  17
 -11   0 -20-29.9597 126.104  12
  11   0 -20 152.462 160.592   9
  11   0 -20 560.501 342.254  15
 -11   0  20 357.901 268.487  13
  11   0 -20 135.704 132.088  17
 -11   0  20 26.8847 176.847  16
  11   0  20-78.6058 186.703   1
 -11   0  20-2.55864 209.138   5
  11   0 -20 537.042 235.560   4
 -11   0 -20 135.724 198.233   7
 -11   0 -21-136.271 151.796   7
 -11   0 -21-56.4993 161.341  12
  11   0 -21-179.997 186.795  17
  11   0 -21-78.4441 208.723   9
 -11   0  21 527.655 321.340   5
  11   0  21-243.861 255.606   1
 -11   0  21 75.9905 211.195  16
  11   0 -21-152.960 199.921   4
  11   0 -22 7243.62 808.896  17
 -11   0  22 10071.2 1042.38  16
 -11   0 -22 7868.74 843.197   7
 -11   0 -22 7183.29 798.378  12
 -11   0  22 7457.53 946.755   5
  11   0 -22 7911.61 870.652   9
  11   0 -23 104.733 107.193  17
 -11   0  23 1.93242 139.109  16
 -11   0 -23-17.8124 110.974   7
 -12   0   0 18921.2 1023.43   3
  12   0   0 19512.0 1209.01   9
  12   0   0 18037.5 1119.61  17
  12   0   0 21417.3 1025.69   1
 -12   0   1 313.342 149.333  14
  12   0  -1-45.6479 90.2032   1
 -12   0  -1 3.22012 107.909   6
  12   0  -1 200.430 186.615  17
 -12   0  -1 178.611 142.855   3
  12   0   1 71.8614 105.825   1
 -12   0   1 153.157 117.982   3
  12   0   1-51.0323 146.380  17
  12   0  -1-13.7696 124.407   9
  12   0  -2-82.9671 98.6196   1
 -12   0  -2-60.9378 127.818   3
 -12   0   2 141.670 112.026  14
 -12   0  -2 99.8460 148.453   6
  12   0   2 205.757 142.474   1
 -12   0   2 83.2582 103.222   3
  12   0  -2 24.1117 119.064  17
  12   0  -2 116.053 179.376   9
 -12   0  -2 90.9862 134.257  12
  12   0   3 80.5426 82.9490   1
 -12   0   3 291.954 156.275   3
 -12   0  -3 422.032 194.920   3
 -12   0  -3 0.56952 97.9785  12
 -12   0  -3-195.108 117.940   6
  12   0  -3 52.2005 88.9169   1
  12   0  -3-29.1382 145.931  17
  12   0  -3 83.3814 173.599   9
 -12   0  -4 8989.42 674.689  12
 -12   0   4 9118.65 741.955   3
 -12   0  -4 8621.43 697.051   3
  12   0   4 8600.71 718.328   1
  12   0  -4 8376.55 766.051  17
  12   0  -4 9389.91 862.489   9
 -12   0   4 9655.40 888.205   5
 -12   0  -4 9229.54 726.040   6
  12   0  -4 8575.34 605.610   1
  12   0  -5 43.3891 163.125   9
  12   0  -5-210.300 146.278  17
 -12   0   5 214.481 201.747   5
 -12   0   5 52.4244 89.7869   3
  12   0   5 39.3440 128.440   1
  12   0  -5-11.7032 72.1359   1
 -12   0  -5 102.136 105.558  12
 -12   0  -5 335.556 174.255   3
 -12   0  -5 119.015 120.548   6
 -12   0  -6 133.670 117.172   6
  12   0  -6-148.617 168.893   9
 -12   0   6-72.3684 116.681   3
 -12   0  -6-60.8136 111.919  12
 -12   0  -6 35.1859 136.748   3
  12   0   6 81.4154 138.362   1
  12   0  -6 27.4898 83.3424   1
  12   0  -6 352.877 228.586  17
 -12   0   6 33.0541 157.972   5
  12   0   7-135.591 182.822   1
 -12   0  -7 26.3461 81.1145  12
 -12   0   7-26.9688 116.481   3
  12   0  -7-68.8270 102.640   1
 -12   0   7-205.121 243.769  13
  12   0  -7 266.197 154.337  17
 -12   0  -7 66.7740 91.8199   3
 -12   0  -7-98.9538 117.632   6
 -12   0   7 10.1517 142.732   5
  12   0  -7 58.6470 138.164   9
 -12   0   8 8864.50 893.516   5
 -12   0  -8 9635.89 730.037  12
 -12   0   8 9506.19 790.608   3
 -12   0   8 10737.8 915.245  13
  12   0   8 8827.19 797.194   1
 -12   0  -8 9510.03 751.898   3
  12   0  -8 8690.35 839.320   9
 -12   0  -8 9232.05 723.903   6
  12   0  -8 9064.08 803.769  17
 -12   0   9-143.810 185.902  13
 -12   0   9 394.872 218.604   3
 -12   0  -9 30.4387 105.211   6
 -12   0   9 9.64796 128.861   5
  12   0   9 94.3033 114.285   1
 -12   0  -9-120.326 124.969  12
 -12   0  -9-135.746 168.584   3
  12   0  -9 125.973 127.574   9
  12   0  -9 156.643 159.655  17
 -12   0  10-92.7006 158.697   5
 -12   0 -10 59.0994 85.0146   6
 -12   0  10-95.0654 127.112  13
 -12   0 -10 56.8163 117.174   3
  12   0  10 213.795 167.419   1
 -12   0  10-163.422 126.282   3
  12   0 -10-22.0529 131.204  17
 -12   0 -10 97.3586 87.3695  12
  12   0 -10-115.544 119.272   9
 -12   0  11-17.6362 205.406   5
 -12   0  11 35.7547 113.315   3
 -12   0 -11 126.572 84.4595   6
  12   0  11 165.518 131.930   1
 -12   0 -11 26.0534 126.507  12
  12   0 -11-156.025 199.060   9
  12   0 -11-63.8804 131.678  17
 -12   0 -11 87.8733 124.145   3
 -12   0  11 472.329 253.473  13
  12   0  12 12534.6 1032.12   1
 -12   0  12 14175.2 1036.54   3
 -12   0 -12 14840.9 926.919   6
  12   0 -12 14192.0 1108.98   9
 -12   0  12 15730.1 1230.74   5
 -12   0  12 12821.8 1072.48  13
 -12   0 -12 14085.2 898.012   7
 -12   0 -12 12759.7 919.460   3
 -12   0 -12 13681.4 920.603  12
  12   0 -12 14371.9 1030.46  17
  12   0 -13 77.8171 112.353   9
  12   0  13 43.8466 171.499   1
  12   0 -13 173.235 136.243  17
 -12   0 -13 121.845 121.297   7
 -12   0  13-119.504 168.941   3
 -12   0 -13-113.612 111.513   6
 -12   0  13-73.2281 152.619   5
 -12   0 -13-129.206 83.8286  12
 -12   0 -13 53.7883 120.981   3
 -12   0  13-46.7891 129.143  13
  12   0 -14 124.590 151.694  17
 -12   0 -14-2.80529 124.268   3
 -12   0  14 346.171 294.256   5
 -12   0  14 3.15293 139.515  13
  12   0  14 112.219 246.548   1
  12   0 -14-175.764 146.663   4
  12   0 -14 26.2078 131.463   9
 -12   0  14 58.8952 131.851   3
 -12   0 -14 187.674 156.038  12
 -12   0 -14 90.3063 114.060   7
 -12   0 -14 66.4820 88.1867   6
  12   0 -15-142.072 200.987   9
 -12   0  15 358.254 280.467   5
 -12   0  15 142.337 202.457  13
 -12   0 -15-297.548 254.087   3
  12   0  15 24.1626 164.633   1
  12   0 -15 13.5121 123.312  17
  12   0 -15 618.371 362.042  15
 -12   0 -15-57.7873 130.224   7
  12   0 -15-126.303 181.201   4
 -12   0 -15-64.8771 104.848  12
 -12   0  15-123.959 153.198   3
  12   0 -16 4401.16 602.512  17
 -12   0  16 5545.47 708.833   3
  12   0 -16 4070.16 627.519   9
  12   0 -16 3436.55 547.265   4
  12   0 -16 4665.92 745.559  15
 -12   0 -16 3931.55 531.236  12
 -12   0  16 4885.91 698.796  13
  12   0  16 5495.84 730.943   1
 -12   0  16 4310.52 693.751   5
 -12   0 -16 5217.94 600.819   7
  12   0 -17 333.299 204.847   9
  12   0  17-138.421 175.989   1
 -12   0  17 439.449 254.787  13
 -12   0 -17-118.659 119.740   7
 -12   0 -17 17.7418 88.8050  12
  12   0 -17 164.129 131.058  17
  12   0 -17 9.93693 199.687  15
  12   0 -17 157.524 155.852   4
 -12   0  17 245.444 202.921   5
 -12   0  17-20.7253 113.836   3
  12   0 -18-36.5059 121.014  17
 -12   0  18-113.314 154.528   3
  12   0 -18-141.030 206.961   4
  12   0 -18-25.0959 148.727   9
  12   0  18 155.160 140.243   1
 -12   0  18-299.030 274.058   5
 -12   0 -18-134.115 133.743  12
  12   0 -18-49.1875 215.411  15
 -12   0  18 28.2000 131.407  13
 -12   0 -18 136.986 144.851   7
  12   0  19 148.982 222.638   1
 -12   0  19-162.977 171.604   3
 -12   0 -19-13.7410 139.862   7
  12   0 -19 210.553 207.703   4
  12   0 -19 110.709 181.388   9
 -12   0 -19 113.274 158.912  12
 -12   0  19 312.997 247.749  13
  12   0 -19-85.8681 135.635  17
  12   0 -20 5848.55 757.390   4
  12   0 -20 5791.97 724.447  17
 -12   0  20 6289.33 864.065   5
  12   0 -20 5965.76 773.954   9
  12   0 -21 8.93701 127.731  17
  13   0   0 177.512 157.061  17
  13   0   0 236.207 181.802   9
 -13   0   0 154.616 118.350  14
 -13   0   0 66.6159 138.403   3
  13   0   0 165.145 146.891   1
 -13   0  -1 198.087 125.969  12
 -13   0   1 96.5739 158.092   3
  13   0   1 135.585 168.527  17
  13   0   1 5.92578 104.397   1
  13   0  -1 26.6498 109.421  17
  13   0  -1-205.366 172.722   9
  13   0  -1 294.032 161.514   1
  13   0   1 66.7065 139.968   9
 -13   0  -1 137.827 133.185  14
 -13   0  -1-34.3106 95.0321   3
  13   0  -2 9781.52 910.067   9
 -13   0  -2 9495.03 776.798   6
 -13   0   2 9266.55 766.258   3
 -13   0  -2 8490.54 695.659  12
 -13   0  -2 9716.16 770.037   3
  13   0   2 9367.36 850.234  17
  13   0  -2 9043.49 671.416   1
  13   0   2 10503.5 785.975   1
  13   0  -2 9422.57 850.679  17
  13   0   3 12.9120 128.727   1
 -13   0  -3-261.742 131.705   3
  13   0  -3-4.87986 70.3888   1
 -13   0  -3 62.1892 93.3859  12
  13   0  -3 38.9761 143.000   9
 -13   0  -3-79.4852 112.685   6
 -13   0   3 171.597 142.670   3
  13   0  -3-31.3946 167.494  17
  13   0  -4 132.880 185.189   9
  13   0  -4 79.1144 120.627  17
  13   0   4 237.962 172.225   1
 -13   0  -4-92.9957 155.358   3
 -13   0  -4-44.3759 109.165   6
 -13   0  -4 48.2561 85.0325  12
 -13   0   4 187.301 150.001   3
 -13   0   5-61.3014 147.965   3
  13   0  -5-123.876 181.003  17
 -13   0  -5-141.646 136.713   6
  13   0  -5-90.4258 138.928   9
 -13   0  -5 44.5299 103.827  12
  13   0   5 18.9093 96.8763   1
 -13   0  -5 63.5965 118.392   3
  13   0   6 3512.76 488.791   1
 -13   0   6 3253.38 572.531   5
 -13   0   6 4092.70 534.048   3
 -13   0  -6 3246.73 440.055  12
  13   0  -6 3694.55 585.048   9
 -13   0  -6 3800.72 489.995   6
  13   0  -6 3756.11 547.691  17
 -13   0  -6 4045.48 510.721   3
 -13   0   7 233.403 241.645   5
  13   0  -7-7.41083 129.044   9
  13   0  -7 48.1966 178.841  17
 -13   0  -7 121.801 126.148  12
 -13   0  -7 122.167 131.868   6
 -13   0   7-273.291 215.883   3
 -13   0  -7-28.9377 118.704   3
  13   0   7 31.5668 123.618   1
  13   0  -8-203.272 186.958  17
 -13   0  -8-60.4211 140.904   3
  13   0   8 125.518 150.518   1
 -13   0   8 156.818 212.602   5
 -13   0  -8 129.124 169.913   6
 -13   0  -8-8.67706 90.9952  12
 -13   0   8-29.1673 133.452  13
  13   0  -8-185.975 193.766   9
 -13   0   8 371.768 183.707   3
 -13   0  -9-206.807 139.427   6
 -13   0   9 11.2510 174.337   3
 -13   0   9 145.819 161.744  13
  13   0  -9-153.641 182.397  17
 -13   0   9 341.049 265.444   5
  13   0   9 2.20678 104.285   1
 -13   0  -9-23.0570 105.540   3
  13   0  -9-109.221 160.251   9
 -13   0  -9 131.419 120.554  12
  13   0 -10 8893.63 845.799  17
  13   0 -10 8580.81 891.132   9
 -13   0 -10 8126.76 714.641  12
 -13   0  10 8088.46 786.881   3
  13   0  10 9826.08 902.393   1
 -13   0 -10 8367.69 756.715   3
 -13   0 -10 8678.80 731.904   6
 -13   0  10 10399.8 966.254  13
 -13   0  10 8770.93 940.955   5
 -13   0 -11 161.971 111.716   6
 -13   0 -11 105.557 148.766  12
 -13   0  11 103.540 118.028   3
 -13   0 -11 177.040 141.746   3
  13   0  11 235.244 178.330   1
  13   0 -11-36.3595 150.100  17
  13   0 -11-140.910 184.519   9
 -13   0  11 376.906 222.173   5
 -13   0  11-91.3413 172.832  13
 -13   0 -12 289.380 165.440   3
  13   0 -12 116.892 153.360   9
 -13   0 -12 204.033 129.939   6
 -13   0  12 74.1803 207.216  13
 -13   0  12-91.0281 154.781   3
  13   0 -12 151.012 142.264  17
 -13   0 -12 68.0087 84.5580  12
 -13   0  12 20.7797 165.507   5
  13   0  12 508.516 257.486   1
  13   0  13-135.482 157.392   1
  13   0 -13-138.568 145.289   9
 -13   0  13-10.9521 110.481   3
  13   0 -13 167.945 217.556  15
 -13   0  13 112.025 275.608   5
  13   0 -13 110.021 168.596  17
 -13   0 -13 162.498 155.944  12
 -13   0 -13 24.1399 119.688   3
 -13   0  13 230.943 216.933  13
 -13   0 -14 4794.99 608.297   3
 -13   0  14 5481.56 701.407   3
 -13   0  14 3944.56 633.066  13
 -13   0 -14 5746.70 631.201  12
  13   0  14 4632.71 672.655   1
 -13   0  14 5804.75 809.175   5
  13   0 -14 3620.75 554.167  17
  13   0 -14 5064.38 775.625  15
  13   0 -14 4869.22 698.742   9
  13   0 -15 63.6640 246.650  15
 -13   0  15 61.4036 127.940  13
 -13   0  15 441.578 290.327   5
 -13   0 -15-14.8558 112.151  12
 -13   0  15-108.518 197.765   3
  13   0  15-80.0501 135.524   1
  13   0 -15 117.197 154.155  17
  13   0 -15 108.336 124.912   9
 -13   0 -15-27.0717 106.955   3
  13   0 -16-28.9387 110.463   9
  13   0  16 8.27068 137.010   1
 -13   0 -16 242.952 158.881  12
 -13   0  16 101.241 161.322  13
  13   0 -16 359.696 220.275  17
 -13   0  16 333.130 210.405   3
  13   0 -16 396.804 303.229  15
 -13   0  16 109.849 189.595   5
 -13   0  17 643.416 352.707   5
  13   0 -17-130.176 109.251   4
 -13   0  17 393.167 279.859  13
  13   0 -17 424.430 312.586  15
  13   0  17-137.154 173.626   1
 -13   0  17 170.476 168.581   3
  13   0 -17-91.1229 112.166   9
  13   0 -17 837.756 286.773  17
  13   0  18 2153.71 499.077   1
  13   0 -18 3414.26 581.485   4
  13   0 -18 2466.70 514.273   9
 -13   0  18 2212.15 493.293   3
 -13   0  18 2155.73 540.054   5
  13   0 -18 2559.72 491.862  17
  13   0 -19-53.0880 129.419  17
 -14   0   0 9480.20 796.315   3
  14   0   0 10579.7 936.424  17
  14   0   0 10211.2 961.696   9
  14   0   1-84.0067 96.5364   1
 -14   0   1-229.347 179.771   3
  14   0   1-17.7785 174.774  17
  14   0  -1-74.5913 145.573  17
  14   0   1-137.127 169.503   9
  14   0  -1 327.943 292.239   9
 -14   0  -1-147.854 149.659   3
 -14   0  -1-54.9576 74.7831  12
 -14   0   2-44.9715 114.693   3
  14   0   2-76.6333 185.187  17
  14   0  -2 49.8439 135.644  17
 -14   0  -2-7.57696 109.735  12
 -14   0  -2-103.801 113.525   3
  14   0   2 96.2473 164.345   9
  14   0   2-11.6836 94.2240   1
  14   0  -2-44.7276 143.589   9
  14   0  -3 122.321 164.868   9
  14   0  -3 249.317 203.467  17
 -14   0   3-170.044 145.741   3
 -14   0  -3-40.6111 95.7716  14
  14   0   3 35.0418 77.4218   1
 -14   0  -3-157.637 142.514   6
 -14   0  -3-74.9586 135.903   3
 -14   0  -3 43.7199 79.1975  12
  14   0   3 188.080 201.002  17
  14   0   4 4350.23 548.056   1
 -14   0  -4 4156.21 532.824   3
  14   0  -4 3627.81 584.813   9
 -14   0  -4 4094.14 528.263   6
 -14   0  -4 3017.73 435.845  12
 -14   0   4 4797.01 587.797   3
  14   0  -4 3885.45 587.776  17
  14   0  -5 7.04780 150.213  17
 -14   0  -5-205.944 125.560  12
 -14   0  -5-231.341 166.475   3
  14   0  -5-190.738 250.289   9
  14   0   5 131.641 150.515   1
 -14   0  -5 99.7423 118.639   6
 -14   0   5 15.5264 90.4564   3
 -14   0   6-9.60087 109.212   3
 -14   0  -6 2.62343 101.556   6
 -14   0  -6 15.8254 120.477  12
  14   0   6-22.5037 129.821   1
 -14   0  -6-89.7105 143.011   3
  14   0  -6-88.2015 150.546   9
  14   0  -6-26.4440 116.417  17
 -14   0  -7-236.880 164.268   3
  14   0   7-127.221 120.548   1
 -14   0   7 152.684 132.500   3
 -14   0  -7-43.8540 93.7268  12
  14   0  -7 108.972 203.762   9
 -14   0  -7-62.5418 100.753   6
  14   0  -7-95.0262 170.480  17
 -14   0   8 5283.13 645.658   3
 -14   0   8 5307.60 762.347   5
  14   0   8 5547.10 676.206   1
  14   0  -8 5410.35 684.116  17
 -14   0  -8 4228.50 530.764   6
 -14   0  -8 4668.24 541.951  12
  14   0  -8 4915.03 692.200   9
 -14   0  -8 4908.69 588.244   3
  14   0  -9 43.5320 174.649   9
 -14   0  -9-204.103 179.006   3
 -14   0  -9 143.016 91.8050  12
 -14   0   9-328.168 193.915   3
 -14   0   9 290.977 246.687   5
 -14   0  -9 129.549 124.772   6
  14   0   9 106.042 88.7896   1
  14   0  -9-200.771 168.714  17
  14   0 -10 207.658 160.370   9
 -14   0  10-12.8292 176.567   5
 -14   0 -10 155.311 175.519   3
 -14   0  10-243.863 172.559  13
 -14   0 -10 239.623 176.165  12
 -14   0 -10 332.967 187.054   6
  14   0 -10 89.2311 151.090  17
  14   0  10-132.076 133.240   1
 -14   0  10-61.7939 162.165   3
 -14   0 -11 95.6377 91.3512   3
  14   0 -11 189.569 183.457  17
 -14   0 -11-178.659 165.335  12
  14   0  11-90.5260 116.917   1
  14   0 -11 518.309 322.946  15
 -14   0  11 19.0879 179.613  13
 -14   0  11 120.813 111.703   3
  14   0 -11-84.4525 141.336   9
 -14   0  11-79.4172 200.412   5
  14   0  12 7822.63 857.336   1
  14   0 -12 7360.34 880.514   9
 -14   0  12 7392.14 881.594  13
  14   0 -12 7724.75 830.007  17
  14   0 -12 7613.49 928.762  15
 -14   0  12 8579.38 1000.25   5
 -14   0  12 6827.52 775.785   3
 -14   0 -12 6713.71 684.978  12
 -14   0 -12 6879.23 732.214   3
 -14   0  13 343.936 230.225  13
 -14   0  13 293.465 208.405   3
 -14   0  13-122.520 251.426   5
  14   0 -13-54.9180 171.434   9
 -14   0 -13 22.7869 91.0540   3
  14   0 -13-116.612 170.177  17
  14   0  13 222.070 192.927   1
  14   0 -14 284.421 195.335   9
 -14   0  14-12.6871 163.131   3
 -14   0  14 12.7484 205.471   5
 -14   0  14-300.171 238.622  13
  14   0 -14 504.410 350.374  15
 -14   0 -14 237.128 173.118   3
  14   0  14 56.9783 135.478   1
  14   0 -14 113.711 122.523  17
 -14   0  15-147.076 211.050   5
 -14   0  15 46.4969 180.508   3
  14   0 -15-14.5088 164.983  15
 -14   0 -15 109.793 165.684   3
 -14   0  15-116.182 140.239  13
  14   0 -15 204.472 177.779  17
  14   0  15 115.530 184.801   1
  14   0 -15-93.5462 148.164   9
 -14   0  16 2988.46 552.461   3
  14   0  16 2166.99 477.263   1
  14   0 -16 2305.35 466.013  17
  14   0  17-96.2332 151.443   1
 -15   0   0 57.3917 112.434  12
  15   0   0-163.231 202.374  17
 -15   0   0 52.2958 112.776   3
  15   0   0 33.7249 159.285   9
  15   0   1 242.315 231.958  17
  15   0  -1 127.334 218.169   9
  15   0  -1-105.654 167.572  17
 -15   0  -1-45.3852 106.419   3
 -15   0  -1-118.517 127.199  12
  15   0   1-16.7487 171.398   9
  15   0  -1 225.424 182.966  15
 -15   0   1-262.108 158.778   3
 -15   0  -2 9611.30 830.346   3
  15   0   2 8907.37 915.177   9
 -15   0   2 9133.27 821.810   3
  15   0  -2 8286.23 913.677   9
  15   0   2 7714.30 835.016  17
  15   0  -2 8801.20 894.704  17
 -15   0  -2 8368.13 746.104  12
  15   0  -2 8914.07 844.745  15
  15   0  -3-5.66415 137.302  15
  15   0  -3-185.498 149.395   9
  15   0   3 197.817 128.478   9
 -15   0   3 24.0509 104.695   3
  15   0  -3 257.033 175.038  17
  15   0   3 401.701 202.230  17
 -15   0  -3-147.582 131.084  12
 -15   0  -3 92.7101 111.202   3
  15   0  -4-67.0373 165.990  17
 -15   0  -4 41.5159 113.637   6
  15   0  -4 425.360 250.555  15
  15   0   4 107.451 192.551  17
 -15   0  -4 265.718 156.687  12
  15   0   4-120.308 208.006   9
 -15   0   4-146.287 159.160   3
  15   0  -4 189.814 212.346   9
 -15   0  -4-132.722 125.364   3
 -15   0  -5 169.299 130.361   6
 -15   0  -5-181.750 164.342  12
  15   0   5-106.731 179.764  17
  15   0  -5 2.57320 142.640  17
  15   0   5-27.4140 128.094   9
 -15   0   5-105.869 141.478   3
  15   0  -5 194.509 188.671   9
 -15   0  -5 211.769 178.609  14
 -15   0  -5 69.0417 114.585   3
  15   0  -5 197.612 144.063  15
 -15   0  -6 2764.37 465.171   3
 -15   0   6 2555.63 462.083   3
 -15   0  -6 2126.98 378.647  12
  15   0  -6 2472.74 496.162   9
 -15   0  -6 3598.06 551.843  14
  15   0  -6 2577.47 495.147  17
  15   0  -6 3056.61 560.880  15
 -15   0  -6 3084.53 478.536   6
  15   0   6 2568.32 452.062   1
  15   0   7-141.839 180.593   1
  15   0  -7-10.3913 102.443  17
  15   0  -7 190.030 205.737   9
 -15   0  -7 126.500 145.697   3
 -15   0   7-171.222 157.647   3
  15   0  -7 430.143 263.463  15
 -15   0  -7 80.5154 106.488   6
 -15   0  -7 198.124 159.507  12
  15   0  -8 98.3362 204.566  17
 -15   0  -8 82.2277 109.778   3
 -15   0   8-76.5404 146.981   3
  15   0  -8-375.781 301.371   9
  15   0   8 115.676 153.087   1
  15   0  -8 43.8742 174.606  15
  15   0   9 74.1707 132.109   1
  15   0  -9-62.8045 145.601  15
  15   0  -9-175.670 223.773  17
 -15   0  -9 100.658 151.197   3
  15   0  -9 37.6285 184.128   9
 -15   0   9-39.4900 163.793   3
  15   0  10 6136.85 751.658   1
  15   0 -10 5043.07 692.451  17
 -15   0 -10 5519.83 658.622   3
 -15   0  10 6718.52 908.203   5
  15   0 -10 6665.14 865.785  15
 -15   0  10 5754.46 711.751   3
  15   0 -10 5453.58 756.404   9
  15   0  11-241.576 132.738   1
 -15   0  11-111.675 226.021   5
  15   0 -11 430.084 275.256  15
  15   0 -11-126.342 162.976  17
 -15   0 -11-134.911 146.955   3
  15   0 -11-479.467 259.733   9
 -15   0  11 193.325 130.593   3
 -15   0  12 456.438 299.853   5
  15   0 -12 392.000 259.539  17
  15   0 -12 371.519 283.230  15
 -15   0 -12-75.1554 108.945   3
 -15   0  12 199.573 173.275   3
  15   0 -12 73.2111 209.640   9
  15   0  12 96.1559 147.108   1
 -15   0 -13 115.285 139.257   3
  15   0 -13-135.859 188.602  17
 -15   0  13-41.0721 125.277   3
  15   0  13-99.3078 123.129   1
  15   0 -13-201.940 159.922  15
  15   0  14 4443.06 687.555   1
 -15   0 -14 4255.71 608.887   3
 -15   0  14 4847.54 693.483   3
  15   0  15 134.589 170.434   1
  16   0   0 9563.89 1002.31   9
  16   0   0 8461.85 914.395  17
 -16   0   0 9347.93 864.047   3
 -16   0   0 7775.95 751.692  12
  16   0  -1 181.784 160.176  17
 -16   0  -1-24.2739 101.539   3
  16   0   1 347.828 187.985  17
 -16   0   1-211.622 179.618  12
 -16   0  -1 13.1107 122.411  12
 -16   0   1 224.820 178.937   3
  16   0  -1-3.56854 133.532   9
  16   0   1 13.4888 182.124   9
  16   0  -2 265.536 156.764  17
 -16   0  -2 309.956 200.733   3
 -16   0   2-163.473 153.262   3
  16   0   2-83.1624 151.269  17
  16   0  -2 193.258 211.025   9
  16   0   2-3.49898 166.039   9
  16   0   3-208.020 206.916  17
  16   0   3 129.783 241.162   9
  16   0  -3 254.857 239.817  17
  16   0  -3 194.539 201.992   9
 -16   0   3-115.676 136.262   3
 -16   0  -3 21.5296 142.384   3
  16   0   4 4859.74 696.703  17
  16   0  -4 5157.10 695.415  15
  16   0  -4 4965.23 733.567   9
 -16   0  -4 4942.91 633.891   3
  16   0  -4 4146.45 635.211  17
  16   0   4 4954.77 739.181   9
 -16   0   4 4855.45 644.696   3
  16   0  -5 429.086 266.881  15
  16   0   5-291.971 233.538   9
  16   0   5-148.537 129.359  17
  16   0  -5 161.206 200.841  17
 -16   0   5 61.2421 148.240   3
  16   0  -5-294.087 253.928   9
 -16   0  -5-57.3804 121.589   3
  16   0   6 34.2564 158.540   9
  16   0  -6-298.314 215.641   9
  16   0  -6 290.854 214.405  15
 -16   0   6 216.088 210.220   3
 -16   0  -6-192.108 171.183   3
  16   0   6-94.2929 190.222  17
  16   0  -6-259.397 192.902  17
  16   0  -7 100.723 141.777  17
  16   0   7-231.409 216.770   9
 -16   0   7-445.850 258.140   3
  16   0   7 339.960 272.414  17
 -16   0  -7-87.8125 137.607   3
  16   0  -7 547.920 275.024  15
  16   0  -7-110.315 159.723   9
  16   0   8 4442.87 665.218   9
 -16   0  -8 5324.08 706.533  14
  16   0  -8 5626.24 799.760   9
  16   0  -8 4082.78 641.794  17
 -16   0   8 5904.10 734.690   3
  16   0  -8 5825.64 794.778  15
 -16   0  -8 4628.00 615.308   3
  16   0  -9 68.5037 162.489  15
 -16   0  -9-124.214 194.419   3
 -16   0  -9-188.096 136.316  14
  16   0  -9-148.445 153.729  17
 -16   0   9-127.583 158.385   3
 -16   0  10 131.400 177.408   3
  16   0 -10 204.735 257.425  15
 -16   0 -10-20.1765 113.823   3
 -16   0 -10-84.6121 135.265  14
  16   0 -11 447.840 284.554  15
 -16   0 -11 267.552 234.133  14
 -16   0  11-116.633 137.552   3
 -16   0 -12 6899.87 870.750  14
  16   0  13 278.778 218.742   1
  17   0   0 283.763 247.496   9
 -17   0   0 160.102 122.404   3
  17   0   1-289.882 231.958   9
  17   0  -1-109.922 191.271   9
 -17   0   1-155.485 156.660   3
 -17   0  -1-215.890 162.947   3
 -17   0   2 2430.40 465.834   3
  17   0   2 3738.06 650.940   9
 -17   0  -2 2712.53 481.730   3
  17   0   3-172.757 224.733   9
 -17   0   3-108.453 126.627   3
 -17   0  -3-336.101 191.024   3
  17   0   4 305.533 198.675   9
 -17   0  -4 401.754 225.537   3
 -17   0   4-101.808 113.014   3
  17   0   5 146.901 190.778   9
 -17   0  -5 105.953 134.858   3
 -17   0   5 204.423 176.113   3
 -17   0   6 1527.37 395.344   3
  17   0  -6 2164.56 477.359  15
  17   0   6 2424.49 528.097   9
  17   0   7-127.695 167.839   9
 -17   0   7-196.987 172.383   3
  17   0  -8 204.486 173.186  15
 -17   0   8 98.1046 123.183   3
  17   0   8 43.3994 171.162   9
  17   0   9-35.3441 133.343   9
 -18   0   1 293.296 217.429   3
 -18   0   2 94.9795 141.204   3
 -18   0   3-305.369 198.360   3
   0   1   0 50.2527 27.4671   2
   0  -1   0 4.29588 31.1778   8
   0   1   0 64.9085 33.9979  14
   0  -1   0 22.1596 20.8477   9
   0   1   1-5.39758 18.8948   2
   0  -1  -1 42.0889 33.5690   7
   0  -1   1 39.8206 27.3343   8
   0   1   1-28.3114 23.1252   3
   0  -1   1-6.90150 20.3441  11
   0   1   1-22.8813 26.1500  15
   0  -1  -1 1.41348 23.4924  17
   0  -1  -1 10.3472 23.4360   9
   0   1  -1 54.0332 36.1989   2
   0  -1  -1 39.9657 28.7320   8
   0   1   1 31.0696 26.5447  14
   0  -1  -1 27.1059 24.5575   1
   0  -1   1-9.13900 21.4236  12
   0  -1   2-6.54968 34.4890   2
   0   1   2 23.9962 31.0104  14
   0   1   2 33.0852 31.1618  15
   0  -1  -2 69.4094 42.5846  14
   0   1   2-13.3118 29.3842   1
   0  -1  -2 43.9987 34.4930   3
   0   1   2 77.8410 33.4418  17
   0   1   2 42.9460 24.2898   3
   0   1   2 39.5169 41.5804   9
   0  -1  -2 21.8282 38.9411   9
   0   1  -2 25.6735 45.9089  16
   0   1  -2 1.05173 36.7327  10
   0  -1  -2 35.0276 25.0270   6
   0  -1   2 91.8356 43.1991  11
   0   1  -2 25.6524 25.4644  11
   0  -1   2 107.833 39.6482  10
   0   1  -2 38.1706 34.1243  12
   0   1  -2 66.7531 33.8514   2
   0  -1   2 27.0887 41.8024  16
   0  -1   2 52.0971 29.6434  12
   0  -1   2 23.5676 26.7052   8
   0  -1  -2 72.7859 36.8377   7
   0  -1  -2 44.5679 32.8127   8
   0  -1  -2 63.8820 35.3170  17
   0  -1  -2 18.6588 29.3328   1
   0  -1  -2-7.47128 38.7578  15
   0  -1  -3 25.9556 41.5492   1
   0   1   3 61.3815 47.6958  14
   0  -1  -3 10.7654 28.1520   8
   0   1  -3-19.0284 36.7914   2
   0   1  -3 13.0569 43.4807  12
   0  -1   3-29.0878 42.7485  11
   0   1  -3-16.1770 24.3892  13
   0  -1   3 32.4625 34.1171   8
   0   1  -3 172.282 68.6568  10
   0  -1  -3 112.622 58.5811  15
   0  -1  -3-41.5426 45.6948  14
   0  -1   3 69.6774 38.3521  12
   0  -1  -3-92.3199 56.4528   9
   0   1   3 3.86356 41.3066  10
   0   1   3 2.30493 37.7208  15
   0   1   3 9.00701 46.4392   1
   0   1   3 18.1538 44.2799   9
   0   1  -3 11.4311 33.0199  11
   0  -1  -3 6.52652 35.3796  17
   0   1   3 20.7175 30.0033   3
   0  -1   3 2.28425 24.2306  13
   0  -1   3 4.22598 43.7548  10
   0  -1   3 32.2641 70.5946  16
   0  -1   3-17.2221 40.9886   2
   0   1   3 49.2460 47.8198  17
   0  -1   4 8.17742 21.4208  17
   0  -1   4-10.0688 34.3314  12
   0  -1  -4 60.5422 53.3314  17
   0  -1  -4 45.9717 49.7906   9
   0   1   4 47.8764 40.8083  12
   0   1  -4 39.0935 28.0807  17
   0   1  -4 63.0572 48.4192   2
   0   1  -4 40.1596 46.0033  11
   0  -1  -4 20.4029 50.8205   1
   0  -1   4-1.53230 34.4646  13
   0  -1  -4-88.2350 68.3339  10
   0   1  -4 31.3822 50.8146  12
   0  -1   4-127.077 68.4913   2
   0   1   4 34.7084 48.5267  15
   0   1   4-3.74617 56.3957   1
   0   1  -4 17.1329 56.0518  10
   0   1   4 43.5177 47.0429  17
   0   1  -4 8.14596 24.9656  13
   0   1   4 51.9286 55.1287  10
   0  -1  -4-12.3744 28.0728   8
   0  -1   4 59.8085 37.9427   8
   0  -1   4 99.7151 74.3815  11
   0  -1  -4 81.5928 67.5650  15
   0   1   4 35.7499 35.9487   9
   0  -1  -4 77.2183 56.9702  14
   0  -1   4 53.6532 58.1425  10
   0   1  -5-3.81170 29.1360  17
   0   1  -5-31.8050 30.0071   9
   0   1  -5 18.7829 25.7844   5
   0   1  -5-79.7815 74.8007  12
   0  -1   5 7.11517 33.7655   9
   0  -1   5-55.8066 68.1793   2
   0   1  -5-88.3032 81.7605  10
   0  -1   5 9.62347 27.3961   8
   0  -1  -5 19.0355 68.1023  10
   0   1   5 69.6288 78.2965   1
   0  -1  -5 19.0601 62.2679  17
   0  -1  -5-192.775 82.3924  15
   0   1   5-31.3020 54.6018  13
   0  -1  -5-24.3843 31.7923   8
   0  -1  -5 6.78354 56.8223   1
   0   1   5 79.1111 50.7771   9
   0  -1   5-19.1106 54.8809  10
   0   1   5-35.5752 50.5016  15
   0   1  -5-2.18271 29.0135  13
   0   1   5-15.8710 44.8976  17
   0   1  -5-47.5391 57.2565   2
   0  -1   5 116.049 74.5680  12
   0   1   5 108.021 61.5488  12
   0  -1   5 20.3982 60.5365  11
   0  -1   5-8.82082 25.5257  17
   0  -1   5 24.7500 39.5412  13
   0   1   5 128.546 78.9112  10
   0  -1   5-16.9095 31.0815   5
   0  -1  -5-15.5046 63.4272  14
   0  -1  -5 5.96469 56.5860   9
   0   1  -6-6.41461 37.3100  13
   0   1  -6-30.1451 70.6107  10
   0  -1   6-6.89714 29.4046   9
   0  -1  -6-5.78547 63.4843  15
   0   1  -6-9.98776 25.6616   5
   0   1   6 59.4726 82.6876   1
   0   1   6-65.8203 76.6147  13
   0  -1   6-72.8226 66.0091  11
   0   1  -6-3.10160 25.7001   9
   0  -1   6-5.17947 52.3255  10
   0  -1   6-35.8669 43.5451  13
   0  -1   6 15.7973 34.7558   5
   0  -1   6-47.2728 66.0748   2
   0  -1  -6-13.8633 76.3970  10
   0   1   6 41.0180 60.6040  15
   0  -1   6 65.9631 42.4318  17
   0  -1  -6-53.9691 37.9528   8
   0   1  -6-4.08848 58.3026  12
   0  -1  -6-39.8346 65.1358   9
   0   1   6-12.8476 48.4009   9
   0   1   6-54.2442 63.9791  12
   0  -1   6 31.8613 28.5320   8
   0  -1  -6 1.05566 60.8613  17
   0   1   6-1.66690 54.7420  10
   0  -1  -6 129.714 95.3485  14
   0   1  -6-12.5420 37.7876  17
   0  -1  -6 30.6445 59.7695   1
   0  -1  -7-39.8113 57.5105   9
   0  -1  -7 7.31361 25.1365   8
   0  -1   7-13.7163 38.6253   5
   0  -1  -7 57.6117 73.6765  12
   0   1  -7-22.7454 44.8420  13
   0  -1   7-11.4092 33.4584   9
   0  -1   7-67.4035 59.6781  13
   0   1   7 90.4288 86.8995   1
   0   1  -7 84.9035 100.883  10
   0   1   7-80.0310 70.5983  13
   0   1  -7-63.2535 41.8462  17
   0  -1  -7 93.3215 89.0852  14
   0  -1   7-35.9771 60.0992   2
   0   1   7 16.9395 67.2886  15
   0   1   7-9.83532 55.6382  10
   0  -1   7 35.6112 31.0849   8
   0  -1   7 9.97799 32.1583  17
   0   1   7 15.0360 62.1263   5
   0  -1  -7-43.8840 51.9453  17
   0   1  -7 16.4206 34.6967   9
   0  -1  -7-14.5088 71.6467  10
   0  -1  -7-83.6748 84.1439  15
   0   1  -7-76.7408 78.3948  12
   0   1  -7 3.36604 24.5008   5
   0  -1   7 22.3800 86.2414  11
   0  -1   8-64.6384 71.2033   2
   0  -1   8 55.7139 48.3204   5
   0  -1  -8-67.5656 92.6268  15
   0  -1  -8 132.490 99.6469  12
   0   1  -8 193.775 122.999  10
   0  -1  -8-43.2410 91.7840  10
   0  -1  -8 6.50884 72.4395   9
   0  -1  -8-56.1697 60.0842  17
   0   1  -8 59.5064 42.2124   9
   0   1  -8 17.6194 69.9906  12
   0   1   8 3.26579 72.9444   1
   0   1   8-17.3846 80.2790  13
   0  -1   8-1.94043 33.7818   9
   0  -1   8 66.9266 60.6004  13
   0  -1   8 32.2635 37.3742  17
   0  -1   8-31.4037 75.3653  11
   0   1  -8-17.8281 35.5348  13
   0   1   8 0.22353 57.5365   5
   0  -1  -8-7.84256 24.2608   8
   0   1   8 63.9559 72.3137  11
   0  -1   8 6.87473 19.2678   8
   0  -1   9-4.27960 32.9385   9
   0   1   9 52.3932 64.9192  11
   0  -1  -9-63.5724 79.8431  15
   0  -1  -9 104.150 88.6223  12
   0  -1   9-22.4861 68.7163  11
   0   1  -9-74.7320 82.0033  12
   0   1  -9 49.0446 97.6480  10
   0  -1   9-25.1863 60.4634  13
   0  -1   9-29.2555 47.1758   5
   0   1   9-46.1102 83.7257  13
   0  -1   9-6.69686 35.5825  17
   0  -1  -9 123.843 87.7053  17
   0   1   9-40.9100 86.3127   1
   0   1   9-42.9667 58.6681   5
   0  -1   9 45.5420 66.4657   2
   0   1  -9-32.0641 42.4686   9
   0  -1  -9 45.9577 76.5430   9
   0  -1  -9 126.337 123.195  10
   0   1 -10 72.5389 97.0997  12
   0   1 -10-94.3153 116.935  10
   0  -1 -10 21.7927 56.3394   9
   0  -1 -10 93.9031 80.4469  12
   0   1  10-64.8785 62.2067  11
   0  -1  10 136.054 116.324  11
   0   1  10 109.288 96.5701  13
   0  -1  10 40.7752 45.7994   5
   0  -1  10-4.73448 34.2662   9
   0   1 -10 4.66897 37.5547   9
   0   1  10-45.1262 77.3981   1
   0  -1  10 81.4119 59.2915  13
   0   1  10-77.4811 78.9477   5
   0  -1 -10-83.5974 94.4377  15
   0  -1  10-15.2148 69.6977   2
   0  -1 -10-109.235 93.2317  17
   0  -1 -10 70.6892 95.7223  10
   0  -1  11-43.6016 69.6692   2
   0  -1 -11 61.8542 114.777  10
   0   1  11 21.9559 111.975   1
   0  -1 -11-57.8778 82.1703  15
   0  -1 -11 39.8511 73.1326   9
   0  -1  11-10.3255 39.2199   9
   0  -1 -11-95.3664 74.6064  12
   0  -1  11 15.5262 49.9934   5
   0   1 -11 3.82831 97.5101  12
   0  -1 -11 28.4800 89.4376  17
   0   1  11 153.873 104.343  11
   0   1  11-97.6491 80.3679  13
   0   1  11 18.9120 64.1612   5
   0  -1  11 21.4106 73.3946  13
   0   1 -11-207.347 152.524  10
   0   1 -11-36.0603 42.2174   9
   0  -1  11 6.69944 90.4859  11
   0  -1 -12 6.54811 70.8187  17
   0   1  12-72.8123 94.7863  13
   0   1 -12-85.8785 147.179  10
   0  -1  12-3.55359 73.6526  13
   0  -1 -12-40.2181 76.7659  15
   0  -1 -12-45.8666 57.2560   9
   0  -1 -12 26.0189 81.4582  12
   0  -1  12 51.5128 56.5674   5
   0  -1  12 124.442 120.675   2
   0  -1  12 11.3865 84.9882  11
   0   1  12-55.8620 63.7827  11
   0   1  12 75.9561 138.601   1
   0   1  12 89.1283 60.7214   5
   0  -1 -12-16.3719 93.6744  10
   0   1 -12-8.77835 42.2605   9
   0   1 -12-16.6153 92.4490  12
   0  -1  13 120.761 101.861   2
   0  -1  13 21.8583 84.8327  11
   0   1  13-47.5892 67.7888  11
   0  -1  13-20.5529 50.1045   5
   0   1 -13 49.4141 52.2231   9
   0  -1  13-18.3641 69.8983  13
   0   1  13-25.6895 86.1797   1
   0   1  13 126.946 90.5881  13
   0   1 -13 43.2979 107.811  12
   0  -1 -13 48.9681 71.7565  15
   0  -1 -13 64.2385 74.1910   9
   0   1 -13-111.468 151.767  10
   0  -1 -13 145.824 137.290  10
   0   1  13 25.9201 86.8610   5
   0   1  14-71.2285 112.364  13
   0  -1 -14 4.22856 68.3481   9
   0  -1 -14-12.9455 100.402  15
   0  -1  14-78.5454 86.9091   5
   0  -1  14-55.3983 116.140  11
   0   1  14-90.4725 87.8261   5
   0  -1  14 7.98711 74.1928   2
   0  -1 -14 84.9179 150.984  10
   0  -1  14-136.467 103.100  13
   0   1  14-9.21576 81.4578  11
   0   1 -14 75.3632 104.061  12
   0   1 -14-103.141 135.419  10
   0   1 -14 76.8798 68.8384   9
   0   1 -15 27.5410 133.867  12
   0   1  15 15.6729 76.6110   5
   0  -1 -15-49.1344 84.9244  15
   0  -1 -15 127.880 143.861  10
   0   1  15 0.87253 75.7657  11
   0   1  15 68.6692 96.0960  13
   0   1 -15 24.0343 160.681  10
   0  -1  15 304.398 170.731  11
   0  -1 -15 75.3913 66.2552   9
   0  -1  15 56.0478 79.2657   5
   0  -1  15 134.610 103.501   2
   0   1 -15 88.5879 78.4016   9
   0  -1  15 8.06206 82.0889  13
   0  -1  16-51.1820 106.356  11
   0  -1 -16 148.907 126.199  10
   0  -1  16 85.7633 65.9666   5
   0   1 -16-0.55562 121.461  12
   0   1  16-59.8277 67.1130   5
   0  -1 -16 94.2732 100.735   9
   0  -1  16 95.8987 110.282   2
   0  -1 -16-95.3632 119.528  15
   0   1 -16 5.35015 47.7098   9
   0  -1  16-51.0025 89.2581  13
   0   1  16 65.7333 123.864  13
   0   1 -16-120.681 169.025  10
   0   1  16-38.0995 87.8821  11
   0  -1 -17 31.7361 141.323  10
   0  -1 -17-38.7601 90.9284  15
   0   1  17-28.9686 103.466   5
   0  -1  17-136.231 102.181   2
   0   1 -17-10.9285 45.1778   9
   0  -1 -17 166.185 154.489  14
   0   1 -17-121.172 140.653  10
   0  -1  17 231.405 141.149  13
   0   1 -17 159.749 162.514  15
   0  -1  17-142.096 137.994  11
   0   1 -17 61.2948 124.940  12
   0   1  17-22.1682 99.2599  13
   0  -1  17 101.482 101.603   5
   0   1  17-98.4059 109.692  11
   0  -1 -17-85.0796 112.930   9
   0  -1  18 15.7532 83.7568   2
   0   1 -18-87.1417 154.341  10
   0   1  18-133.022 120.495  13
   0   1 -18-15.6140 44.9367   9
   0  -1 -18 54.0849 208.260  10
   0   1 -18-143.151 127.667  12
   0   1  18 145.900 111.164  11
   0  -1 -18-85.6621 115.482  15
   0  -1  18 3.65957 103.251  11
   0  -1 -18 216.169 192.276  14
   0   1 -18-86.0775 90.3304  15
   0  -1  18-188.903 147.086  13
   0   1  18 3.88852 94.7201   5
   0  -1  18-5.27114 68.5051   5
   0  -1 -18 212.143 130.648   9
   0  -1 -19-49.6640 78.6953   9
   0  -1  19 178.929 135.281  13
   0  -1 -19 93.9693 87.0363  15
   0   1 -19 57.8353 59.4540   9
   0  -1 -19-45.0876 130.084  14
   0   1  19-153.372 152.711  13
   0  -1 -19-92.6686 175.310  10
   0   1 -19-137.509 104.854  12
   0   1  19-18.9141 90.5049  11
   0  -1  19-161.443 127.619   2
   0   1 -19-141.990 152.984  10
   0   1  19 16.0885 90.1313   5
   0  -1  19 101.302 100.217   5
   0   1 -19 59.9629 85.0559  15
   0  -1  19 14.0156 112.441  11
   0   1 -20-268.522 187.641  10
   0  -1 -20-43.2147 140.964  10
   0   1  20-32.2953 105.756  13
   0   1  20 109.157 108.354   2
   0  -1  20 53.3774 125.513  13
   0  -1 -20 32.8189 95.0097  15
   0   1  20-148.739 129.390  11
   0   1 -20 84.8825 112.152  12
   0   1  20-106.350 120.888   5
   0  -1  20-97.2598 131.789   2
   0  -1 -20-80.7965 93.5222  14
   0   1 -20 254.144 154.982  15
   0  -1  20 2.43373 142.957  11
   0  -1 -20-72.8239 83.0542   9
   0  -1 -21-19.5524 157.265  10
   0   1  21-0.29323 84.8082   5
   0  -1  21-149.496 194.221  11
   0   1 -21-42.7333 139.883  12
   0  -1  21 112.432 97.1622  13
   0  -1  21-35.8836 108.756   2
   0  -1 -21 321.237 136.505  14
   0  -1 -21 91.9543 141.238  15
   0   1 -21 55.8154 85.9717  15
   0  -1 -21 99.0550 86.2230   9
   0   1  21-88.4381 109.387   2
   0   1  21-166.520 113.238  13
   0   1  21-55.1001 138.350  11
   0   1  22 10.5916 126.225   5
   0   1  22-64.1474 101.643  11
   0   1 -22 95.6268 122.889  12
   0  -1 -22 192.566 171.103  14
   0  -1 -22-7.72594 86.9167  15
   0  -1  22 127.765 129.879  13
   0   1  22-6.71790 110.409  13
   0   1 -22 266.418 192.203  10
   0  -1  22 42.5183 107.050   2
   0  -1 -22-100.688 112.708   9
   0  -1 -22-141.622 179.778  10
   0  -1  22-30.2861 156.716  11
   0   1  23 268.217 171.788  13
   0   1 -23 430.101 229.109  10
   0  -1  23 57.4479 95.9780  13
   0  -1 -23-200.155 220.730  10
   0  -1 -23-57.0715 68.6594   9
   0   1 -23-2.66434 129.043  12
   0  -1  23 158.195 162.599  11
   0   1  23 38.4980 114.316   5
   0  -1 -23-100.223 109.585  14
   0   1  23-101.186 173.725  11
   0  -1  24-5.30340 144.576  11
   0   1  24-25.2350 107.044  11
   0  -1 -24 170.547 156.453  14
   0  -1  24 128.602 129.592  13
   0   1  24-116.834 127.462  13
   0  -1 -24-73.9441 140.034  10
   0   1 -24-66.3854 137.310  10
   0   1  25-153.254 170.270  13
   0  -1  25 397.404 247.798  11
   0   1 -25 194.124 199.409  10
   0   1  25-77.1691 110.607  11
   0  -1 -25 21.1655 124.163  10
   0   1  26 87.0295 101.606  13
   0  -1  26 34.0581 123.464  11
   0   1 -26-175.269 248.021  10
   0   1  26-116.304 179.497  11
   0   1 -27 5.73503 144.602  10
   0   1  27-51.2039 114.974  13
   0  -1  27 108.779 134.094  11
   0   1  27 288.477 180.921  11
   0   1  28-89.9698 183.729  13
   0   1  28 62.3955 122.841  11
   0   1  29-204.922 173.431  13
  -1  -1   0 51.8828 39.5058   3
  -1   1   0 54.9451 33.7437  15
   1  -1   0 6.30252 20.0873  10
  -1   1   0-40.6979 32.5021   8
  -1   1   0 23.5488 23.3339  13
   1  -1   0 13.5670 29.7759   9
   1  -1   0 11.7416 20.1743  13
  -1  -1   0 16.3191 24.6657   4
   1  -1   0 0.47644 25.4561  17
  -1   1   0 23.4362 28.4928  10
   1   1   0 9.34496 26.0627   4
  -1   1   0-3.60243 24.2572   5
   1  -1   0 6.40287 25.8113  15
  -1   1   0 63.0516 32.4590   9
   1   1   0 38.6112 33.4556   3
   1   1   0-58.9999 37.7173  14
   1   1   0 10.9840 30.7786   2
   1  -1   0-14.5624 28.7779   5
   1  -1   0-23.9891 33.6422   2
  -1   1   0 6.05473 27.1870   2
  -1   1   0 4.74105 22.4968  17
  -1  -1   0 28.4793 33.9657  14
  -1   1   1 277.998 54.3687   9
   1  -1   1 351.527 41.4729   5
   1  -1   1 307.032 61.2184   2
   1   1   1 270.120 57.4371   7
   1   1  -1 296.356 49.5138   4
   1  -1   1 233.146 46.9845  10
   1  -1  -1 271.061 48.3175   9
   1   1   1 259.710 53.8088  14
   1  -1  -1 279.945 55.3214  15
   1  -1  -1 298.354 54.3517  17
  -1  -1   1 233.125 35.2172  12
   1   1  -1 342.297 57.0162   2
  -1   1   1 231.107 47.2890  17
  -1  -1  -1 234.758 55.5686   7
  -1   1   1 269.780 49.9049  14
   1  -1   1 234.052 40.5169  17
  -1   1  -1 331.472 63.0870   8
   1   1   1 266.094 53.5854   3
  -1  -1   1 248.937 47.3031   4
  -1  -1   1 302.890 51.5248  14
   1  -1   1 258.032 40.4925  15
  -1   1   1 278.336 57.4819  15
  -1   1   1 315.642 57.1697   5
  -1   1  -1 371.677 46.2840   9
  -1  -1  -1 290.574 61.3685  14
   1  -1  -1 279.923 59.4481   5
   1   1  -1 223.849 45.0178  14
  -1  -1   1 242.936 51.5279   3
  -1  -1   1 218.287 42.5828   2
   1  -1  -1 265.754 46.5511  13
  -1   1  -1 177.160 49.8425  12
  -1   1   1 261.548 52.7179  13
  -1   1  -1 276.040 39.8533   5
   1  -1  -1 248.695 43.7202   2
  -1   1   1 118.000 41.9456   6
  -1   1  -1 276.891 47.7699  15
   1  -1   1 268.343 38.8967   9
  -1  -1  -1 280.259 59.0568   1
   1   1   1 286.092 61.4882   1
  -1   1   1 338.884 54.7656   2
  -1   1  -1 212.754 51.1376   2
   1   1  -1 228.600 49.0607   3
   1   1  -1 247.933 38.1428  12
  -1   1  -1 271.920 55.2859  10
  -1  -1  -1 248.090 59.0798   3
   1  -1  -1 252.779 51.4456   6
  -1   1   1 305.664 57.0592   8
  -1  -1  -2 213.220 60.9354  14
   1  -1  -2 169.853 55.0321   5
  -1  -1  -2 151.873 44.2252   7
  -1   1   2 131.321 48.2248  15
   1   1  -2 237.877 53.1230   2
   1   1   2 151.206 55.8949   1
  -1  -1   2 241.318 50.2985  12
   1  -1   2 330.252 63.6704  16
  -1   1   2 217.620 55.2362   6
  -1   1  -2 190.309 47.3538   8
  -1   1   2 291.062 63.2067   9
  -1   1   2 171.736 47.9343  13
   1  -1  -2 214.298 38.5233   4
   1  -1   2 162.580 45.1439  10
  -1  -1   2 252.959 53.4177   2
  -1   1   2 334.126 67.5605  17
  -1   1   2 228.521 57.3959   5
  -1   1  -2 213.231 53.9845  11
   1  -1  -2 244.798 41.2848   2
   1   1   2 184.534 47.1695  15
   1   1  -2 121.768 43.3320   4
   1   1  -2 288.073 74.2773  16
  -1   1   2 228.479 35.3111   4
   1   1   2 314.900 63.1293   9
  -1  -1  -2 242.484 65.4476   1
   1   1   2 179.280 56.1324   3
   1   1  -2 227.353 54.2048  13
   1  -1  -2 232.983 54.4392   6
   1  -1   2 76.4020 45.2993   2
   1  -1  -2 224.363 54.5260  14
  -1  -1   2 247.968 57.8734  13
  -1   1   2 214.191 51.9484   8
   1  -1   2 257.863 61.7801  12
   1  -1  -2 269.349 63.7635  17
   1  -1   2 202.376 55.3660  11
  -1   1  -2 324.475 65.4361  16
   1   1  -2 162.398 44.4038   5
  -1   1   2 197.418 41.5327  14
   1  -1  -2 122.726 48.3586  15
   1  -1  -2 233.390 59.3148  13
  -1   1   2 231.325 40.0578   2
   1   1   2 211.689 56.5649   7
   1   1  -2 224.471 48.8398  14
   1   1  -2 272.197 51.0645  12
  -1  -1   2 270.303 71.6463  16
   1   1   2 290.180 70.9666  14
  -1  -1  -2 165.821 45.2506   3
   1  -1  -2 223.787 58.3754   9
  -1   1  -2 134.087 51.7017  10
  -1   1  -2 93.0484 43.9291  12
  -1   1  -2 234.507 60.9563   2
   1  -1  -3 805.233 98.6634   5
   1  -1   3 686.410 99.9470  11
  -1  -1   3 660.146 86.2652  13
  -1  -1  -3 570.147 92.1367   9
   1   1  -3 656.188 84.5522  13
  -1   1   3 583.271 73.2288  14
  -1  -1  -3 763.027 74.7335  12
  -1   1   3 716.428 107.288  15
   1   1  -3 621.569 79.0671   2
  -1  -1  -3 699.440 63.6568  11
  -1   1  -3 763.092 106.215  12
  -1   1  -3 624.898 90.8942   1
   1   1  -3 832.027 99.3230  12
  -1   1   3 566.132 72.5237   8
  -1   1  -3 679.674 114.190   2
  -1   1   3 627.241 87.8557  17
  -1   1  -3 820.877 118.147  10
   1   1   3 698.787 109.730  10
   1  -1  -3 669.295 73.9033   1
  -1  -1   3 759.563 121.029  16
   1  -1   3 546.604 91.5668  10
  -1  -1   3 596.677 85.0971  12
   1  -1   3 844.322 113.585  16
  -1  -1  -3 847.845 113.805   7
  -1  -1  -3 716.743 107.349   1
   1  -1   3 808.948 102.887  12
   1  -1  -3 629.695 66.3462   4
   1  -1  -3 651.666 92.0280   6
   1  -1  -3 637.917 75.3252  14
  -1   1   3 639.442 67.3049  10
  -1   1   3 688.929 95.8147  13
  -1  -1   3 636.832 77.5390   2
   1   1   3 603.229 82.9633   9
   1  -1  -3 592.918 93.1574   9
   1   1   3 698.611 73.1142  12
   1   1   3 752.915 109.483   1
  -1  -1  -3 864.399 118.721  14
   1   1   3 735.290 64.7223  11
   1  -1  -3 713.787 99.8553  17
  -1   1   3 558.810 59.8764   2
   1  -1   3 788.799 106.924   2
   1   1   3 695.401 94.9046   3
  -1   1   3 785.620 111.211   5
  -1   1   3 881.262 82.1843   1
  -1   1   3 679.047 91.7821   9
  -1  -1   3 576.442 62.0836  17
   1   1  -3 674.658 62.6967  17
   1   1   3 620.851 79.2110  15
   1   1  -3 763.568 101.699  10
  -1  -1   3 672.277 86.9908   5
   1   1  -3 755.878 91.6130   5
   1  -1  -3 628.520 102.000  15
  -1   1  -3 767.132 100.778  11
  -1  -1  -3 611.459 93.5159   3
  -1  -1  -3 633.822 78.1730  15
  -1   1  -3 710.384 77.5017   8
   1   1   3 699.771 96.9440   7
   1  -1  -3 706.830 96.2370  13
  -1  -1  -4 48.0655 50.7828  12
  -1   1  -4-23.4962 42.8301  11
  -1  -1  -4-6.95352 57.0555   7
  -1  -1  -4-18.5000 30.7246  11
   1   1   4 50.8753 40.8290   3
   1  -1  -4-0.59873 54.4504   9
   1   1  -4 71.5289 42.5025  17
  -1  -1  -4 90.6620 73.2267   1
  -1  -1   4-4.33588 50.5595   5
   1  -1  -4-25.4295 46.9735   5
  -1   1   4 22.0612 34.6427  17
   1  -1   4 97.6641 54.2645  10
   1   1  -4 11.5711 63.4891  12
   1  -1  -4 101.146 59.7200  13
  -1  -1  -4 221.284 114.101  14
   1   1   4 19.1006 34.1045  12
   1   1  -4 59.0105 47.7745   9
  -1   1   4 5.40342 31.9186   8
  -1  -1   4 26.2419 36.0075  10
   1  -1  -4 136.580 63.3030  17
  -1  -1  -4-2.40680 43.8175  15
  -1  -1   4-13.1368 29.3291  17
  -1   1   4 19.1254 36.8060   9
  -1  -1   4 21.0358 42.0150   2
  -1  -1   4 37.4317 54.8268  13
   1   1   4 8.48194 29.9597  11
   1   1  -4 103.778 65.7877  10
  -1   1   4 80.2551 48.5774  10
   1  -1  -4 57.2385 43.1026  14
   1   1   4-56.3699 55.4271   1
   1  -1   4-47.5663 74.5709   2
   1   1  -4 6.91430 46.4182  13
   1   1   4 134.362 74.5666  10
  -1   1  -4 1.76284 63.0613  12
  -1   1   4 129.763 85.1169  15
  -1   1  -4 48.1903 65.7059  10
  -1  -1  -4 18.0348 58.4725   3
   1   1  -4-28.1560 45.6290   5
  -1  -1  -4-85.8688 104.385  10
   1  -1  -4-123.121 90.5020  15
  -1   1   4 68.4450 61.0203   5
  -1  -1  -4 62.3749 55.5624   9
   1  -1   4 149.369 67.6002  12
   1  -1   4-15.8383 59.5755  11
   1   1   4 21.0838 44.3459   9
  -1   1   4 64.3662 43.8854  14
   1   1  -4 61.5656 53.6929   2
  -1   1   4 47.9112 50.2710   1
   1  -1  -4 33.3866 42.6677   1
  -1   1   4-17.5097 63.2574  13
  -1  -1   4-13.2120 49.0160  12
   1  -1   4 42.3361 27.1716  13
  -1   1  -4 14.5570 33.4285   8
   1   1   4 86.8039 52.1012  15
  -1   1  -4 89.0254 57.8425   1
  -1  -1   5 187.695 68.4508  12
   1   1  -5 312.765 67.8157   5
  -1  -1   5 297.458 65.6111   2
   1   1  -5 335.343 74.6255   9
   1   1  -5 205.635 59.9080  13
  -1   1   5 266.270 75.6654   5
   1  -1  -5 301.595 68.3575  14
  -1   1   5 204.603 63.1135  17
   1   1   5 339.442 68.1729  12
  -1   1   5 300.596 75.7642   1
   1   1   5 182.351 82.4478   1
   1  -1   5 475.251 112.196  10
   1   1   5 290.959 70.1500  15
  -1   1  -5 111.916 67.5178  10
  -1   1   5 297.738 81.1516   9
   1  -1  -5 351.370 109.838  15
  -1  -1   5 248.327 51.2485  17
   1  -1  -5 270.912 78.4935  10
   1   1  -5 183.510 71.5777  10
  -1  -1   5 305.665 77.0942  10
  -1   1  -5 259.674 56.5525   8
   1  -1   5 241.482 51.3045  13
  -1   1   5 297.842 60.8964  10
  -1   1  -5 257.694 74.5666   1
  -1   1   5 272.416 54.8727   8
  -1   1  -5 253.972 86.6682  12
  -1  -1   5 169.238 66.0987   5
   1  -1  -5 278.830 75.9518   9
  -1   1   5 344.757 99.3428  15
   1  -1   5 365.852 90.8445  11
   1  -1  -5 267.144 86.5883  17
  -1  -1  -5 230.667 61.4065  15
   1   1  -5 262.241 65.0409   2
   1   1   5 294.730 79.2069   9
  -1  -1  -5 202.651 72.5646  12
  -1  -1   5 217.996 70.4756  13
  -1   1   5 374.537 104.422  13
   1  -1  -5 301.625 75.5799   1
   1   1   5 311.404 79.1118  17
   1  -1  -5 431.047 92.2166   5
  -1  -1  -5 259.477 80.5506   9
   1  -1   5 164.110 54.3392  12
   1   1   5 369.738 76.3040  11
   1   1  -5 204.626 50.6555  17
   1   1   5 332.434 104.661  10
   1  -1  -5 351.739 85.8990  13
  -1  -1  -5 359.312 98.9837   1
  -1   1  -5 327.141 84.5352  11
   1   1  -5 197.086 75.5422  12
  -1  -1  -5 264.975 123.122  10
   1  -1   5 311.986 99.8440   2
   1   1   5 278.588 75.5179   3
  -1   1  -6 3135.40 248.328  12
  -1   1   6 3327.69 217.206  10
  -1  -1  -6 3143.39 231.522   9
   1   1  -6 3543.98 222.970   2
  -1  -1   6 3416.16 208.007   2
   1   1  -6 3362.28 191.135  17
   1   1   6 3270.85 283.510  10
   1  -1  -6 3140.31 209.911  14
   1   1  -6 2990.45 204.400  13
   1  -1  -6 3691.51 261.536  17
  -1  -1   6 3213.02 214.416   5
  -1  -1   6 3014.32 182.030  17
  -1   1   6 3169.86 224.601   1
   1   1  -6 3341.46 253.225  12
   1  -1   6 3318.71 183.530  13
  -1   1  -6 3372.32 125.612   9
   1   1  -6 3285.60 196.609   5
   1   1  -6 3341.93 197.217   9
  -1   1  -6 3404.73 281.652  10
   1  -1   6 3677.75 265.712  11
  -1  -1   6 3337.37 229.493  13
   1   1   6 3397.70 226.184  12
   1  -1   6 2894.44 253.107   2
   1   1   6 3571.65 239.616   9
   1  -1  -6 2612.49 208.624  10
  -1  -1  -6 3570.30 212.167  15
  -1  -1   6 3417.24 233.829  10
   1  -1  -6 3592.66 282.698  15
   1   1  -6 3126.42 238.056  10
   1  -1  -6 3340.05 243.959   9
  -1   1   6 3263.31 253.092  13
   1  -1   6 3165.15 126.966   9
   1   1   6 3096.18 211.044  15
  -1   1   6 3180.20 238.727   5
   1  -1   6 3197.58 128.280   5
   1  -1  -6 3364.45 242.742   1
   1   1   6 3258.33 208.933  11
  -1   1  -6 3128.28 157.435   8
  -1  -1  -6 2998.36 219.927  12
  -1   1   6 3133.27 160.306   8
  -1  -1  -6 2661.20 280.869  10
   1   1   6 3441.05 273.813   1
  -1  -1   7 186.882 74.1875   2
  -1   1   7 137.385 65.2817   1
   1  -1   7 118.588 38.0714   9
   1   1  -7 98.4831 54.3791  17
  -1   1   7-42.3406 71.7287   5
  -1  -1  -7 37.1231 87.3536  10
   1   1   7 30.8587 42.1981  15
   1   1   7 101.905 96.0677   1
   1   1   7-28.5686 55.0812  11
   1  -1  -7 40.0550 58.7633   1
  -1  -1  -7 227.880 90.2843  12
   1   1  -7 118.858 51.3679   9
  -1   1  -7 160.488 95.7811  10
  -1  -1  -7 144.769 56.1161   9
  -1   1  -7 48.6005 24.3700   8
   1  -1  -7 120.058 72.9671  14
  -1  -1   7 129.260 56.4370  17
  -1  -1  -7 88.9528 66.5003  15
  -1  -1   7 27.2697 56.8818   9
  -1   1   7 161.973 58.8322  10
   1  -1   7 86.1052 36.6572   5
   1  -1   7 130.906 100.165   2
   1  -1  -7 39.4987 80.5945  15
   1  -1  -7 22.9848 72.8419   9
  -1   1   7 21.4815 71.8858  13
   1   1  -7 2.13938 48.9561  13
   1   1  -7 93.3663 48.8236   2
   1   1  -7-30.4990 40.7875   5
   1  -1   7 60.3693 84.8487  11
  -1  -1   7 109.313 64.2340  13
  -1   1  -7 147.236 85.1075  12
  -1   1  -7 70.1342 29.6039   9
   1  -1  -7 52.0399 73.3739  10
  -1  -1   7 120.294 55.3105   5
   1   1  -7 29.5944 68.0693  10
  -1   1   7 89.7113 31.6840   8
   1  -1   7 56.2035 36.6941  17
   1  -1   7 60.5306 47.1077  13
   1  -1  -7 93.8370 74.1119  17
   1   1  -7 41.7159 73.5665  12
   1   1  -8-57.1529 51.5153   5
   1  -1  -8 97.2645 97.1261  17
  -1  -1  -8 26.8247 55.9045   9
  -1  -1  -8 33.7207 90.9885  10
  -1   1   8 81.2404 68.2357   5
   1  -1   8 7.37051 88.1549  11
  -1  -1  -8 120.181 65.1236  15
  -1  -1   8 22.2579 65.2367  13
   1   1  -8 24.7282 44.1672   9
  -1  -1   8-52.7371 76.3255  11
  -1   1   8 13.5558 40.5878  10
   1  -1   8 55.4784 52.7862  13
  -1   1  -8 27.9945 32.0169   9
   1  -1   8 46.4627 46.7596  17
   1   1  -8-16.1441 38.2271  17
   1  -1  -8-44.3146 67.8102   9
  -1   1  -8-16.4786 23.1910   8
   1  -1   8-20.2922 87.8444   2
  -1  -1   8-37.0640 45.1942   9
  -1  -1   8 85.5446 50.4912  17
  -1  -1   8 18.3096 53.5722   2
   1   1  -8-39.2802 74.6824  10
  -1   1   8 68.2033 71.4249   1
   1   1   8 159.235 85.4705   1
  -1  -1  -8 96.6851 80.0531  12
  -1   1   8 56.9978 74.3253  13
   1   1  -8 27.5674 72.9612  12
   1  -1  -8-43.4019 62.6306  14
  -1   1  -8 19.2063 100.868  10
   1  -1  -8-32.3733 77.7929  15
   1   1   8-78.2117 65.7039  11
  -1   1   8 13.2844 29.0385   8
   1  -1  -8 10.3804 70.5075  10
  -1  -1   8 22.1590 51.5136   5
  -1   1  -8 158.576 112.896  12
   1  -1   8 5.51925 33.9535   5
   1   1   8 92.8600 69.0355  15
   1  -1   8 34.4746 29.0164   9
   1   1  -9 94.4671 53.7798   5
   1   1  -9 110.859 101.350  10
  -1  -1  -9 104.183 75.1235   9
  -1   1   9 3.16552 62.6037  10
   1   1   9 179.451 84.6175  11
  -1   1  -9 139.721 50.8095   9
   1  -1  -9-43.2286 70.6541  17
  -1   1  -9 10.2021 82.9176  12
   1  -1   9 95.7209 87.5143   2
   1  -1   9 11.0724 32.2916   5
   1   1  -9 12.6682 40.2382   9
   1  -1  -9 276.604 102.965  14
  -1  -1  -9 56.6220 122.956  10
   1  -1  -9 63.5025 74.9185   9
  -1  -1   9 11.5061 49.7259   2
  -1   1   9 99.6902 94.0487   5
  -1  -1   9 47.2940 69.4308   5
   1   1  -9 38.9776 53.2386  17
  -1  -1  -9 55.8474 69.9813  15
  -1   1   9-2.33650 71.5624  13
   1   1  -9 74.9128 104.395  12
   1   1   9 146.525 104.335   1
  -1   1   9-5.60445 77.6897   1
   1  -1   9 23.3942 46.2641  13
   1  -1   9-57.6395 90.4760  11
  -1  -1   9 36.8508 39.0203   9
  -1   1  -9 166.138 95.9832  10
   1  -1   9 97.4074 43.7730   9
   1  -1  -9 7.73345 106.265  10
  -1  -1   9-26.2853 85.7603  11
  -1  -1   9 63.6594 69.1630  13
   1  -1  -9 62.9655 92.9524  15
  -1  -1  -9-28.1596 68.8409  12
   1  -1   9 14.6531 31.6764  17
  -1  -1   9 31.3604 39.9523  17
   1   1  10 1747.98 210.202  11
   1   1 -10 1700.18 172.833   5
   1  -1  10 1903.54 249.739   2
   1   1 -10 1539.79 221.409  12
  -1  -1  10 1539.00 237.120  11
  -1   1 -10 1866.28 256.276  12
  -1  -1  10 1730.95 186.983   9
  -1   1  10 2270.56 247.654   5
  -1  -1 -10 1875.19 110.506   8
   1  -1 -10 1867.62 219.856   9
  -1   1  10 1570.12 217.439  13
   1  -1 -10 1571.97 226.310  15
  -1  -1  10 1869.74 197.693   5
  -1  -1  10 1618.13 206.513  13
   1  -1  10 1901.12 197.992  13
  -1   1 -10 2092.18 300.139  10
  -1  -1  10 1763.12 191.745   2
   1   1  10 1942.38 268.126   1
   1   1  10 1968.18 240.218  13
   1   1 -10 1763.88 187.043  17
  -1  -1 -10 2124.23 214.113  15
  -1  -1 -10 1615.33 219.010  12
   1   1 -10 2125.53 262.649  10
   1   1 -10 1631.65 169.541   9
   1  -1 -10 2020.37 229.567  14
   1  -1 -10 1616.75 228.241  17
  -1   1 -10 1994.13 153.518   9
  -1  -1  10 1630.06 104.518   8
   1  -1  10 2115.31 257.297  11
  -1  -1 -10 1393.84 264.841  10
  -1  -1 -10 1846.46 215.757   9
   1  -1 -10 1230.65 197.559  10
   1  -1  10 1828.61 150.836   9
   1  -1  10 1984.41 159.756   5
  -1   1 -11 74.5451 49.4497   9
  -1  -1  11 71.6105 89.6836  11
  -1   1  11 57.6243 76.1653   5
  -1  -1 -11 14.0120 13.6745   8
   1  -1 -11 43.7018 105.111  10
   1   1  11 75.5235 88.6945  13
   1   1 -11 6.63108 44.3949  17
   1  -1  11 66.9157 42.5228   9
  -1   1  11 87.7417 112.294  13
  -1   1 -11 166.048 159.420  10
   1  -1 -11 48.3347 78.9120  17
  -1  -1  11 14.7123 59.7104  13
   1  -1  11-101.737 100.406  11
   1  -1 -11-68.4801 103.387  15
  -1  -1 -11 44.7869 111.025  10
  -1  -1 -11-7.75483 63.4846  15
   1   1 -11 270.653 130.641  10
   1   1  11 96.0031 70.1603  11
  -1  -1  11 50.8468 23.1959   8
   1   1  11-36.4839 105.420   1
  -1   1 -11 142.678 132.673  12
   1   1 -11 39.7072 80.9200  12
   1  -1  11 9.66037 41.1813   5
  -1  -1  11 78.3028 76.8406   5
  -1  -1 -11 56.2203 91.5981  12
   1   1  11-72.7795 89.6838   5
   1  -1  11 76.2062 63.7092  13
   1  -1  11 110.600 98.4983   2
  -1  -1  11-87.0072 84.3395   2
   1  -1 -11 33.7580 60.6922   9
   1   1 -11 23.6939 42.3123   9
  -1  -1 -11 109.625 90.5787   9
   1  -1 -11 26.6408 81.9843  14
   1  -1 -12 246.552 108.412   9
   1  -1  12 251.505 70.4297   5
  -1   1 -12 340.805 150.810  12
   1  -1 -12 410.387 150.487  17
   1  -1  12 95.0680 81.2947  13
  -1  -1  12 268.463 129.685  11
   1   1 -12 200.231 77.9333   9
  -1  -1 -12 92.5180 72.2996   9
  -1   1 -12 47.0834 138.168  10
   1   1 -12 138.689 88.7628  12
   1  -1  12 265.419 126.294   2
   1  -1 -12 370.176 125.830  14
  -1  -1  12 270.289 94.9838   5
   1   1  12 406.857 146.912  13
   1   1  12 141.880 61.3248   5
  -1  -1 -12 292.302 127.271  12
  -1  -1 -12 273.873 167.722  10
   1  -1  12 181.430 63.7699   9
   1  -1  12 206.682 125.221  11
  -1   1  12 357.925 138.469  13
   1   1  12 454.354 128.120  11
   1  -1 -12 403.840 149.505  10
  -1  -1  12 187.390 82.1256  13
   1   1 -12 331.122 104.170  17
   1  -1 -12 108.881 92.5976  15
  -1  -1 -12 237.743 90.6266  15
   1   1  12 177.076 125.853   1
   1   1 -12 113.913 105.104  10
  -1  -1  12 74.9163 81.5587   2
  -1   1  12 457.782 133.280   5
  -1   1 -12 251.515 70.1490   9
   1   1 -13 5.03582 100.522  10
   1   1 -13 183.665 114.615  12
  -1   1  13-39.7140 87.2883  13
   1  -1  13 11.6323 105.939  11
  -1  -1 -13-5.77645 74.0011   9
   1  -1  13 47.8952 60.6946  13
  -1   1 -13 89.3165 134.021  12
  -1  -1  13 210.759 109.617   5
   1  -1 -13 5.50778 87.1962  15
  -1   1  13 188.288 102.505   5
  -1  -1 -13 19.0751 62.6974  15
   1   1  13 128.817 114.480  13
   1   1 -13 46.7148 73.7610   9
   1   1  13-84.9026 109.267  11
   1   1  13-41.2870 105.121   1
   1   1  13 119.465 90.4830   5
  -1   1 -13 128.103 144.029  10
   1  -1 -13-18.5793 81.5134  14
   1  -1 -13 108.930 77.4182   9
   1  -1  13 91.7796 55.1545   9
  -1  -1 -13-138.500 125.036  12
  -1   1 -13 62.6799 60.9593   9
   1  -1  13-37.7275 57.8502   5
   1  -1  13 80.2021 95.5732   2
  -1  -1  13-57.8114 71.1910  13
  -1  -1  13 211.217 125.749  11
  -1  -1  13-5.21462 62.1476   2
   1  -1 -13 45.8993 70.7884  17
   1   1 -13-10.4155 54.9148  17
  -1  -1 -13 75.7365 137.494  10
  -1   1  13 78.4472 90.0760  11
   1  -1 -13 111.342 127.123  10
   1   1  14 158.759 96.2338   5
   1   1 -14 105.700 101.890  12
   1   1  14 206.967 94.0791  11
   1  -1  14 228.918 70.5089   5
   1  -1  14 387.710 144.770   2
  -1  -1 -14 189.854 84.2819   9
   1   1  14 68.8068 122.451   1
   1  -1  14 242.057 120.676  11
  -1  -1 -14-87.6202 112.177  12
   1  -1 -14 144.213 92.2197   9
   1   1 -14 233.389 72.8016   9
  -1   1 -14 203.949 74.2833   9
  -1   1 -14 371.871 176.427  12
   1   1  14 205.833 105.263  13
  -1   1  14 501.073 160.184   5
  -1  -1 -14 244.064 97.7968  15
  -1   1  14 23.6171 81.3679  13
  -1  -1  14 65.2497 68.9229   2
   1   1 -14 140.114 107.925  10
   1  -1 -14 156.885 86.3672  17
  -1  -1  14 148.255 114.533  11
  -1  -1 -14 224.354 197.239  10
   1  -1  14 230.960 109.041  13
  -1  -1  14 201.655 121.741  13
   1   1 -14 288.225 116.140  17
   1  -1 -14 183.311 118.420  10
   1  -1 -14 277.647 141.452  14
  -1   1  14 209.450 119.964  11
  -1   1 -14 279.572 159.979  10
  -1  -1  14 351.487 150.844   5
   1  -1 -14 50.5609 114.975  15
  -1  -1  15-39.1172 70.5015   5
   1  -1 -15 66.1588 99.0184  15
  -1  -1 -15 136.553 176.694  10
   1   1  15 2.53542 75.8731  13
  -1  -1  15-30.0414 104.805  11
   1  -1 -15 262.662 159.516  10
   1  -1  15-28.0710 80.2204  13
  -1   1 -15 85.4185 56.6504   9
  -1  -1 -15 175.026 106.623  15
   1   1  15 1.72014 68.7881   5
  -1   1 -15 82.5251 114.973  12
  -1  -1  15-33.4627 76.0511   2
  -1  -1 -15 234.204 139.157  12
   1   1 -15 44.5141 64.8278   9
   1  -1 -15 27.3654 97.9580  14
   1   1  15-71.1327 148.391   1
   1  -1  15 106.995 143.281  11
  -1  -1 -15 4.76723 66.2638   9
  -1   1  15 121.757 82.3209  11
   1  -1  15 90.6524 53.1768   5
   1  -1 -15 61.3014 94.7382  17
   1   1 -15 73.7158 113.923  10
   1   1 -15 196.721 153.853  12
  -1   1  15 69.7497 94.1383   5
  -1   1 -15 28.9343 153.328  10
  -1   1 -15 207.193 120.409  15
   1  -1  15 164.494 144.818   2
  -1  -1  15 170.601 109.609  13
  -1   1  15 74.8291 122.631  13
   1   1  15 145.357 117.738  11
   1  -1 -15 144.048 92.6691   9
   1  -1  16 595.000 178.177   2
  -1  -1  16 281.439 144.335  11
  -1  -1 -16 718.012 177.008  15
   1  -1  16 584.543 189.695  11
   1   1 -16 639.962 221.431  12
  -1   1 -16 389.529 139.146  10
  -1   1 -16 529.481 112.807   9
  -1   1 -16 922.816 194.248  15
   1   1  16 573.280 149.768   5
  -1  -1 -16 473.736 169.863  12
   1   1 -16 463.924 173.927  10
   1  -1 -16 659.638 171.405   9
  -1  -1  16 447.539 131.539   2
   1   1  16 611.027 204.071   1
   1  -1 -16 1044.30 270.864  10
   1  -1 -16 617.989 174.247  14
  -1  -1  16 520.121 164.024  13
   1  -1  16 602.768 148.058  13
   1   1 -16 636.351 140.877   9
  -1   1  16 448.035 162.888  11
  -1   1  16 654.472 184.331  13
  -1  -1 -16 994.117 304.506  10
   1   1  16 450.610 156.764  11
   1  -1 -16 569.449 175.780  15
   1  -1  16 697.611 140.960   5
  -1   1 -16 539.400 213.629  12
  -1  -1 -16 837.335 178.481   9
  -1  -1  16 521.679 150.892   5
   1  -1 -16 941.161 222.956  17
  -1   1  16 636.103 183.338   5
   1   1  16 928.723 222.610  13
  -1  -1 -17 82.1290 90.3807   9
   1  -1 -17-68.0556 97.8862   9
  -1  -1  17 55.3598 104.948   5
   1  -1 -17-107.190 131.929  10
   1   1  17 5.24799 78.8904   5
  -1   1 -17 31.4156 117.557  12
  -1  -1  17 105.459 134.472  13
  -1   1 -17 12.4063 69.8892  15
   1  -1  17 71.1661 71.3567   5
  -1   1  17-144.416 93.1613   5
   1   1  17 49.6512 83.7634  13
  -1   1 -17-89.0250 65.4619   9
  -1  -1  17-9.47523 128.014  11
   1  -1 -17 14.6699 125.087  15
   1  -1 -17-21.4389 96.2552  14
   1   1 -17-31.9292 70.4058   9
   1  -1  17 213.574 104.007  13
  -1  -1 -17 67.7425 91.0275  15
   1   1 -17-89.5038 148.750  12
  -1   1 -17 104.966 162.164  10
  -1  -1 -17 86.1071 166.719  10
  -1  -1 -17 115.038 141.153  12
  -1  -1  17 14.9044 75.3802   2
   1   1  17-11.6572 119.060  11
   1  -1  17 77.0048 133.939  11
  -1   1  17 12.5094 125.487  11
  -1   1  17-181.113 136.292  13
   1  -1  17 20.8186 91.5876   2
   1   1 -17 48.7855 154.636  10
  -1   1 -18-75.5974 191.184  10
   1  -1 -18 3.14308 93.9287  14
   1   1 -18 315.947 172.205  10
  -1  -1 -18-205.528 172.155  12
  -1   1 -18 9.20146 66.9371  15
  -1   1  18 68.6696 114.176  11
  -1   1  18 9.54569 90.3741  13
   1  -1  18 7.83195 60.3661   5
   1  -1 -18 257.626 135.131  15
  -1  -1 -18 130.347 81.0227  15
  -1  -1  18-70.7254 119.002  11
   1  -1 -18 225.699 180.187  10
  -1  -1  18 172.805 108.047   5
   1   1  18-119.965 133.226  13
   1   1  18-28.6166 96.6095   5
   1   1 -18-66.6677 68.1825   9
  -1   1 -18 152.680 77.4440   9
   1  -1  18 34.7425 122.717   2
   1  -1 -18 204.025 126.053   9
   1   1  18-20.7309 81.5098  11
  -1   1 -18-16.0468 123.857  12
   1   1 -18-15.5252 110.094  12
  -1  -1 -18 76.1880 100.628   9
  -1   1  18 78.2135 109.983   2
  -1  -1  18 139.947 84.4091   2
   1  -1  18-69.6030 137.375  11
  -1   1  18 139.293 105.794   5
  -1  -1 -18 24.6560 154.042  10
  -1  -1  18-23.9575 95.9488  13
   1  -1  18 141.321 104.833  13
   1   1 -19 232.807 178.601  10
  -1  -1  19 158.989 99.2609   2
  -1   1 -19 57.7062 87.4312  15
  -1  -1 -19 73.9956 79.3834  15
  -1   1 -19-4.61805 58.4138   9
  -1   1  19 44.1464 93.6870   2
   1  -1 -19 41.4261 107.282  15
   1   1 -19 176.614 96.5085   9
  -1   1 -19-4.66692 147.554  10
  -1  -1  19 28.2671 98.6357  13
   1   1 -19 12.4973 134.435  15
   1  -1  19-40.7639 86.0655  13
  -1  -1  19 262.887 167.961  11
  -1   1  19 42.6480 112.274  13
   1  -1  19 160.643 166.972  11
   1   1  19 48.0313 105.446  11
  -1   1  19-44.1231 116.022   5
  -1   1  19 120.835 131.569  11
   1  -1  19 95.2814 87.2832   5
   1   1 -19 180.110 181.975  12
  -1  -1  19 249.631 142.945   5
   1  -1  19 113.570 116.196   2
   1   1  19-2.73022 86.1170  13
   1  -1 -19 235.773 125.329   9
  -1   1 -19 89.6802 120.975  12
  -1  -1 -19 367.641 238.967  10
  -1  -1 -19 23.4321 90.9136   9
   1  -1 -19 315.170 178.382  10
   1  -1 -19 235.740 124.472  14
   1   1  19-19.5871 83.1603   5
   1   1 -20 461.089 137.473   9
   1  -1 -20 300.607 140.880   9
  -1  -1 -20 472.825 261.373  10
  -1   1  20 67.9467 114.632  13
  -1  -1  20 40.9459 111.345  13
   1  -1 -20 18.3893 129.320  10
   1   1  20 421.220 168.995   5
   1  -1  20 371.450 148.278  13
  -1  -1 -20 250.940 89.8074   9
   1   1 -20 353.502 173.577  12
  -1  -1  20 464.550 213.833  11
   1  -1 -20 217.420 128.328  15
  -1   1  20 385.210 177.780  11
  -1  -1 -20 172.205 177.670  14
   1   1  20 404.520 169.899  13
   1   1  20 385.152 157.938  11
   1  -1  20 262.967 139.536  11
  -1   1 -20-15.3653 199.856  10
  -1   1  20 317.785 159.286   5
  -1   1  20 415.413 144.001   2
  -1  -1  20 413.441 139.321   2
   1   1 -20 576.050 274.689  10
   1  -1  20 243.205 138.090   2
  -1   1 -20 452.730 202.436  12
   1  -1 -20 304.415 159.600  14
  -1  -1  20 240.297 126.187   5
  -1  -1 -20 387.608 129.690  15
   1   1 -20 377.323 146.424  15
  -1   1 -20 145.599 124.853  15
  -1   1 -21-59.5303 101.195  12
  -1  -1  21-100.782 98.8440  11
   1  -1  21 291.905 156.345  13
  -1   1 -21 176.849 180.729  10
  -1  -1 -21-19.7830 90.9614   9
   1   1  21 139.411 170.124  13
   1  -1 -21 29.6771 164.321  10
  -1   1  21 8.40710 126.191   5
  -1  -1 -21 4.99865 64.3952  15
   1   1 -21 281.328 213.053  10
  -1  -1 -21 151.559 162.399  14
   1   1  21 222.684 142.271  11
   1   1 -21 246.843 175.405  15
   1  -1 -21 95.7075 98.2616   9
   1  -1 -21 7.05843 111.490  15
   1  -1  21 109.644 122.443   2
  -1  -1  21 69.6329 113.672  13
  -1   1  21 140.173 134.114  11
  -1  -1 -21 78.2301 152.271  10
   1  -1 -21 6.44780 110.776  14
   1  -1  21-85.3966 162.726  11
   1   1  21 225.316 135.338   5
  -1  -1  21 84.1908 95.3138   2
  -1   1  21 215.321 196.509  13
   1  -1 -22 198.807 191.431  10
  -1   1  22 268.708 156.949   5
   1  -1  22 146.075 118.692  13
   1  -1  22-89.6067 121.289   2
  -1  -1 -22 428.149 208.684  14
   1   1 -22 206.415 122.457  15
   1   1  22 99.3018 107.387   2
  -1   1  22 0.76900 150.647  13
   1  -1 -22 23.7890 82.1346  15
   1   1  22 15.3508 124.692  11
  -1   1 -22-145.553 187.831  12
  -1   1  22 288.545 163.682  11
   1  -1 -22 218.809 140.318   9
   1   1  22 97.3123 79.6833   5
   1  -1  22 132.697 151.246  11
  -1  -1 -22-1.01839 137.659  10
  -1  -1  22 231.248 154.401  11
  -1  -1 -22 124.177 102.161   9
   1  -1 -22 221.262 160.531  14
  -1   1 -22 85.8093 197.262  10
   1   1 -22 370.346 235.414  10
   1   1  22 194.444 153.809  13
  -1  -1  22 159.575 138.779  13
   1   1  23-49.8064 142.440  13
  -1  -1 -23-139.794 185.021  10
  -1   1  23 54.9045 93.5871  11
   1   1 -23-18.7105 99.5978  15
   1  -1 -23-272.975 195.545  10
   1   1  23 60.3918 88.8976  11
  -1  -1  23-230.237 175.477  11
  -1  -1  23 70.0450 108.975  13
   1   1 -23 62.9255 160.029  10
  -1   1 -23-109.523 216.663  10
   1  -1  23-4.09426 86.2859  13
   1  -1  23 142.614 123.158   2
  -1  -1 -23 195.743 135.157  14
  -1   1  23 9.37644 145.398  13
   1  -1  23-46.6424 131.218  11
  -1   1  23-87.3390 129.266   5
   1  -1 -23 31.8309 68.9753   9
   1  -1 -23-56.3531 98.5410  15
  -1   1 -23 89.5692 123.849  12
  -1  -1 -24-49.7940 150.227  14
  -1   1 -24 391.210 280.425  10
   1   1 -24 221.468 231.711  10
  -1   1  24-98.4075 162.263  13
   1  -1 -24-73.8447 112.158  15
  -1  -1  24 84.2522 129.156  11
  -1   1 -24 56.4867 98.6523  12
   1   1  24-39.1482 106.611  13
   1  -1  24-35.7270 149.180  11
  -1  -1 -24-381.410 248.865  10
   1   1  24-39.9116 132.171  11
  -1   1  24 14.4638 130.767  11
  -1  -1  24 95.8049 139.973  13
   1  -1  24-47.2225 90.4987  13
  -1  -1  25-45.9502 130.298  13
   1   1 -25 224.255 245.567  10
   1   1  25 20.0822 112.080  11
  -1   1 -25 297.870 210.712  12
  -1  -1  25-182.969 208.600  11
   1  -1  25 98.8839 139.171  11
  -1  -1 -25 686.410 329.170  10
  -1   1 -25-49.5033 148.054  10
   1   1  25-47.6029 156.446  13
  -1   1  25 63.5787 106.698  13
  -1   1  25 130.044 141.611  11
  -1  -1 -25 173.589 160.630  14
   1   1  26 68.7035 142.642  11
   1   1 -26 249.664 209.533  10
   1   1  26 337.525 173.416  13
  -1   1 -26 377.662 261.620  10
  -1   1  26-14.9664 100.884  13
   1  -1  26 665.118 289.505  11
  -1  -1  26 116.547 192.473  11
  -1  -1 -26 8.01601 135.522  10
   1  -1 -26 263.454 184.831   4
  -1   1  26 175.440 142.726  11
  -1   1  27 388.785 232.057  13
  -1   1 -27-69.2049 177.346  10
   1  -1 -27-33.9776 121.478   4
   1  -1  27-193.567 187.993  11
   1   1  27 136.916 153.947  11
  -1  -1  27-87.6436 175.255  11
   1   1  27-154.423 151.826  13
  -1   1  27-139.267 209.155  11
  -1   1  28-86.9447 131.523  11
   1   1  28-345.436 206.946  13
  -1   1  28-95.5250 176.934  13
   1   1  28 56.7996 162.274  11
   1  -1 -28 228.838 188.125   4
  -1   1 -28 186.865 210.017  10
  -1   1  29 255.088 181.148  13
  -2   1   0 4019.11 204.122  15
   2  -1   0 4103.78 189.756  13
  -2   1   0 4237.33 145.317   3
  -2  -1   0 4247.88 197.712  14
   2  -1   0 3733.18 202.509   9
   2  -1   0 3979.35 194.361  15
  -2   1   0 4121.96 209.903   9
   2   1   0 4302.50 211.428  14
   2  -1   0 3993.92 175.401  10
  -2   1   0 4037.60 177.920  10
   2   1   0 3749.41 196.188   4
  -2   1   0 4020.62 211.620  17
  -2  -1   0 3935.83 223.949   3
   2  -1   0 3988.64 207.820   5
   2  -1   0 3596.08 200.306  17
   2  -1   0 4154.59 201.478   2
   2   1   0 4485.10 233.995   3
  -2  -1   0 4181.37 209.268   4
  -2   1   0 4159.24 206.040   2
  -2   1   0 4023.04 210.507   5
  -2   1   0 3955.54 185.623  13
   2   1   0 4225.91 229.545   1
   2  -1   1 135.996 39.6482  13
   2  -1  -1 218.232 63.6354   6
   2   1  -1 267.119 64.5146   4
   2   1  -1 241.243 59.9411   3
  -2   1  -1 209.484 47.5726  15
   2   1   1 267.973 70.7156  14
  -2  -1   1 146.093 45.3418  14
  -2   1  -1 237.820 63.6175  10
  -2  -1  -1 247.866 74.0090   7
  -2   1  -1 204.507 38.3218   3
   2  -1  -1 226.429 73.5293  17
  -2   1   1 190.702 45.8803   2
   2   1  -1 195.592 54.1170  16
   2  -1  -1 262.316 40.3486  10
  -2   1   1 247.539 65.1421   9
  -2   1   1 171.203 61.4782   5
  -2   1   1 219.328 73.8907   6
  -2  -1   1 252.544 64.3951   4
   2  -1  -1 170.959 59.3267   9
  -2  -1  -1 230.278 71.8260  14
   2   1  -1 124.267 38.4166  14
   2   1   1 227.690 71.0566   1
  -2  -1  -1 193.992 69.2200   3
  -2   1  -1 323.129 55.5255  13
   2  -1   1 251.912 38.4972   3
   2  -1  -1 228.642 51.2585   2
   2  -1   1 142.323 53.6076   5
   2  -1   1 176.819 51.3253  10
   2  -1  -1 89.0460 53.2891  15
   2  -1  -1 200.376 55.7946  13
  -2   1   1 190.857 62.5062  17
  -2   1  -1 212.809 58.5465   5
   2   1   1 181.078 63.1565   3
   2   1  -1 367.774 85.2039  13
  -2   1  -1 258.908 59.4688   9
   2  -1  -1 291.781 69.8432   5
   2  -1   1 270.223 49.8497  15
   2  -1   1 298.065 81.6661   2
  -2  -1   1 250.661 76.8524   3
  -2   1   1 355.016 85.9241  15
  -2   1   1 229.995 64.2605  13
   2  -1   1 199.386 53.5522   1
   2   1   1 169.878 50.6305   7
   2  -1   1 202.729 55.6355   9
  -2   1  -1 256.645 54.9046   1
  -2  -1  -1 211.630 58.9780   1
   2   1   1 244.449 37.7915   6
  -2   1   1 276.924 41.3691  10
   2  -1   2 22.4467 35.9130  16
  -2  -1  -2-28.8840 57.8891   3
  -2   1  -2 108.935 48.5159  16
   2  -1  -2-12.2881 43.4002   6
   2   1  -2 51.1285 48.0299   4
  -2  -1   2 51.8756 52.7792  13
  -2  -1  -2 100.206 33.0105  12
  -2  -1  -2 77.7033 62.4659   1
  -2  -1   2 20.8728 62.7578  16
   2   1  -2 80.0535 33.0828  14
  -2   1  -2 51.8962 50.0161   1
  -2   1  -2 99.1803 34.2332  15
  -2   1   2 175.617 67.5115  13
   2  -1   2 198.245 68.2090   1
  -2   1  -2 54.6397 33.7165   3
  -2   1   2-27.8786 70.4911   5
   2  -1   2 116.284 52.7726   9
  -2   1   2-6.79144 47.6817   9
  -2  -1   2 100.370 53.6780   4
  -2  -1  -2 51.0477 62.4561   7
   2   1  -2 103.046 52.6952  13
  -2  -1   2 91.6498 68.7491   3
   2  -1   2 39.4831 53.5439  10
   2  -1  -2-6.90324 49.9195  13
   2   1  -2 113.364 61.0687   5
  -2   1   2 50.4516 33.6557   4
   2  -1  -2 53.3587 39.0086   4
  -2   1   2 22.3676 32.2751  14
   2  -1  -2 30.0763 57.3361   9
   2  -1  -2 19.6683 51.1889   5
   2  -1  -2-0.93039 30.6728   2
  -2   1   2 249.011 93.3614  15
   2  -1   2 93.3189 48.9270   5
   2   1   2 63.9254 41.7192   7
  -2   1   2 50.2540 46.6699  17
   2  -1   2 38.9789 26.0188  15
  -2   1  -2 15.1569 62.3467  12
  -2   1  -2 32.5890 40.6681   5
   2  -1   2 203.209 97.7643   2
  -2   1   2 112.418 71.4848   6
  -2  -1  -2 126.404 91.3222  14
   2   1   2 78.7602 65.7298   3
   2   1  -2 59.0564 41.5504   2
   2   1   2 32.5213 23.5162  12
   2  -1   2 46.9388 27.7539   3
   2  -1  -2 56.2890 47.4451  17
  -2   1  -2 154.825 71.9086  10
  -2  -1   2 34.9184 35.8164  12
  -2   1   2-13.6120 28.5897   2
   2   1  -2 55.6986 51.6123  16
   2   1   2 50.8580 56.8922   1
   2  -1  -2 145.034 71.2195  15
   2  -1   2 62.5278 36.2501  13
  -2  -1   2 69.6801 37.5037  14
  -2   1   3 135.427 56.7284   5
   2  -1  -3 177.333 110.341  15
  -2  -1  -3 96.8761 38.2522  12
  -2   1   3 58.0265 26.1457   2
   2  -1  -3 181.138 68.3946   5
   2   1   3 242.503 93.0071   1
  -2  -1   3 128.543 53.7789  12
   2  -1  -3 111.849 64.0500   9
  -2   1   3 141.136 55.2482  17
   2   1  -3 198.556 88.6768   5
   2   1  -3 127.314 56.6326  17
  -2  -1   3 78.0207 51.8134   4
   2  -1   3 128.359 69.0831  16
   2   1  -3 70.5584 66.8316   4
   2  -1   3 56.4803 38.0864   5
   2  -1  -3 83.1358 39.6391  14
   2  -1  -3 47.7146 52.0195  17
  -2   1  -3 81.2985 59.1060  12
  -2   1   3 79.4178 59.8504  13
  -2  -1   3 17.4013 64.7010  13
   2   1  -3 125.599 42.1177   2
  -2   1   3 117.278 63.5868   9
  -2   1   3 155.144 47.5997   4
   2   1  -3 87.6014 37.2462  14
   2  -1   3 6.82820 47.9579  12
  -2  -1  -3 138.121 44.3069  11
  -2   1  -3 226.813 79.5409   1
   2   1   3 93.2946 55.3599   3
   2  -1   3 71.9741 32.9709   3
   2  -1  -3 140.241 33.2413   1
   2  -1  -3 129.015 67.6355   6
   2  -1  -3 122.163 45.6661   4
  -2  -1   3 108.691 82.3739   5
  -2  -1  -3 42.4952 59.1991   3
   2   1   3 2.04522 59.1177  10
  -2   1  -3 86.8529 53.8419  11
   2   1  -3 19.5328 42.4760  13
  -2   1   3 100.131 34.2989  14
   2  -1   3 160.767 75.0554  10
   2  -1  -3 136.368 65.5452  13
  -2  -1   3 75.2307 72.1536  16
  -2  -1  -3 259.270 124.744  14
  -2  -1  -3 9.49537 67.5992   7
   2  -1   3 322.636 101.809   2
  -2   1  -3 90.6186 26.1908  15
   2   1   3 189.355 67.8429   7
  -2   1  -3 135.089 47.7252   5
  -2   1  -3 164.559 49.1827   3
  -2  -1  -3-12.9161 57.7329   1
  -2   1  -3-1.09119 71.0370  10
   2   1   3 164.881 44.4834  12
   2  -1  -3 72.5421 26.4664   2
   2  -1   3 177.000 84.1318   1
  -2  -1   3 108.197 51.1568   2
   2  -1  -4 2132.45 196.302  17
  -2  -1   4 2687.48 222.325   5
   2  -1   4 2458.95 212.210   1
   2   1   4 2256.57 178.470   9
  -2  -1   4 2689.04 180.582  17
  -2  -1   4 2328.83 180.919  12
  -2   1  -4 2656.89 213.497  12
   2  -1   4 2657.77 168.038   3
   2  -1   4 2432.45 221.579  10
  -2   1   4 2534.88 170.225   4
  -2  -1  -4 2464.38 158.948  12
   2  -1  -4 2764.23 214.444  13
  -2   1  -4 2489.44 104.497  15
   2   1   4 2571.39 231.491   1
   2   1  -4 2746.97 214.390   5
   2   1  -4 2650.07 204.530  13
   2  -1   4 2364.73 201.559  11
  -2   1   4 2345.74 201.420   9
  -2  -1  -4 2626.56 223.451   1
   2  -1  -4 2724.08 136.687  14
   2  -1  -4 2680.95 217.168   5
  -2   1  -4 2796.63 213.496  11
   2  -1   4 2625.22 208.783  12
   2   1  -4 2374.43 196.647   4
   2  -1  -4 2536.93 151.298   1
   2  -1  -4 2504.08 237.440  15
  -2   1   4 2555.27 209.038  13
  -2   1  -4 2496.92 203.141   1
   2   1   4 2702.77 212.101   3
  -2  -1   4 2676.41 153.326   2
  -2  -1   4 2277.03 224.189  16
  -2  -1  -4 2702.59 220.245   7
  -2   1   4 2642.93 207.140  17
  -2  -1   4 2928.66 222.413  13
   2   1   4 2742.69 162.827  12
  -2  -1  -4 2657.49 161.014  11
  -2   1  -4 2337.37 221.008  10
   2   1  -4 2489.88 154.142   2
   2  -1   4 2520.91 244.798   2
   2   1   4 2567.95 157.701  15
   2  -1  -4 2470.08 170.479   4
  -2  -1  -4 2345.70 204.035   3
  -2   1   4 2352.43 134.151  14
  -2   1   4 2327.73 203.020   5
   2   1  -4 2574.94 171.608  17
   2  -1  -4 2246.17 195.594   9
   2  -1   4 2533.40 136.861   5
   2  -1  -4 2764.66 218.191   6
   2   1   4 2612.81 248.055  10
  -2   1   4 2505.81 104.517   2
   2   1  -5-50.6879 53.5569  17
  -2  -1   5 2.72480 36.1945   2
  -2  -1   5-104.139 72.6228  13
   2   1  -5 55.9154 71.5629   4
   2  -1  -5 62.3994 111.066  15
  -2  -1  -5 63.4606 52.1004  11
  -2   1   5 112.135 52.2143  14
   2  -1  -5 26.5676 48.6381   4
   2  -1   5 20.9017 59.5137  11
  -2  -1   5-1.02641 79.2556   5
   2   1  -5 70.8485 77.6098  12
   2  -1  -5-102.354 77.5235   9
   2   1  -5-9.83164 30.6822   2
   2  -1   5 52.3939 43.6558   3
   2   1   5 0.84472 31.3999  15
   2   1   5 64.0043 51.6185  11
   2  -1   5 17.3322 69.0300   1
  -2   1   5 9.96937 62.9188  13
   2  -1  -5 7.46504 42.9552   1
   2   1  -5-7.89664 49.4791   5
  -2  -1  -5-33.2807 48.2421  12
   2  -1   5 179.122 123.726   2
  -2   1  -5 28.8953 101.092  10
  -2   1   5 51.3778 68.8519   5
   2  -1  -5 35.2426 29.7962  14
  -2   1   5 7.60352 23.0808  10
  -2   1  -5 129.551 70.6952  12
   2   1   5 0.94642 79.0281   1
  -2  -1   5 59.9814 47.5052  12
  -2   1  -5 29.8319 52.2940   1
   2   1   5 20.7557 33.7985  12
   2  -1  -5 27.5813 57.8910  17
  -2  -1  -5-96.3377 130.219  10
  -2  -1   5-47.2122 48.0275  17
  -2  -1  -5-97.7449 77.6809   3
  -2  -1  -5-7.66666 73.4996   7
  -2   1   5 27.3685 21.2814   2
  -2  -1  -5 50.0957 44.1274  15
   2   1  -5 27.7384 45.9234  10
   2   1   5 107.735 67.0003   9
   2  -1  -5 59.4201 37.6086  10
   2   1  -5 58.4311 51.6943  13
   2   1  -5 132.597 74.7213   9
  -2   1  -6-118.319 113.226  10
   2   1  -6-5.15261 50.8319  13
   2   1  -6 51.9650 71.7625  12
   2   1   6 57.1711 37.0934   9
  -2  -1   6 83.7234 40.6128   2
   2   1  -6 54.5604 60.7360   9
  -2   1   6 29.1298 32.2784  10
   2  -1  -6-5.98708 65.0019  17
   2  -1  -6 200.194 124.717  15
  -2  -1   6 40.4227 48.5209  17
   2   1  -6 18.4595 45.0000   5
  -2  -1  -6 47.3628 54.9396  12
  -2  -1  -6-50.4718 116.780  10
  -2  -1   6 82.3174 83.4211  13
   2  -1   6-47.8349 65.8843  11
   2   1  -6 50.9327 63.1510  10
   2  -1   6 24.1193 113.025   2
   2   1   6-8.57309 49.8514  11
   2   1  -6 31.0342 64.3677   4
  -2  -1  -6 42.4938 51.5142  11
   2   1   6 4.39750 45.1651  12
   2   1  -6 5.76445 50.6988  17
   2   1  -6 21.8671 44.1259   2
  -2  -1   6 100.387 90.7429   5
   2   1   6 65.0190 46.0150  15
   2  -1  -6 29.3517 49.4213  10
   2  -1  -6 56.9791 46.5576  14
   2  -1   6-3.19499 82.5798   1
   2  -1  -6-18.1179 39.7210   1
   2  -1  -6 60.8476 79.0950   9
   2  -1   6 22.4735 26.0037   9
  -2  -1  -6 62.3642 89.0339   7
  -2   1   6-47.4143 83.7122   5
  -2   1   6-54.8085 65.4743  13
   2  -1  -6-60.6019 51.9480   4
   2   1   6 77.1752 82.6457   1
  -2  -1  -6-107.825 93.1977   3
  -2  -1  -6-10.6791 39.0129  15
   2  -1   6 82.4965 52.3605   3
  -2   1  -6 7.19716 64.5258  12
   2  -1  -7 77.2419 65.0832  10
   2   1   7-53.0468 65.0067  11
  -2   1  -7 212.597 141.716  10
   2  -1  -7 31.0828 68.9333  17
  -2  -1  -7 11.4714 127.451  10
   2   1   7 131.966 96.8742   1
   2  -1  -7 19.8001 40.6419  14
  -2  -1   7 81.4257 54.2856  10
   2   1  -7 75.4999 49.3208   2
  -2   1   7 62.2378 66.4392  13
   2  -1  -7 137.618 121.962  15
   2   1  -7 40.2517 51.3892   5
  -2  -1  -7 103.116 55.5719  15
  -2   1   7 52.7508 74.9519   5
   2   1  -7 73.1975 68.0530   9
  -2  -1   7 15.1522 43.2152   2
   2  -1  -7 11.3889 51.4567   4
  -2  -1   7-107.686 85.8575   5
   2   1  -7 106.451 56.1360  17
  -2  -1  -7-58.2429 72.5450  12
  -2   1  -7-18.3901 62.2704  12
   2   1  -7 124.629 77.3782  10
  -2  -1  -7 55.0594 46.6002  11
   2   1   7 82.4056 40.2158  15
   2  -1  -7 26.1907 76.9970   9
   2  -1   7 28.5492 69.9222  11
   2  -1   7 73.4283 31.7003   9
   2   1  -7 159.649 100.771  12
  -2  -1   7 50.6818 40.5795  17
  -2  -1   7 152.464 91.5085  13
   2  -1   7 23.5570 94.9522   1
  -2   1   7 46.4172 26.5898  10
   2  -1  -7 44.3216 52.1983   1
   2   1  -8 1431.02 206.300  12
   2   1  -8 996.749 139.868   5
   2   1  -8 979.406 145.505   9
  -2   1   8 1078.17 165.616   5
  -2   1   8 1261.94 200.715  13
   2   1   8 1289.78 164.757  11
   2  -1  -8 839.002 131.856  10
   2  -1  -8 1152.80 164.757   4
  -2  -1  -8 1152.49 234.056  10
   2  -1   8 1504.24 241.846   2
   2   1  -8 1303.16 178.380  10
   2   1   8 1247.74 145.536  15
  -2   1   8 1207.42 130.187  10
   2  -1  -8 1361.42 193.262  17
  -2   1  -8 1082.05 168.083  12
  -2  -1  -8 967.120 147.683  12
  -2  -1   8 1275.49 185.727  13
   2  -1  -8 1401.92 199.600   9
  -2   1  -8 1037.98 199.438  10
   2   1   8 1023.31 184.852   1
  -2  -1   8 1250.80 129.025   2
   2   1  -8 1321.24 149.478  17
   2  -1   8 1237.72 185.380  11
   2  -1   8 1154.58 98.0967   9
  -2  -1  -8 1248.58 137.470  15
  -2   1  -8 1182.71 116.041   8
  -2  -1   8 1142.27 142.663  17
   2  -1  -8 1264.58 224.218  15
  -2  -1   8 1528.41 188.149   5
   2  -1  -8 1254.61 136.011  14
   2   1  -8 1236.42 140.870   2
  -2   1   8 1145.16 114.960   8
   2   1  -9 95.9872 61.5405  17
   2   1  -9-51.8096 83.7850  12
   2   1   9-29.8792 105.666   1
   2  -1   9-31.4931 44.7921  13
   2  -1  -9 28.0922 52.0633  14
  -2   1   9-76.1899 99.5660   5
  -2   1   9-64.0421 94.1266  13
  -2  -1   9 107.947 88.8791  13
  -2   1   9-33.9449 31.9442  10
  -2  -1  -9-2.27128 58.0713   9
  -2   1  -9 6.81352 26.4459   8
   2   1   9 36.9574 70.6631  15
   2  -1  -9 25.2521 60.5702   4
   2   1  -9 7.57073 49.7310   9
   2   1  -9 53.2140 85.7681  10
  -2   1   9-4.36419 24.6480   8
  -2  -1   9-133.609 104.643   5
   2  -1   9-7.20237 23.4022   9
  -2  -1  -9-22.1923 134.148  10
  -2  -1  -9 7.83016 76.9625  12
   2  -1  -9-65.0743 77.0579  10
  -2   1  -9 66.2129 115.094  12
   2  -1  -9-27.7582 74.8980   9
  -2   1  -9 132.977 132.075  10
   2   1   9 52.1685 60.5651  11
  -2  -1   9 13.8544 37.6935   2
   2  -1  -9 11.0254 108.454  15
   2  -1  -9 157.052 103.707  17
  -2  -1  -9 43.1765 45.9974  15
   2  -1   9 58.7010 134.981   2
   2  -1   9 35.6057 100.475  11
  -2  -1 -10 18.1238 70.6302  12
   2  -1  10 22.1044 30.9617   9
  -2  -1 -10 80.1057 59.7136   9
  -2  -1 -10-142.568 185.525  10
  -2  -1 -10 75.3503 61.5211  15
  -2   1  10-6.12058 35.1297  10
   2  -1 -10 10.8988 74.0583  17
  -2  -1  10 82.2252 75.3852   5
   2   1  10-92.4345 126.121   1
   2   1  10 76.0187 81.1646  11
   2  -1 -10 16.3902 76.9511  10
  -2   1 -10 62.3580 92.9007  12
  -2   1  10 45.9544 99.8737  13
   2   1 -10 12.5172 46.7467  17
  -2   1  10 44.1393 32.3225   8
   2  -1  10 32.8955 28.9957   5
  -2  -1  10 53.5562 50.9060   2
   2   1 -10-19.8584 81.2436   9
   2  -1  10 40.8771 54.9024  13
  -2   1  10 18.6424 99.6527   5
  -2  -1  10 38.6695 86.6407  13
   2  -1 -10 234.077 168.598  15
  -2   1 -10 7.15027 25.6655   8
   2  -1  10-1.84566 78.6302  11
   2  -1 -10 220.157 120.985   9
   2   1 -10 99.3938 98.2249  10
   2  -1 -10 106.518 78.1618  14
  -2   1 -10 126.841 150.663  10
   2   1 -10 51.9269 99.0250  12
   2  -1  10-50.3981 92.1261   2
   2   1 -11 47.3469 60.0902  17
   2  -1 -11 73.3316 85.4013   9
  -2  -1 -11 46.5223 74.6023  12
  -2  -1 -11 57.1687 60.1730  15
  -2   1 -11 77.7048 125.221  10
  -2  -1 -11 48.6372 111.471  10
  -2  -1  11 52.3441 64.9514   2
  -2   1 -11-128.521 124.631  12
   2   1 -11-61.0293 88.7648  12
   2   1  11 70.7520 114.397   1
  -2   1  11-53.5797 90.8892  13
   2  -1  11-7.08221 25.3836   9
   2  -1  11 40.3063 44.2985   5
  -2   1 -11 47.9699 33.8333   8
   2   1 -11-71.7594 55.0639   9
   2  -1 -11-69.7859 95.7304  10
  -2  -1  11 3.47951 88.3213   5
  -2   1  11-25.4579 27.5603   8
   2   1 -11-56.0128 78.1632  10
  -2   1  11 63.1686 95.1242   5
  -2  -1  11-49.7271 68.3328  13
   2  -1 -11 25.0975 60.2578  14
   2  -1  11 147.546 135.381   2
   2  -1  11-10.1700 51.2145  13
   2  -1 -11-48.4511 89.5594  17
   2  -1 -11-40.3828 119.525  15
  -2  -1 -11 4.45376 69.1085   9
   2  -1  11 121.316 102.887  11
   2   1  11-38.7789 63.9107  11
  -2   1 -12 753.795 239.979  10
   2  -1  12 827.711 120.290   5
  -2  -1 -12 726.483 159.095   9
  -2   1 -12 1020.42 201.237  12
   2  -1 -12 690.813 173.585  17
  -2   1  12 757.888 81.6800   8
  -2  -1  12 1045.32 189.981   5
  -2  -1  12 638.823 127.224   2
   2   1 -12 876.523 152.864   9
   2  -1  12 626.595 137.061  13
   2  -1  12 869.935 116.084   9
  -2  -1 -12 693.728 126.806  15
  -2  -1 -12 1121.51 281.450  10
  -2   1 -12 764.610 82.6679   8
   2   1  12 657.849 174.153   1
   2   1 -12 957.743 159.865  17
  -2   1  12 974.648 201.531   5
  -2  -1  12 1060.30 198.810  13
  -2   1  12 665.855 174.221  13
   2   1 -12 590.406 157.569  12
   2  -1 -12 845.666 151.266  14
  -2  -1 -12 760.985 163.672  12
   2  -1 -12 696.717 164.185  10
   2  -1  12 917.147 214.449   2
   2  -1 -12 561.861 170.386  15
   2   1  12 781.520 169.782  11
   2  -1  12 682.337 162.330  11
   2  -1 -12 777.950 167.302   9
   2   1 -12 948.902 206.520  10
   2  -1 -13 235.997 156.576  15
   2  -1  13 371.178 191.195   2
  -2  -1  13 140.075 108.484   5
  -2  -1 -13 34.8999 136.846  10
   2  -1 -13 67.8527 75.9013  14
  -2  -1  13-67.9174 58.5013   2
   2   1 -13-5.33232 56.9195  17
   2  -1  13-48.3557 81.6510  11
  -2   1 -13 92.2800 127.817  12
  -2  -1  13 152.216 118.669  13
  -2  -1 -13 98.1979 72.3496  15
   2  -1  13-9.83578 45.4547   5
   2   1  13 162.323 109.443  13
  -2  -1 -13 37.9198 70.2997   9
  -2  -1  13-2.39659 148.476  11
  -2   1 -13 184.682 92.4961  15
   2  -1  13 80.2101 68.5035  13
   2  -1 -13-31.2688 85.0042   9
   2  -1  13 51.6371 44.8725   9
  -2  -1 -13 9.99138 83.1646  12
   2   1 -13 121.763 124.355  12
  -2   1  13-184.807 145.270   5
   2   1 -13 36.2164 85.3533   9
  -2   1 -13-213.994 187.018  10
   2   1  13 60.1183 87.3830  11
   2   1  13 104.560 118.040   1
  -2   1  13-49.5671 97.1680  13
   2  -1 -13 47.0057 91.2197  10
   2  -1 -13 32.7386 78.7243  17
   2   1 -13-5.53062 91.1568  10
   2   1  14 60.3612 69.6476  13
  -2   1 -14-86.4692 134.168  10
  -2  -1  14 19.5607 15.2321   8
  -2   1  14 36.9200 106.500  13
   2  -1 -14 104.324 98.8436  14
  -2  -1  14 93.1528 76.8017   2
   2  -1 -14-71.4095 84.1926  10
   2   1 -14-81.3545 80.1698   9
   2   1 -14-18.8371 96.0789  10
  -2  -1  14 143.246 137.141  13
   2  -1 -14 27.4647 77.7990  17
  -2   1 -14-21.4960 90.7818  12
  -2   1  14-123.664 119.876   5
  -2  -1 -14 24.5961 71.9343   9
   2   1  14-79.0932 87.5677   5
  -2  -1  14 64.6775 91.7715   5
  -2  -1 -14 17.8687 13.6799   8
  -2  -1 -14-42.3828 111.024  12
   2  -1 -14 387.337 194.794  15
   2  -1  14 212.321 150.471   2
   2   1 -14-7.32946 90.4003  12
   2   1 -14-38.9090 57.6137  17
  -2  -1 -14 21.2441 132.913  10
  -2  -1 -14 22.8979 50.7836  15
  -2   1 -14 98.6128 76.3165  15
   2   1  14 215.877 193.661   1
   2   1  14-108.027 114.144  11
   2  -1  14 201.993 111.252  13
   2  -1  14-188.079 121.935  11
  -2  -1  14 61.9684 140.949  11
   2  -1  14 14.4291 56.2110   5
   2  -1 -14 23.9353 69.3891   9
   2  -1 -15-8.95297 80.0304  17
  -2  -1 -15 225.864 117.775   9
   2   1  15-144.834 116.424   1
  -2  -1 -15 58.3175 159.683  10
  -2   1  15 116.140 123.991  13
  -2   1 -15 110.869 109.918  12
   2   1 -15-87.7110 79.6517   9
   2  -1 -15-11.1831 76.0870  14
   2  -1  15 83.3173 80.7426  13
  -2  -1 -15 12.8726 116.885  12
   2  -1 -15 41.0886 85.6717   9
  -2  -1  15-32.9417 74.3653   2
   2   1  15-156.356 111.295  11
   2   1 -15 62.6203 111.565  12
   2   1 -15-24.9122 61.9820  17
  -2  -1  15-24.8820 117.306  11
   2  -1 -15 30.9330 120.475  15
  -2   1  15 137.629 102.608   5
  -2   1 -15 1.42491 65.0013  15
  -2   1  15-8.26581 81.4211   2
   2  -1  15 88.5128 76.0775   5
  -2  -1  15 145.245 141.302   5
   2   1  15-7.00100 69.0458   5
   2   1  15 51.7094 94.4623  13
   2  -1  15-26.0898 104.633  11
  -2   1 -15-45.8960 149.418  10
   2  -1 -15 98.8474 107.374  10
   2   1 -15 60.1501 100.876  10
   2  -1  15 79.7774 118.932   2
  -2  -1 -15 73.6960 82.5853  15
  -2  -1  15 62.1911 91.8692  13
   2  -1  16 618.833 161.415  13
  -2  -1 -16 347.908 211.337  10
  -2   1 -16 409.380 224.653  10
   2   1  16 522.123 169.170  13
  -2   1  16 802.871 197.516  13
  -2   1  16 742.549 147.496   2
   2  -1  16 628.042 128.418   5
  -2   1 -16 389.433 118.142  15
  -2  -1 -16 666.821 204.476  12
  -2  -1  16 411.569 142.484   5
   2   1 -16 559.009 187.259  10
   2   1 -16 709.814 150.676   9
  -2   1 -16 451.340 190.227  12
  -2  -1 -16 487.837 146.246   9
   2  -1 -16 673.488 166.731   9
   2   1  16 645.389 166.987  11
   2  -1 -16 501.590 145.568  14
  -2  -1  16 668.434 195.925  13
  -2   1  16 459.256 143.181  11
  -2  -1 -16 781.287 159.053  15
   2  -1 -16 388.780 156.960  15
  -2  -1  16 675.892 147.877   2
  -2   1  16 311.266 145.389   5
   2  -1  16 569.602 168.218  11
   2  -1 -16 705.310 224.407  10
   2   1  16 597.298 187.180   1
   2  -1 -16 946.692 221.739  17
   2   1 -16 726.230 173.462  17
   2   1  16 509.891 144.087   5
  -2  -1  16 577.286 186.427  11
   2  -1  16 549.913 196.746   2
   2  -1 -17-2.61395 96.1031  17
  -2   1 -17-30.9660 153.898  10
  -2  -1 -17-86.1759 136.410  10
   2   1  17 38.2839 114.437   1
   2  -1  17-60.0180 133.098   2
  -2   1  17 96.2979 102.480   5
   2  -1  17-108.166 139.918  11
  -2   1  17 115.219 85.1199   2
   2  -1 -17-1.04873 73.8684  14
   2   1 -17 59.4185 66.9129   9
   2  -1  17 7.04916 44.3015   5
  -2   1 -17 94.1571 112.707  12
   2  -1 -17 248.350 173.376  15
   2   1  17-60.3105 98.0163  13
   2  -1 -17 84.0583 123.370  10
  -2  -1  17 67.6193 101.048   5
   2   1 -17 107.132 109.230  17
  -2  -1  17-121.978 123.315  11
  -2  -1 -17 58.5142 86.3198   9
   2   1  17-60.6650 102.940  11
  -2   1 -17 26.5505 55.4775  15
  -2  -1  17 48.8538 121.976  13
  -2  -1 -17-233.055 159.446  12
  -2  -1 -17-46.1066 57.9944  15
  -2  -1  17-58.2534 57.3888   2
   2   1 -17 138.034 146.507  10
  -2   1  17-70.1431 106.076  13
  -2   1  17 245.201 157.121  11
   2  -1  17 10.4597 95.3425  13
   2   1  17-111.962 104.595   5
   2  -1 -17-3.07441 71.7854   9
  -2  -1  18 308.617 191.033  13
  -2   1 -18-149.096 159.620  12
   2  -1  18-20.0859 67.2665   5
  -2   1  18 41.8527 90.4369  11
   2  -1 -18 148.296 130.359  17
   2  -1 -18-27.1701 84.5270   9
   2   1  18 88.9133 75.4638   5
  -2  -1 -18 125.956 159.285  10
   2   1 -18-40.4959 67.5264  17
   2   1 -18 53.1297 77.8714   9
  -2  -1  18-12.4178 95.2922   5
   2   1  18-49.4047 91.1685  11
   2   1 -18 198.230 189.719  10
   2  -1 -18 6.78518 123.863  10
  -2   1 -18-250.252 267.394  10
  -2   1 -18-61.2444 62.4633  15
   2  -1  18 241.692 179.517   2
  -2  -1  18-42.8375 74.2679   2
  -2  -1  18 100.471 129.035  11
  -2   1  18-122.646 158.607  13
   2  -1 -18-107.669 119.851  15
  -2   1  18-16.8784 66.7435   2
   2   1  18 16.5309 123.313   1
  -2  -1 -18-44.9788 55.0661  15
   2  -1 -18 52.9374 96.1186  14
   2  -1  18 127.935 135.664  11
   2  -1  18-35.6321 80.3945  13
   2   1  18-36.4411 120.682  13
  -2  -1 -18 41.6887 103.562  12
  -2   1  18-42.8827 94.4323   5
   2   1 -19-18.1948 59.7022   9
  -2   1  19-67.3143 97.1763  13
   2  -1 -19 28.3792 104.407  10
  -2  -1 -19 76.3100 54.0303  15
   2  -1  19-7.48766 65.8855  13
  -2  -1  19-43.2942 105.372   5
   2   1  19 75.8442 113.242  11
  -2  -1 -19-108.397 126.685  10
  -2  -1  19 217.511 170.777  13
   2  -1 -19 20.6443 118.939  17
  -2  -1  19 52.4775 67.9582   2
   2  -1 -19 87.8658 105.150   9
  -2   1  19-42.6203 105.191  11
  -2   1 -19-229.044 149.437  12
   2  -1  19 179.483 152.452   2
  -2   1  19 22.1512 80.7252   5
  -2  -1 -19-10.5381 81.8486  12
   2  -1 -19 25.2236 97.6268  14
   2   1  19 75.9650 80.0439  13
  -2   1 -19-60.1731 204.551  10
  -2   1 -19 67.8239 64.5874  15
   2  -1 -19 145.068 163.290  15
  -2  -1  19-92.5647 153.243  11
   2  -1  19-81.2240 152.716  11
   2   1 -19 222.222 181.957  10
   2   1  19 0.24151 90.7298   5
   2   1 -20 243.337 123.608   9
  -2  -1 -20 426.648 197.638  10
  -2   1  20 322.355 180.630  13
   2  -1 -20 289.469 172.436  17
  -2  -1  20 441.246 173.761   5
  -2   1  20 216.735 127.650  11
   2   1  20 512.687 200.655  11
  -2  -1  20 277.372 131.562  13
   2  -1 -20 615.936 234.310  10
   2  -1 -20 67.6020 123.617  14
  -2  -1 -20 286.240 182.349  12
   2  -1 -20 273.302 115.240   9
  -2   1  20 402.990 170.160   5
   2  -1  20 114.296 95.5512   2
  -2   1 -20-26.6196 192.635  10
   2   1  20 678.305 190.234   5
  -2  -1 -20 296.159 131.640  15
   2   1  20 144.963 119.627  13
  -2   1 -20 391.827 145.709  12
  -2  -1  20 323.003 186.903  11
   2   1 -20 110.323 143.557  10
   2  -1  20 100.593 109.937  13
   2  -1  20 201.978 135.375  11
   2  -1 -20 57.3127 139.828  15
   2   1 -20 259.141 172.290  15
   2  -1 -21 62.5491 103.640  10
   2   1  21 54.8744 89.8970  11
  -2   1 -21 60.2248 127.594  12
  -2   1  21 212.527 141.510  13
   2   1  21 60.4006 130.713  13
  -2  -1 -21 322.099 221.959  14
  -2  -1 -21-53.2196 110.399  12
   2  -1  21 44.6304 124.037   2
   2  -1 -21 125.584 134.549  15
   2  -1  21-104.731 83.3690  13
   2   1 -21 260.969 174.269  15
  -2   1 -21 172.388 226.578  10
   2  -1 -21 39.6588 94.0615   4
   2   1  21 24.4219 82.7418   5
  -2   1  21 131.559 123.107  11
   2   1 -21 110.827 133.853  10
   2  -1  21 132.478 149.305  11
   2  -1 -21 22.3760 100.069  14
  -2  -1  21-188.429 132.042  11
  -2   1  21 30.9153 105.591   5
   2  -1 -21-64.9694 96.8805   9
  -2  -1 -21-61.2579 203.541  10
  -2  -1  21 345.708 189.118  13
  -2  -1 -22-310.709 278.291  10
  -2   1  22 182.821 145.324   5
   2  -1 -22-35.5050 101.946  15
   2   1  22 195.054 158.635  13
   2  -1  22-117.707 107.516  11
   2   1  22 206.350 114.531  11
  -2   1  22 44.5448 168.207  11
  -2   1  22-0.79646 132.685  13
   2  -1 -22-215.990 186.834  10
  -2  -1  22-118.926 146.496  13
  -2   1 -22 321.260 262.493  10
  -2  -1  22-64.0317 137.330  11
   2  -1  22 115.092 122.820  13
   2  -1 -22 18.2176 72.4202   9
   2   1  22 243.045 129.455   5
   2  -1  22-25.1890 131.278   2
  -2   1 -22-37.2842 145.125  12
   2   1 -22-224.287 165.250  10
  -2  -1 -22-59.7928 145.953  14
   2   1 -22 110.183 123.206  15
   2  -1 -22 8.30173 138.492   4
   2  -1  23 31.1154 73.2223  13
   2   1 -23 85.8280 121.528  15
  -2   1  23-157.374 186.489   5
   2  -1 -23-688.213 231.810  15
   2   1  23-75.0358 132.668  11
   2  -1  23-123.673 148.226   2
   2   1  23-71.1456 152.146   2
  -2  -1 -23 148.352 220.836  10
   2  -1 -23-63.9679 103.792   9
   2  -1 -23 98.5885 134.524   4
   2   1  23 266.225 148.656  13
   2   1 -23-91.0896 140.975  10
  -2   1 -23 277.772 195.384  12
  -2  -1  23 346.510 204.213  11
  -2   1  23 18.1362 174.671  13
   2   1 -23-15.7043 90.3380   4
  -2  -1 -23 282.123 245.247  14
   2  -1  23 125.588 150.754  11
  -2   1 -23 128.901 221.282  10
  -2  -1  23-78.4869 106.779  13
  -2   1  23 247.106 160.208  11
  -2   1  24 146.296 154.414  13
   2   1  24 226.039 164.872  11
   2  -1  24 113.942 100.116   2
   2  -1 -24 68.0544 101.344   9
  -2  -1 -24-243.415 258.476  10
  -2  -1 -24-147.694 173.645  14
   2   1 -24 198.992 120.478   4
  -2   1  24 306.385 174.396   5
   2  -1  24 249.441 165.478  11
  -2   1  24-42.1985 118.321  11
  -2  -1  24 200.607 140.118  13
  -2   1 -24 135.555 171.078  12
   2   1  24-38.6796 107.393  13
  -2  -1  24-17.6461 109.691  11
   2  -1 -24-4.07057 116.017   4
  -2   1 -24 225.851 211.571  10
   2   1 -24 32.5421 120.195  10
   2  -1 -24-22.1084 98.4571  15
   2   1 -24 160.423 147.786  15
   2  -1  25 147.475 149.023  11
  -2  -1  25-73.4780 101.779  13
  -2   1  25 189.004 163.814  13
  -2   1 -25-59.0474 154.260  12
  -2   1 -25 591.699 345.643  10
  -2  -1 -25 169.464 105.258  14
   2  -1 -25-20.3393 103.800  15
   2  -1 -25-96.9818 123.581   4
   2   1  25 157.894 166.435  13
  -2  -1 -25 377.635 262.298  10
  -2   1  25 53.1823 101.289  11
   2   1  25-88.2026 113.519  11
  -2  -1  25 204.729 161.997  11
   2   1 -25-1.42401 133.036   4
  -2   1  26-465.232 238.756  11
  -2   1 -26-114.334 153.171  10
  -2   1  26 65.2764 97.0281  13
  -2  -1  26-60.0106 104.956  13
   2  -1  26 83.4782 141.092  11
  -2   1 -26 224.980 187.413  12
   2   1  26-17.5703 133.622  11
   2   1  26-153.721 147.644  13
  -2  -1 -26-14.8288 134.472  14
   2  -1 -26 22.3233 128.706   4
  -2  -1  26-149.481 180.252  11
  -2  -1 -26-104.535 237.069  10
   2   1 -26-217.912 168.878   4
  -2   1  27 68.7481 106.100  11
   2   1  27-8.64193 97.6496  13
   2   1 -27-26.3843 120.683   4
   2  -1  27 228.417 189.986  11
  -2   1 -27 218.609 149.107  12
  -2   1 -27 124.470 183.669  10
  -2   1  27 45.7259 131.144  13
   2  -1 -27-122.556 191.159   4
  -2  -1  27-3.19250 115.504  11
   2   1  27-109.346 154.085  11
  -2  -1 -27 264.331 241.458  10
   2  -1 -28 64.3001 103.680   4
  -2   1  28-82.3046 171.518  13
  -2  -1 -28 61.8059 160.287  10
   2   1  28-40.5486 125.980  11
  -2   1  28-123.219 173.593  11
  -2   1 -28 43.4506 213.056  10
  -3   1   0 40.2624 26.5796   1
  -3   1   0 75.7107 85.2048   5
   3  -1   0 24.1800 66.0489  15
   3  -1   0 93.5875 82.5832   9
  -3  -1   0 86.4207 74.8604   3
   3  -1   0-16.4526 63.6131  17
   3   1   0-28.8382 41.4151   3
   3  -1   0 47.4527 35.6719   1
  -3   1   0 27.7794 62.9828   6
   3  -1   0-27.2129 52.0340   5
   3  -1   0-21.1495 61.9819   2
   3   1   0 89.4632 51.9944   6
  -3   1   0 67.4301 49.4719  10
  -3  -1   0 58.4150 62.4251   4
   3   1   0 8.59091 62.8141   1
  -3   1   0 60.0234 65.1546  13
   3  -1   0-20.8370 38.0946  10
   3  -1   0 13.9725 50.9849  13
  -3  -1   0 59.4910 63.7820  14
  -3   1   0-20.7340 38.3782   3
  -3   1   1 168.944 89.9873  13
   3   1  -1 147.544 85.7033   3
  -3  -1  -1 109.130 66.4265   3
   3  -1   1 194.980 85.1598   9
   3  -1  -1 328.081 97.2646   9
   3   1  -1 300.037 70.4148  14
   3  -1   1 273.863 65.0371   1
  -3  -1  -1 268.507 100.129  14
  -3   1  -1 219.655 66.1944  13
  -3   1   1 130.053 51.1662  10
   3  -1   1 119.965 61.8083  13
  -3  -1  -1 206.299 74.4443   1
   3  -1  -1 122.890 49.3278   2
  -3   1  -1 215.185 36.3056   7
  -3  -1   1 135.087 70.5008   4
  -3   1  -1 112.867 87.4657   5
   3  -1  -1 191.583 71.1804   6
   3   1  -1 183.213 82.1073   4
   3  -1  -1 89.1091 76.0205  15
   3   1   1 347.025 89.1291   7
   3   1  -1 147.381 76.8756  13
   3  -1  -1 364.557 102.060  17
   3  -1   1 174.508 65.9231  10
  -3   1   1 134.589 93.1910   5
   3  -1   1 198.276 71.1546   5
   3   1   1 183.168 49.1544   6
   3   1   1 250.944 76.3016   3
   3  -1  -1 267.477 57.2387  10
  -3   1   1 191.349 34.4225   1
   3  -1   1 240.430 51.7086   3
   3   1   1 188.965 70.7583   1
  -3   1   1 284.783 82.5975   9
  -3  -1   1 112.859 52.1276  14
   3  -1  -1 344.158 91.5720  13
   3  -1  -1 271.132 41.7095   1
  -3   1  -1 167.343 59.6908  10
   3  -1   1 339.039 113.191   2
  -3   1  -1 152.336 48.1236   3
  -3   1  -1 299.749 66.6452   1
   3   1  -1 153.094 52.9767  16
   3   1  -1 209.030 77.7464   5
  -3  -1   1 250.158 98.5699   3
  -3   1   1 192.322 78.6722   6
  -3   1   1 353.002 92.2782  17
   3  -1  -1 173.044 73.6449   5
  -3   1   1 176.763 61.7348   3
   3  -1   1 126.032 53.3437  15
  -3  -1  -1 160.965 40.9261   6
  -3   1  -2 168.392 91.6765  10
  -3  -1   2 206.835 89.0308  13
   3  -1   2 285.332 76.4298   1
  -3  -1  -2 169.586 75.4594   7
   3   1   2 232.147 90.0463   1
   3  -1  -2 377.636 115.474   9
   3   1   2 279.977 78.0501   7
  -3   1  -2 268.903 49.4620   7
  -3   1   2 236.988 69.7057   4
  -3  -1   2 247.609 53.3659  14
   3  -1  -2 273.907 92.5781  17
   3   1   2 224.177 77.4364   3
   3   1  -2 319.375 97.4760   4
   3  -1  -2 351.423 110.879  15
  -3   1   2 349.461 95.6009  17
   3  -1   2 172.778 95.4018  10
  -3   1   2 378.479 109.876   5
   3  -1   2 186.009 51.5038   3
  -3  -1   2 590.733 106.482   4
  -3   1  -2 291.314 64.8557   3
   3   1  -2 184.008 69.1760  16
   3  -1  -2 109.193 39.2101   2
  -3  -1  -2 227.837 49.5006  12
  -3   1   2 186.586 72.0352   6
   3  -1   2 176.842 45.1783  15
   3   1  -2 349.133 66.7135  14
  -3  -1  -2 224.321 88.6896   3
   3  -1  -2 369.043 95.4639   6
   3   1  -2 143.384 61.7878  13
   3  -1  -2 330.359 100.748   5
  -3  -1   2 205.488 91.4961   3
   3  -1  -2 242.748 82.0326  13
   3   1  -2 263.573 90.1992   5
  -3  -1   2 254.893 104.564   5
  -3   1   2 333.340 95.9942   9
   3  -1   2 364.891 85.2453   5
  -3   1  -2 271.826 81.7369  12
  -3   1  -2 236.770 62.5228   1
  -3  -1  -2 330.703 124.845  14
  -3   1  -2 268.100 83.2262   5
  -3   1   2 298.963 90.7561  13
  -3  -1  -2 293.414 60.9683   6
   3  -1   2 207.903 58.4611  13
  -3  -1   2 154.786 60.3369  16
  -3  -1  -2 235.177 62.2029   1
   3   1  -3 14.3117 76.7401   5
  -3   1  -3-28.2613 59.2346  12
  -3  -1   3-20.5021 66.9634  16
   3   1   3-18.1124 32.9520  12
   3  -1   3 134.621 89.2857   1
   3  -1  -3 77.7249 37.3931   2
  -3   1  -3-30.8163 71.5407  10
   3  -1   3-11.5315 28.0395  15
  -3   1  -3 4.40808 50.0088   5
   3  -1   3 37.1371 39.0920  16
  -3   1  -3 72.7815 43.1469  15
   3  -1   3 24.5555 40.4367  13
   3  -1  -3-95.6291 89.4851   9
  -3  -1  -3 78.5133 73.6303   3
  -3   1   3 49.5877 92.6344   6
   3  -1   3 15.4643 46.1409   5
  -3  -1   3-6.97197 33.6383  14
  -3   1   3 83.9621 32.7341  14
  -3   1  -3-23.6552 49.7073   1
  -3  -1   3-56.8490 83.2495  13
   3   1   3-48.6120 99.7194   1
   3  -1   3 38.3980 59.6836  10
   3  -1  -3 29.0039 57.9783   4
   3   1  -3-22.4723 32.9443  14
   3   1  -3-10.5969 55.2341   4
  -3  -1  -3-147.051 84.6647   7
  -3   1  -3-5.97716 36.2720   3
   3   1   3 3.71522 58.7150   7
   3  -1  -3 22.2049 51.7341  13
  -3  -1   3 24.3281 75.6980   3
   3   1  -3 28.4965 36.8225   2
   3  -1   3 44.7436 44.0044   3
   3  -1  -3 127.369 115.367  15
   3   1  -3-34.1476 65.6765  13
   3  -1  -3 27.6860 59.6721  17
  -3   1   3 26.9145 80.6023   5
  -3   1   3-30.4951 41.4712   4
   3   1  -3 9.44029 54.4504  17
  -3   1   3-20.1333 64.2984  13
  -3  -1  -3-28.3763 44.4343  12
  -3  -1   3-67.6569 88.5252   5
  -3   1  -4-13.6653 77.1923  10
  -3   1  -4 25.6634 49.6434   1
   3   1  -4 152.314 88.7374   5
   3  -1   4 92.9309 69.0444   1
   3   1  -4 24.0784 58.4478   4
   3  -1  -4-73.7411 72.7204  17
  -3   1   4-3.34541 77.0943   5
  -3   1   4 42.8164 27.3324  14
   3   1  -4 64.1548 63.2579  17
  -3   1  -4 27.5650 40.6996   3
  -3  -1   4 70.2821 62.0886  12
  -3  -1   4 40.8104 87.6676   5
  -3  -1  -4 42.1636 78.8406   7
  -3   1  -4 84.8805 78.0347  12
   3   1   4-23.9446 38.8158  12
   3  -1  -4-25.4440 67.8924   9
  -3  -1  -4 46.8483 67.8276   3
  -3  -1  -4 19.6206 44.8017  12
   3   1  -4-19.6553 30.4816   2
  -3   1   4 2.64277 64.0613  13
   3  -1  -4 55.8730 22.7108   2
  -3  -1   4-22.0927 90.5952  16
   3  -1  -4-21.0382 54.9482   4
  -3  -1   4 138.097 100.004  13
  -3  -1  -4-20.3496 48.8421  11
   3  -1  -4 57.5569 99.2502  15
   3  -1   4-6.32687 40.9603   5
   3   1   4 33.6281 89.4690   1
   3   1  -4 10.2163 24.9137  14
  -3   1   4-30.8291 39.3248   4
   3  -1   4-28.7029 41.8867   3
   3  -1   5 155.676 115.111   1
  -3  -1  -5-76.8182 76.6609   3
  -3  -1  -5 85.0056 100.483   7
  -3  -1   5 159.272 67.3465  17
  -3   1  -5-24.9013 81.4254  12
  -3   1   5 2.82328 85.7764   5
  -3   1  -5 168.123 63.7164   3
   3   1  -5 54.0355 62.8933   4
   3  -1   5 119.699 60.7567   5
   3   1  -5 76.5691 36.5524   2
   3  -1   5 32.0871 37.3724   3
  -3   1   5 68.9223 29.9391  14
   3  -1  -5 46.8710 50.7391   4
   3   1   5 124.479 46.5355  12
   3  -1  -5 50.1197 28.2603  14
  -3  -1  -5 109.786 53.7166  11
   3   1  -5 80.7118 29.6676  14
  -3  -1   5 27.0007 82.1936  13
  -3   1  -5 56.9460 90.0885  10
  -3  -1   5 35.5283 88.5029   5
   3  -1  -5 127.953 105.873   9
   3  -1  -5 149.692 97.0282  17
   3  -1  -5 26.1907 110.481  15
   3   1   5 38.9220 41.6335  15
  -3  -1  -5 46.1898 55.4799  12
   3   1  -5-24.1389 48.5945  17
  -3  -1  -5 313.400 145.891  10
  -3   1   5 41.4506 86.3115  13
   3   1   5 307.845 119.009   1
  -3  -1   5 97.1801 52.1466   2
  -3   1   5 56.4323 56.1659   4
  -3  -1   5 43.4712 90.7830  16
  -3   1   6 188.662 51.3835  14
   3  -1  -6 220.030 97.5958   9
  -3  -1  -6 194.390 131.176  10
  -3   1  -6 51.2280 72.9289  12
   3   1   6 169.558 66.6654  12
  -3   1   6 89.5551 104.293  13
  -3  -1  -6 240.856 79.0934  12
  -3   1   6 132.339 99.7109   5
   3   1   6 204.546 127.191   1
  -3  -1  -6 316.070 130.359   3
   3   1  -6 256.826 101.513   4
  -3  -1   6 201.742 113.885  13
   3   1  -6 222.978 79.4367  10
   3  -1  -6 59.3202 57.7042   4
   3   1  -6 256.764 96.7998   9
   3  -1  -6 177.443 39.7285  14
  -3  -1   6 215.800 119.337   5
   3  -1  -6 77.3618 28.3841  10
  -3  -1   6 58.5106 53.3509  17
   3   1  -6 164.606 46.6997   2
   3  -1  -6 228.273 158.484  15
   3   1   6 180.035 51.5048  15
   3  -1  -6 166.737 75.0784  17
  -3   1   6 125.315 26.1042  10
   3  -1   6 231.979 67.0595   3
  -3  -1  -6 84.2956 50.0283  11
  -3   1  -6 316.532 140.963  10
   3   1  -6 122.493 70.7964  17
  -3  -1   6 86.2840 37.4323   2
  -3  -1  -6 236.283 105.998   7
   3  -1  -6 240.529 70.3725   1
   3   1  -6 165.175 43.0527  14
   3  -1   6 4.11758 79.3649   1
   3  -1   7 102.278 103.896   1
   3   1  -7-43.6602 51.1273  17
   3  -1  -7-86.9670 121.844  15
  -3   1  -7-50.2039 68.3726  12
  -3  -1  -7 221.148 150.434  10
   3  -1  -7 6.44996 29.0659  14
   3   1   7 30.2908 37.6256  15
   3  -1   7-84.3963 75.9516  11
  -3  -1  -7 49.8824 64.5585  12
  -3  -1  -7-61.4530 86.0097   3
  -3   1   7 76.2516 99.9041   5
  -3  -1   7-23.0269 100.724   5
   3   1  -7 5.26443 34.4066   2
   3   1  -7-10.9562 71.4291   9
  -3  -1  -7 143.776 103.216   7
   3  -1  -7-15.5425 32.6661  10
   3   1   7-49.8762 50.5845  11
   3  -1  -7 47.5612 57.7432   1
   3   1  -7 28.8817 79.4905   4
  -3   1  -7-70.2541 113.714  10
   3   1   7 62.9917 116.861   1
   3  -1  -7 16.2551 55.5326   4
   3  -1  -7 14.3445 81.2583   9
  -3  -1   7 54.2420 38.1050   2
  -3   1   7 31.6126 84.2899  13
   3   1  -7 66.0636 59.6534  10
  -3  -1   7-10.1796 80.3719  13
   3  -1  -7-79.9336 72.2900  17
  -3   1   7 37.9700 24.0480  10
  -3  -1  -8 164.459 98.4736  12
   3  -1  -8 116.592 40.2303  14
   3   1  -8 128.620 75.7483   9
   3  -1  -8 73.4781 64.9756   4
  -3  -1  -8 11.0701 82.3757   3
   3  -1  -8 153.260 83.5810   9
   3   1   8 61.7699 93.4366   1
   3   1  -8 104.812 70.1224  10
   3  -1  -8-60.9361 141.409  15
   3  -1  -8 130.012 58.9425   1
   3   1  -8 100.889 54.1703   2
  -3   1  -8 188.560 107.778  12
   3   1   8 30.9075 52.9107  11
   3   1  -8 35.2412 75.6091   4
   3  -1   8 83.3014 39.4742   9
  -3   1  -8 99.8999 116.287  10
   3  -1  -8 101.767 54.7253  10
   3   1  -8 55.2071 52.8610  17
   3  -1   8 13.1285 88.4948   1
  -3   1   8 140.149 122.575  13
   3  -1   8-87.4231 92.9750  11
  -3   1   8 344.149 150.198   5
  -3  -1  -8 120.345 120.310  10
   3  -1  -8-14.5623 78.2474  17
  -3  -1  -8 234.829 137.113   7
   3   1   8 80.3460 37.1438  15
  -3  -1   8 27.2144 38.1373   2
  -3   1   8 110.808 42.7565  10
  -3  -1   8 236.673 105.588  13
  -3  -1  -8 136.785 54.9956  15
  -3  -1   8 71.8889 105.333   5
  -3   1   9-18.1383 110.156   5
   3   1   9 35.0380 34.8135  15
   3  -1  -9 2.66401 32.5095  14
  -3  -1   9-2.75028 31.7050   2
   3   1  -9-10.6950 75.8698   9
  -3   1   9 34.9063 27.3988  10
   3   1  -9 51.2971 74.5816   4
   3  -1  -9-10.5978 47.3198  10
   3  -1   9-23.0407 32.7330   9
  -3   1  -9-102.068 170.541  10
  -3   1   9 21.6120 18.1318   2
   3  -1  -9 47.3702 146.455  15
   3   1   9-111.842 112.326   1
  -3  -1  -9 13.0735 129.109  10
   3   1  -9-25.6775 76.8903  10
   3  -1   9 83.7493 102.272   1
  -3  -1  -9 56.1971 57.6043  15
  -3  -1   9-37.2600 109.598   5
   3  -1  -9-80.3425 97.4611  17
   3  -1  -9-23.5495 76.0072   4
  -3  -1   9-93.3030 100.258  13
  -3  -1  -9 7.14593 61.7060  12
   3   1   9 89.9062 67.4531  11
   3   1  -9-32.1302 40.3630   2
  -3   1  -9 201.616 112.123  12
   3  -1  -9-4.66790 87.9210   9
  -3   1  -9 29.1925 28.7590  15
  -3  -1  -9 141.648 93.0243   7
   3  -1   9-19.6859 74.5286  11
   3   1  -9-37.3132 69.2268  17
  -3   1   9 91.0759 114.497  13
  -3   1  10 145.167 54.4466  10
  -3   1  10 66.6305 32.6465   2
   3   1  10 32.0361 56.3882  11
   3   1  10 117.760 107.248   1
  -3   1 -10 80.5860 35.9406  15
   3  -1 -10-30.8067 111.817  15
   3  -1 -10-59.2284 95.0831   9
   3  -1  10 67.7028 114.081   1
   3  -1 -10 31.3300 94.8550  17
   3  -1 -10 61.4869 67.8424  10
  -3  -1  10-22.6251 85.0527  13
  -3  -1 -10 125.958 118.162  12
  -3   1  10 210.941 126.459   5
   3  -1  10 86.2031 36.7653   9
   3   1  10 122.314 63.8124  15
   3  -1  10 64.2422 79.3596  11
  -3   1  10 0.18790 88.6329  13
  -3  -1  10 30.8096 35.1116   2
   3  -1 -10-13.5149 53.0660  14
   3   1 -10 36.9434 61.9554  17
  -3   1 -10 106.602 105.823  12
   3   1 -10 66.1906 110.847   4
  -3  -1 -10-45.2499 134.558  10
  -3  -1 -10 73.1938 44.6604  15
   3  -1 -10 44.8917 76.6612   4
   3   1 -10 101.340 88.9612   9
  -3   1 -10 270.058 199.989  10
   3   1 -10 188.293 98.3136  10
  -3  -1  10-78.4455 103.930   5
  -3  -1 -11 68.2898 174.143  10
  -3  -1 -11-10.5337 42.3479  15
   3   1  11-24.0256 67.7423  11
   3  -1 -11-51.9871 56.2208  14
   3   1  11-77.9987 93.5106   1
   3  -1 -11-23.5538 74.7800   4
   3  -1 -11 9.68806 132.707  15
   3  -1  11-25.0328 31.2742   9
   3   1 -11 46.1508 62.9083   9
   3  -1 -11-79.8043 62.7477  10
   3  -1 -11-105.948 108.068  17
   3  -1  11-109.171 96.2309   1
  -3   1 -11 119.012 53.7777   8
   3   1 -11-94.5184 113.093   4
  -3  -1  11 19.6246 78.5381   5
  -3   1  11-3.03787 25.1768   2
  -3  -1  11 85.6967 57.4386   2
  -3   1  11 130.722 125.818  13
  -3   1 -11 23.8262 31.7513  15
  -3  -1  11 3.44864 111.282  13
   3  -1 -11 112.934 107.012   9
  -3  -1 -11-81.3938 103.708  12
  -3   1 -11 66.2089 128.351  10
  -3   1  11 26.3825 37.9406  10
   3   1 -11-28.0469 60.0502  17
   3  -1  11 76.3535 95.7661  11
   3   1 -11-47.7773 94.7337  10
  -3   1  11-26.4232 39.8340   8
  -3   1  11 74.6508 114.991   5
  -3   1 -11-69.6056 100.786  12
   3  -1  12 71.3536 74.0103  13
  -3   1  12 7.43388 89.7250  13
   3  -1  12-117.362 136.703  11
   3   1 -12-95.2319 91.3289  17
   3  -1 -12 63.0530 93.2355   9
   3   1  12 11.1438 71.6214  11
  -3  -1 -12-36.0254 73.0992  12
   3   1 -12-43.8075 89.7554   4
   3  -1 -12 60.3482 76.8964  17
   3  -1 -12-25.1325 53.0442  14
   3   1  12 158.933 165.281   1
  -3   1  12 49.7086 47.9211   8
  -3   1 -12 137.374 129.135  12
   3  -1 -12-11.0746 83.7554  10
   3  -1 -12 26.3307 157.181  15
  -3  -1 -12 127.106 141.527  10
   3  -1  12 30.0491 33.8664   9
  -3  -1  12-35.0920 105.871  13
  -3   1  12 44.5909 35.1374   2
  -3  -1  12-26.9114 90.6110   5
  -3   1 -12 10.2433 34.0640  15
  -3   1 -12-37.8603 128.653  10
  -3  -1  12-0.36633 44.6263   2
  -3   1  12-59.6009 122.141   5
  -3   1 -12-7.75492 24.0933   8
   3  -1 -12 53.8065 87.5225   4
  -3  -1 -12-0.19628 41.9438  15
   3   1 -12 65.3302 89.2184  10
   3   1 -12 79.1389 93.5924   9
  -3   1 -13-284.120 211.745  10
   3  -1 -13 129.031 69.1656  14
   3  -1 -13 58.7435 72.5323  10
  -3  -1 -13 142.741 186.548  10
  -3  -1  13 165.965 102.909  13
   3   1 -13-44.7699 123.669   4
   3  -1 -13 97.3991 104.476  15
   3   1 -13 285.242 142.836  10
   3   1  13 29.2397 65.5894  11
   3  -1  13 88.9814 46.2505   5
   3  -1 -13 57.0703 76.6437   9
   3   1 -13 268.485 102.197  17
  -3   1  13 201.463 129.058   5
  -3  -1 -13 177.252 70.1034  15
  -3   1  13 56.6117 105.332  13
   3  -1  13 99.8102 96.9545  13
   3   1 -13 169.486 99.1576   9
  -3   1  13 106.572 40.1909   8
  -3  -1  13 365.144 135.949   5
  -3  -1 -13 102.982 81.8162  12
   3  -1 -13 172.815 139.151  17
  -3  -1  13 127.353 51.0241   2
  -3   1 -13 142.314 57.6412  15
   3  -1  13 93.6598 101.515  11
   3   1  13 6.75036 107.267   1
  -3   1 -13 175.541 126.491  12
   3  -1 -13-15.1700 100.096   4
   3  -1  13 214.250 65.5221   9
  -3   1  13 144.386 52.3860   2
   3  -1  13 304.458 208.907   2
  -3   1 -13 141.596 47.1409   8
  -3   1 -14 101.221 185.967  10
   3  -1  14 71.5041 59.0859   5
  -3   1 -14 140.595 62.9752  15
  -3  -1  14 137.224 58.8296   2
   3  -1 -14 71.5119 68.0597   4
   3   1 -14 48.7571 78.9658   9
   3  -1  14 77.7902 87.7066  13
  -3   1  14 183.500 58.7056   2
   3  -1  14 225.598 159.812   2
  -3   1  14-18.2600 94.5062   5
   3   1  14-65.8401 125.078   1
   3  -1 -14 139.892 154.958  15
   3  -1 -14 68.8909 99.0903  17
  -3  -1 -14 74.4392 106.360  12
  -3   1 -14 89.6078 36.8265   8
   3   1 -14 47.4485 94.2616   4
  -3  -1  14 144.239 110.800   5
   3  -1 -14 148.056 70.3789  14
  -3  -1 -14 103.716 167.555  10
  -3   1  14 109.278 111.979  13
   3   1 -14 148.808 112.534  10
   3  -1 -14 105.529 73.4754   9
  -3   1  14 47.8074 30.1981   8
   3   1  14 78.3318 87.5530  11
   3  -1  14 79.5502 108.718  11
  -3  -1  14-15.0882 99.5853  13
   3   1 -14 176.552 87.7469  17
   3  -1 -14-23.3040 87.2384  10
  -3  -1 -14 140.876 65.1503  15
  -3   1 -14 172.325 122.216  12
  -3  -1  15 311.397 168.723  13
   3   1 -15 134.785 114.527   4
  -3   1 -15 35.3899 45.3280  15
  -3   1  15-98.0105 138.438  13
   3  -1 -15-181.244 116.527  15
  -3  -1 -15-29.0021 177.443  10
   3   1  15-49.3098 97.9171  11
   3   1 -15-54.3131 71.8693   9
   3   1 -15-135.510 140.537  10
   3  -1  15-116.009 129.668  11
   3   1 -15-65.9647 88.2906  17
   3  -1 -15 34.6635 82.9180   9
  -3  -1  15-17.9524 51.7791   2
   3  -1 -15-43.7850 82.2822   4
  -3   1 -15 249.363 198.799  10
   3   1  15-138.884 120.886  13
  -3  -1 -15 17.3176 120.459  12
  -3  -1  15-34.7824 105.434   5
  -3   1  15 45.9205 47.8546   2
   3  -1  15 22.3432 63.3069  13
  -3  -1 -15 5.45066 53.1570  15
   3  -1 -15 131.264 103.699  10
  -3   1  15-23.5518 100.807   5
  -3   1 -15 88.6676 97.5978  12
   3  -1 -15-81.1574 87.8447  17
   3   1  15 8.63710 144.902   1
   3  -1 -15-14.2626 59.7892  14
   3  -1  15 4.81189 41.3143   5
   3  -1  15 131.514 174.302   2
   3  -1 -16 32.8844 94.0422   9
   3   1 -16-74.3853 102.431   9
  -3   1  16-51.3146 124.275  13
  -3  -1  16 38.9475 52.2785   2
  -3  -1  16 9.15592 93.1959  13
  -3  -1  16 168.305 110.649  11
   3  -1  16 295.119 182.899   2
   3   1 -16 0.55957 132.176   4
  -3   1  16 264.197 117.918   5
  -3   1  16 45.2581 42.2405   2
   3  -1  16 70.5060 99.9547  13
   3  -1 -16-48.0746 90.9457  17
   3   1  16-33.9160 84.8072  11
   3   1 -16 154.841 85.4317  17
   3  -1 -16 6.24137 90.2264  10
   3   1  16-124.619 90.2418  13
  -3  -1  16 198.502 125.157   5
   3  -1 -16 128.685 139.275  15
   3  -1  16 22.3851 53.3144   5
   3  -1 -16 185.527 93.0508  14
  -3   1 -16-22.9979 53.2693  15
  -3  -1 -16 128.922 70.3325  15
   3  -1 -16 4.17840 86.2361   4
   3   1  16-7.88670 126.910   1
  -3   1 -16 129.043 122.696  12
   3  -1  16 75.6093 116.969  11
  -3   1 -16 282.129 200.951  10
   3   1 -16-20.5723 92.8801  10
  -3  -1 -16 149.882 190.771  10
  -3  -1 -16 73.4591 80.2935  12
  -3  -1  17 67.3792 118.951   5
   3  -1 -17-164.239 102.633  17
  -3  -1 -17-59.5292 202.447  10
   3   1 -17-149.765 119.957  17
   3  -1 -17 62.6235 121.287  15
  -3  -1 -17-1.02764 54.3171  15
  -3   1  17 33.8020 116.056  13
   3   1  17 195.025 193.507   1
   3   1 -17-26.1927 69.3079   9
   3   1 -17 158.929 146.836  10
  -3  -1  17 178.645 163.107  13
  -3  -1  17-6.14358 44.8602   2
   3  -1 -17 27.0225 92.5042   9
   3   1  17 109.132 77.0079   5
   3  -1  17 22.0889 124.808   2
   3  -1 -17 117.035 84.4602   4
  -3   1  17 1.40760 36.5647   2
  -3  -1 -17 6.84905 99.8262  12
  -3   1  17 180.333 135.815   5
  -3  -1  17-36.4797 110.513  11
  -3   1 -17-400.300 270.483  10
   3   1 -17-178.846 89.5822   4
   3   1  17 15.5148 94.5436  13
   3  -1 -17-77.8623 79.1408  14
  -3   1 -17 23.0098 97.5751  12
   3  -1  17 80.9025 67.9064  13
   3  -1  17 91.4017 71.1729   5
  -3   1 -17-82.2271 67.7070  15
   3   1  17 87.1853 96.4669  11
   3  -1  17 160.370 136.340  11
   3  -1 -17-10.0765 97.5013  10
   3   1 -18 41.3859 67.1248  17
  -3   1 -18 21.6674 168.612  10
   3  -1 -18 227.455 128.370  10
  -3   1  18-143.576 145.628  13
  -3   1 -18 325.903 158.470  12
   3  -1 -18 136.588 100.058  14
  -3  -1  18 134.906 159.086  13
   3   1  18 20.9279 83.4562   5
   3   1 -18 198.157 121.783   9
   3  -1 -18 100.929 107.423  15
  -3  -1  18 50.8881 117.698   5
   3   1 -18 120.300 102.711   4
  -3  -1  18 170.933 145.978  11
  -3   1  18 445.482 157.202   5
   3  -1  18 149.226 89.7797  13
   3   1  18-21.5402 110.336  11
   3  -1  18 158.760 151.660  11
   3   1  18 224.671 184.032   1
   3  -1 -18 124.483 72.0245   9
   3  -1  18 198.063 146.424   2
  -3  -1 -18 248.002 168.889  12
   3   1 -18 103.329 101.589  10
   3  -1 -18 194.316 138.847   4
   3   1  18 128.196 138.742  13
  -3  -1  18 121.571 72.5268   2
   3  -1 -18 176.693 102.589  17
  -3  -1 -18 202.518 195.625  10
  -3  -1 -18 101.871 65.0989  15
   3  -1 -19-92.7240 104.050   4
  -3   1 -19-97.7051 148.475  10
   3  -1 -19 372.689 169.282  10
  -3  -1 -19 48.3499 201.646  10
  -3  -1 -19 86.1421 120.394  12
   3  -1 -19 119.677 107.990  17
  -3   1 -19 250.720 142.255  12
   3   1 -19-26.1000 82.6297   9
  -3   1  19 14.7389 133.331  11
   3  -1 -19 49.7137 157.280  15
  -3   1  19 190.829 112.522  13
   3   1 -19 98.6482 118.184  17
   3   1  19 93.7310 92.0669   5
   3  -1 -19 100.702 83.2178  14
  -3   1  19-58.3682 110.677   5
   3  -1 -19 76.0671 72.7621   9
  -3  -1  19 36.7697 137.079  13
   3   1 -19-52.0014 109.400   4
   3   1 -19 283.670 167.039  10
  -3  -1  19 284.691 155.446  11
   3  -1  19 118.049 163.029   2
   3  -1  19 188.656 115.099  13
   3   1  19 57.1177 126.197   1
  -3  -1  19-61.2257 92.0980   5
   3   1  19-2.36627 87.5710  11
   3  -1  19 82.6713 127.522  11
   3   1  19 51.4689 155.471  13
   3   1 -20 129.249 91.1390  17
   3   1 -20-51.3371 130.965   4
  -3   1 -20-13.0885 114.020  12
   3   1  20 176.570 138.473  13
  -3   1  20 59.2018 86.4270  13
   3  -1  20 3.16592 70.4949  13
  -3   1  20 235.176 175.562  11
   3  -1 -20 63.8697 163.082  15
   3   1 -20 88.0550 107.091  10
   3   1  20-8.60432 68.1892   5
   3  -1 -20 110.089 102.891  17
  -3  -1  20-44.9377 119.815  13
  -3  -1 -20 145.695 152.750  12
  -3   1  20 164.958 147.774   5
   3  -1 -20 224.461 136.628   9
   3  -1  20 3.91368 132.726  11
   3  -1 -20 247.814 151.417  10
  -3  -1 -20-117.386 129.113  10
   3  -1 -20 58.8733 92.0037   4
   3   1  20 185.222 143.166  11
  -3  -1  20 236.657 164.043   5
  -3   1 -20-196.985 176.267  10
   3  -1  20-210.725 168.587   2
   3   1 -20 41.5920 75.3695   9
  -3  -1  20 264.630 191.622  11
  -3   1 -21 24.3372 136.682  10
   3   1 -21-49.9039 125.866   4
   3   1 -21-112.921 98.2734  15
   3   1  21-211.075 121.225  13
   3   1 -21 88.2936 125.437  17
  -3  -1  21-75.5487 121.875  13
  -3   1  21-58.8315 170.035  11
   3  -1  21-55.1292 155.543   2
  -3  -1 -21 139.512 170.900  12
  -3   1  21 134.144 161.851  13
   3  -1  21 55.4907 99.7998  13
   3  -1  21-110.274 136.090  11
  -3  -1  21 271.241 176.234   5
   3  -1 -21-114.768 132.814   4
  -3   1 -21 138.150 150.902  12
  -3   1  21-37.5172 94.2810   5
  -3  -1  21 66.7219 120.026  11
   3  -1 -21-128.945 149.440  15
   3   1  21-77.1844 113.651  11
   3   1  21-137.782 91.1554   5
   3  -1 -21-49.5129 88.4027  17
   3   1 -21 231.716 113.744   9
  -3  -1 -21 79.2374 172.459  10
   3  -1 -21-124.408 105.964   9
   3   1 -21 121.927 159.314  10
   3   1 -22-70.2632 121.002  15
  -3   1 -22 28.7737 117.696  12
   3  -1  22-5.20098 129.927   2
   3   1 -22 27.2700 142.081   4
  -3  -1 -22 161.302 198.959  14
  -3  -1 -22-124.139 213.070  10
  -3  -1 -22 44.3770 134.938  12
  -3  -1  22 132.505 98.1928  13
   3  -1  22 66.4036 107.094  13
   3  -1 -22-71.1989 109.184  17
  -3   1 -22-152.000 167.996  10
   3   1  22 89.3479 107.668  13
   3  -1 -22-15.3032 129.880  15
   3  -1 -22 69.1669 78.7046   9
  -3   1  22 124.574 139.592   5
  -3   1  22 221.760 137.202  13
  -3  -1  22 314.036 163.080  11
   3   1  22-13.9893 112.797  11
   3   1 -22-80.7631 134.295  10
   3  -1 -22-0.36673 81.7854   4
  -3   1  22 191.284 165.520  11
   3  -1  22-11.6069 99.5574  11
   3   1 -23-171.071 207.889  10
  -3  -1 -23 243.937 258.612  10
   3   1 -23-103.425 176.597   4
   3  -1 -23 130.549 141.678   9
  -3   1 -23 16.1717 142.391  12
   3  -1 -23-13.6258 111.946   4
  -3   1  23-46.1093 153.090  13
   3   1  23 145.530 124.844  11
  -3   1 -23 88.6414 212.984  10
   3   1  23 101.558 129.982  13
   3  -1  23-16.5302 96.5943   2
  -3  -1  23 337.668 213.589  13
   3   1 -23-143.372 129.843  15
   3  -1 -23-172.782 109.888  15
  -3  -1 -23 501.365 256.797  14
  -3   1  23 121.104 130.586  11
   3  -1  23 27.9604 123.444  11
  -3   1  23 99.5743 157.243   5
  -3  -1  23 450.328 207.816  11
  -3  -1 -23-274.551 205.809  12
   3  -1 -24-5.26126 82.2493   9
   3  -1 -24 113.868 124.947   4
  -3   1 -24 200.503 170.583  12
   3   1  24-243.971 191.520  11
  -3   1  24 123.124 140.864  13
  -3  -1  24 173.380 143.701  13
   3  -1  24 104.788 123.356   2
  -3   1 -24-264.884 255.564  10
  -3  -1 -24 35.5266 145.680  10
  -3  -1 -24 334.931 248.237  14
   3   1 -24 124.907 133.911  15
   3  -1 -24 98.4170 166.698  15
   3   1 -24-159.468 183.764   4
   3   1  24-23.5121 111.987   2
  -3   1  24-229.400 158.958   5
   3   1  24 40.1419 124.713  13
  -3  -1  24 206.369 172.004  11
   3  -1  24-172.848 185.880  11
  -3   1  24 204.514 200.881  11
  -3   1 -25 189.292 216.503  10
   3   1 -25 6.73813 109.248   4
  -3  -1  25-44.5792 144.904  13
   3  -1 -25-192.845 98.1480  15
   3  -1  25 56.8417 106.691   2
   3  -1 -25-149.703 176.923   4
  -3   1 -25-92.7682 111.440  12
   3  -1  25 55.2998 155.497  11
  -3   1  25 105.357 173.894  13
  -3  -1 -25-264.309 261.898  10
   3   1  25-47.8950 122.747   2
  -3  -1 -25 90.2165 121.493  14
  -3  -1  25 118.567 125.199  11
   3   1 -25 164.866 143.364  15
   3   1  25 12.8245 118.428  11
  -3   1  25-152.212 180.860  11
   3   1  25 44.4979 138.029  13
  -3  -1 -26 90.5520 217.324  10
   3   1  26 30.2549 119.723  13
  -3  -1  26 112.298 167.798  13
  -3   1  26 8.77378 132.345  13
   3  -1 -26-37.8174 98.1940   4
   3   1  26 214.950 158.028  11
  -3   1 -26 20.7850 131.937  12
  -3   1  26-138.422 161.308  11
  -3   1 -26-48.0450 200.784  10
  -3  -1 -26 202.664 170.983  14
   3  -1 -26-137.453 137.367  15
  -3  -1  26-509.577 273.998  11
   3  -1  26 382.075 214.958  11
   3   1  27 309.329 196.937  11
  -3   1  27 220.427 204.380  11
  -3  -1  27 76.4263 133.475  11
  -3   1  27-20.6657 140.073  13
  -3   1 -27 191.551 266.068  10
  -3   1 -27 491.612 241.391  12
  -3  -1 -27 97.0907 226.530  10
   3  -1 -27-158.964 163.795   4
   3   1 -27 600.243 256.422   4
   3  -1  27-56.5860 93.6247  11
  -3  -1 -27 37.1469 162.784  14
   3   1  27-39.9829 91.0073  13
  -3   1  28-290.010 272.556  13
  -3  -1 -28 147.171 156.267  14
  -3  -1 -28-24.2939 215.991  10
  -3   1 -28-40.5590 151.571  10
   3  -1 -28-194.339 166.677   4
   3   1  28-345.500 198.660  11
  -4  -1   0 206.808 121.321   3
  -4   1   0 242.152 86.9067  10
   4  -1   0 39.5619 83.0459   9
  -4   1   0 156.635 81.6867  13
   4  -1   0 180.651 96.2498  15
  -4   1   0 31.7533 51.0947   3
   4  -1   0 119.937 31.7122   7
  -4   1   0 168.354 84.6845   6
  -4   1   0 31.8490 79.4759   5
   4   1   0 29.8697 33.1150   6
   4  -1   0 49.6963 44.4620   3
   4  -1   0 92.8989 56.3390   1
  -4  -1   0 209.783 89.6333  14
   4  -1   0 113.270 94.1225  17
   4  -1   0 260.742 87.3166  10
  -4   1   0 151.212 46.0847   1
   4  -1   0 49.8548 57.6989  13
   4   1   0-1.05180 56.8586   1
   4  -1  -1 69.1971 68.5732  13
   4   1   1 103.630 76.3231   1
   4  -1   1-77.2308 75.2485   9
   4   1   1-24.6487 37.9894   6
  -4  -1  -1 247.340 112.153  14
  -4   1  -1 9.86246 43.7872   3
  -4   1  -1 13.4923 55.5883  13
   4  -1   1 23.8590 64.6865  15
  -4  -1  -1 36.3743 51.9306   6
   4  -1  -1-35.9612 80.5800   9
  -4   1   1 55.8383 79.2079   6
   4   1  -1 70.8990 51.6556  16
   4   1  -1 55.7733 61.3131   6
  -4   1   1 153.216 84.5902   5
  -4  -1   1-6.69685 82.6027   3
  -4   1  -1 92.6915 82.1000   5
   4  -1  -1-20.1634 44.8724  10
  -4   1  -1 55.5949 39.8125   1
   4  -1   1-20.5726 64.1900  10
  -4   1   1 24.2450 51.5370  10
  -4  -1  -1 192.544 83.3769   3
   4  -1  -1 106.742 72.8181   2
  -4   1   1 16.6201 67.9886  13
  -4  -1   1 18.4473 45.5290  14
   4  -1   1 35.0143 34.5559   3
   4  -1   1 37.4369 26.7005   7
   4  -1   1 16.0804 46.7667   1
  -4   1   1 18.3688 45.7210   3
   4  -1  -1 175.916 100.076  17
   4  -1  -1 54.1880 42.9259   1
   4  -1   1-9.70886 55.2361   5
  -4   1  -1 164.585 94.6733  10
   4  -1   1 5.26451 41.2699  13
   4  -1  -1 239.165 114.891  15
   4   1  -1-11.1041 67.1173   1
   4  -1   2 12.4129 54.9850  10
   4   1  -2 38.2318 54.9897  16
  -4  -1   2 174.817 108.562   3
   4  -1   2 57.0019 67.7699   1
   4  -1  -2 184.769 94.2323   9
   4   1   2 7.11985 73.4536   1
  -4   1   2 21.1210 52.8742   3
  -4   1  -2 27.5633 48.4018   3
  -4   1  -2 104.572 44.2067   7
  -4  -1  -2-19.5163 60.6945   7
   4   1  -2 72.6144 73.7044   4
  -4  -1  -2 98.9016 55.9525   6
  -4   1   2 24.2059 80.2637   6
   4   1  -2 42.9810 41.3426   6
   4  -1  -2-22.3713 94.2955  17
  -4  -1   2 139.284 88.2871   5
  -4  -1  -2 2.30520 68.0313   3
  -4   1  -2 94.1926 52.0421   1
  -4  -1  -2 101.296 48.2738  12
  -4  -1   2 47.0253 43.0429  14
   4  -1   2 72.4439 63.8580  13
   4  -1  -2 65.1309 35.4134   1
   4  -1   2 15.6759 54.6838   5
  -4   1   2 170.793 101.313   5
   4  -1  -2-19.8984 36.3325  10
   4  -1   2-39.2265 42.7617  15
  -4   1  -2 124.997 85.1231  10
  -4  -1   2 38.4491 86.3176  13
   4  -1  -2 131.705 100.092  15
   4  -1  -2-34.2123 48.8843   2
   4  -1   2 23.1178 38.5909   3
  -4   1   2-85.9307 84.4733  13
  -4   1  -2 19.8708 63.3840   5
  -4  -1   3 36.2986 29.7502  14
   4  -1   3 93.9336 79.8911   1
   4  -1   3 82.1393 30.7640  15
   4  -1  -3 54.5772 81.6584   9
   4  -1   3 90.9654 33.3125  16
   4  -1   3 63.6934 53.3012   5
  -4   1  -3 165.331 69.9608  12
  -4   1  -3 138.872 69.2600   5
  -4  -1   3 334.217 111.701   3
  -4   1  -3 97.9146 93.2434  10
  -4  -1   3 84.3846 123.760   5
  -4  -1  -3 93.8276 50.7426  12
   4   1  -3 101.477 44.9978  14
  -4  -1   3 224.951 97.6555  13
   4  -1  -3 256.813 118.295  17
   4   1   3 82.1316 75.7608   1
   4  -1  -3 17.7164 108.589  15
  -4   1  -3 82.8123 54.6029   3
  -4   1   3 239.193 96.2498   6
  -4  -1  -3 218.983 89.1584   7
  -4   1  -3 244.968 79.2377   1
  -4  -1  -3 5.02916 76.2575   3
   4  -1  -3 177.594 85.2360   4
  -4  -1  -3 86.4902 47.2041   6
  -4  -1   3 133.617 64.7572  16
   4  -1  -3 95.8032 31.2891  10
   4   1  -3 181.037 75.3232  17
   4  -1   3 167.717 66.1893  13
   4   1  -3 99.2652 87.8263   4
   4  -1   3 76.8367 48.2565   3
  -4   1   3 47.2081 99.1626   5
  -4   1  -3 108.648 45.9374   7
   4  -1  -3 87.2909 45.8054   2
  -4   1   3 290.062 115.525  13
  -4  -1  -4 39.8711 50.6075  12
   4   1  -4 68.7271 44.4600   2
   4  -1   4 171.683 63.8229  16
   4   1   4 10.2188 41.2603  12
   4  -1  -4-47.9684 91.4490   9
  -4  -1   4 161.550 121.512  13
  -4   1   4 74.1190 109.475   5
   4   1  -4-16.8285 68.0312   4
  -4  -1   4 49.6353 27.8699  14
   4  -1  -4 25.9885 23.6662   2
  -4  -1  -4-63.0511 92.2099   3
  -4   1  -4-70.2227 88.3305  12
  -4  -1  -4-15.8840 76.3385   7
   4   1   4 30.2940 74.0835   1
  -4   1   4-25.8432 84.5319  13
   4  -1   4 127.891 76.5292   1
  -4  -1   4-61.6597 93.6499   5
   4  -1   4 64.5624 29.5740  15
  -4  -1   4 36.6431 73.9892   3
  -4   1  -4 169.093 119.497  10
  -4   1   4 27.1093 24.2974  14
   4   1  -4 44.7712 24.1209  14
   4  -1  -4 32.7973 64.1303  17
   4  -1   4 8.40187 61.7428   5
   4  -1   4 51.1212 53.0214   3
  -4   1  -4 40.7222 48.2684   3
  -4  -1   4 13.4278 65.0442  16
   4   1  -4-40.1049 64.4946  17
  -4   1  -4 46.9363 38.0559   7
   4  -1  -4 147.074 88.5814   4
  -4  -1   5 40.1540 92.2401  16
  -4   1  -5 70.0804 82.0838  12
  -4   1   5-84.9928 92.1302   5
  -4  -1  -5 27.4599 86.0600   7
   4  -1  -5 27.0446 101.393   9
  -4   1   5-27.7174 87.5197  13
   4   1   5 17.9770 108.573   1
   4   1  -5 11.0765 22.0820  14
   4   1   5 27.0076 33.0427  12
  -4  -1   5-20.5415 76.6677  13
  -4  -1   5 76.6641 115.649   5
  -4   1  -5 30.3956 57.3235   3
  -4  -1  -5 10.0752 44.1150  12
   4  -1   5 31.6770 37.4621   3
   4  -1   5 57.2129 63.9619   5
   4  -1  -5 1.92493 64.9092  17
  -4   1  -5 43.7772 88.4520  10
   4   1  -5-50.1518 69.3945  17
  -4  -1  -5-37.1613 72.2155   3
  -4   1   5 38.5352 22.6651  14
   4   1  -5 2.26015 32.0036   2
   4   1  -5-19.9109 91.1626   4
   4  -1   5 160.094 113.119   1
   4  -1  -5-6.82167 67.8099   4
  -4   1   6 62.4076 94.8652   5
   4   1  -6 248.338 121.201   4
  -4  -1   6 198.926 125.048  16
   4   1  -6 91.8044 71.7472  17
   4   1  -6 101.509 39.2826   2
   4  -1  -6 150.864 88.5715   4
  -4   1   6 96.1237 31.8344  14
  -4   1  -6-18.4459 71.1353  12
  -4  -1   6 102.258 110.368  13
   4   1  -6 82.6421 27.2860  14
   4  -1  -6 91.3941 84.4868  17
  -4   1  -6-5.93289 115.177  10
  -4   1  -6 87.1440 64.1476   3
   4  -1   6 115.762 59.0498   5
  -4  -1   6 267.261 135.486   5
  -4  -1  -6 67.5330 68.3687  12
   4   1   6 70.8442 43.2190  15
  -4   1   6 112.897 108.969  13
   4  -1  -6 43.5922 92.0016   9
   4   1  -6 83.0387 107.289   9
  -4  -1  -6 280.861 151.181  10
   4  -1  -6 321.985 161.782  15
  -4  -1  -6 16.0328 89.3149   3
   4   1   6 31.3936 126.213   1
  -4  -1  -6 140.397 93.5631   7
   4  -1   6 128.563 105.315   1
   4   1  -7 103.404 107.447   9
   4  -1  -7 33.8843 64.8448  17
   4   1  -7 34.0719 19.2119  14
  -4  -1  -7 20.7257 54.2893  12
   4  -1   7 51.3452 41.8852   5
  -4  -1   7-15.1186 99.6348   5
   4   1  -7 36.8761 34.2867   2
  -4  -1  -7 211.149 119.567   3
   4  -1  -7 78.3425 84.0843   9
  -4  -1  -7 97.5681 114.409  10
  -4  -1   7 157.559 109.815  13
   4   1  -7-54.6408 79.4302   4
  -4   1   7-10.9791 109.682   5
  -4  -1  -7 17.6423 68.4855   7
  -4   1   7 59.7307 97.7838  13
   4   1  -7 52.3273 57.0924  17
   4   1  -7 122.493 62.9219  10
  -4   1  -7 168.543 98.8462  12
   4   1   7-43.6745 100.617   1
   4   1   7 7.83089 28.2218  15
   4  -1  -7 75.4300 151.167  15
  -4   1  -7-5.67642 123.742  10
   4  -1   7-70.9074 93.8694   1
   4  -1  -7 0.51957 80.6633   4
  -4   1  -7-10.7113 53.5146   3
  -4   1  -8-8.03755 128.679  10
   4  -1  -8 76.2501 44.4171   1
   4  -1   8 128.555 105.891   1
   4   1  -8 72.2882 74.1473   9
   4  -1  -8 90.4472 57.7427   4
   4   1  -8 71.7529 54.1494  17
   4   1  -8 25.0541 67.5968  10
  -4  -1  -8 122.966 87.3349   3
  -4   1   8-186.233 120.659   5
   4   1   8 182.894 107.464   1
   4  -1  -8 228.436 143.886   9
   4   1  -8 64.9827 28.0716  14
  -4  -1  -8 97.1933 141.114  10
   4  -1  -8-51.3312 116.993  15
  -4  -1   8 107.327 111.003  13
   4  -1  -8 86.0379 80.9848  17
  -4   1   8-22.3632 104.436  13
   4   1   8 136.994 47.4546  15
  -4  -1   8 111.539 123.586   5
  -4   1  -8 99.5641 82.2926  12
  -4  -1  -8 125.416 82.0267   7
  -4  -1  -8-29.1825 70.4908  12
   4  -1  -8 32.4609 33.6521  10
   4   1  -8 208.774 120.487   4
   4  -1  -8 101.980 32.1413  14
  -4  -1   8 169.045 49.1909   2
   4   1  -8 60.7795 39.9695   2
  -4  -1  -9 562.189 190.327  10
  -4   1   9 511.369 162.467  13
   4  -1  -9 265.591 121.262  17
   4  -1  -9 528.694 66.8872  14
  -4  -1  -9 502.412 161.515   3
  -4  -1   9 516.094 159.945  13
  -4  -1   9 494.203 77.8460   2
  -4   1  -9 414.467 153.297  12
  -4  -1  -9 356.655 133.205   7
   4   1  -9 466.018 113.855  10
  -4  -1  -9 545.963 132.939  12
   4   1  -9 525.895 87.5384   2
   4  -1  -9 477.859 129.656   4
  -4  -1   9 519.553 161.046   5
   4  -1   9 540.875 89.6036   9
   4   1   9 514.400 83.1491  15
  -4   1   9 229.915 95.2209   5
   4  -1  -9 276.976 73.8541  10
   4   1   9 500.435 180.856   1
   4  -1   9 356.608 146.199   1
   4  -1  -9 495.586 217.961  15
   4   1  -9 660.419 160.969   4
   4  -1  -9 318.137 133.057   9
  -4   1  -9 598.903 177.896  10
   4   1  -9 467.066 148.864   9
   4   1  -9 265.257 95.1439  17
   4  -1 -10 36.9004 31.2270  14
  -4   1 -10-142.156 223.863  10
  -4  -1 -10 111.326 96.4092   3
   4  -1 -10 79.6972 57.0036  10
   4   1  10 113.583 57.0663  15
  -4  -1 -10 114.605 93.8910   7
  -4  -1  10 146.853 110.913   5
   4   1 -10 70.5160 78.9122   9
   4  -1 -10 51.3695 83.7825   9
   4   1 -10 87.6324 99.4992   4
  -4   1  10 122.599 105.551  13
  -4   1 -10-10.0690 92.2954  12
   4   1  10 96.7587 159.977   1
   4  -1 -10 394.989 203.099  15
   4  -1 -10-12.7911 86.0035  17
   4   1  10 107.474 83.7334  11
   4  -1  10 83.8537 89.3453  11
   4   1 -10 80.7814 59.6450  10
  -4  -1  10 128.374 48.2048   2
   4  -1  10 94.8294 50.8002   9
   4   1 -10 95.3992 59.6593   2
   4  -1  10-23.1137 95.5221   1
   4   1 -10 162.106 79.5899  17
   4  -1 -10-51.5853 75.4750   4
  -4  -1 -10 94.3142 68.4476  12
  -4  -1  10 44.1121 90.8688  13
  -4  -1 -10-114.921 183.549  10
  -4   1  10 195.065 145.514   5
  -4  -1 -11 177.092 204.065  10
   4  -1  11 266.682 126.335   1
  -4   1 -11 417.903 157.331  12
   4   1  11 262.354 118.858  11
  -4  -1 -11 297.471 114.286  12
   4   1 -11 292.003 109.096  17
  -4  -1  11 216.314 122.689   5
   4   1  11 239.026 155.236   1
   4  -1 -11 501.991 153.692   9
  -4   1 -11 32.1951 157.880  10
   4  -1 -11-6.11652 118.197  17
  -4   1  11 216.564 130.448   5
   4  -1 -11 210.993 54.7696  14
   4   1 -11 216.085 98.7661   4
   4  -1 -11 360.465 189.243  15
   4  -1  11 367.555 127.978  11
   4  -1  11 201.359 59.9516   9
   4   1 -11 168.187 100.956   9
   4  -1 -11 177.301 89.0277   4
   4   1 -11 350.583 121.198  10
   4  -1 -11 108.628 63.7322  10
  -4  -1 -11 81.6030 107.605   7
  -4   1  11 314.232 67.7467  10
  -4   1  11 36.7996 127.187  13
  -4  -1  11 244.091 138.195  13
  -4  -1  11 228.395 58.2784   2
   4  -1 -12 157.045 120.628   9
  -4   1 -12 45.6436 129.226  10
   4  -1 -12 297.085 121.025   4
  -4  -1 -12 85.6146 156.574  10
  -4  -1 -12 189.025 106.779  12
   4   1 -12 167.547 96.9177   4
   4  -1 -12 41.7526 79.3684  17
   4  -1 -12 128.822 49.7553  14
   4   1  12 276.586 122.044  11
   4   1  12-18.2624 122.480   1
  -4  -1  12 188.633 95.9463   5
  -4   1  12 175.597 143.804   5
  -4   1 -12 356.442 150.475  12
  -4   1  12 159.790 133.746  13
  -4  -1  12 197.166 113.382  13
  -4  -1 -12 85.4297 97.4227   7
   4   1 -12 95.0903 79.0184  10
  -4  -1  12 116.216 45.3617   2
   4  -1 -12 234.984 171.369  15
   4   1 -12 265.760 125.459   9
   4  -1  12 258.689 134.544  11
   4   1 -12 228.896 114.485  17
   4  -1  12 181.632 67.1059   9
  -4   1  12 241.024 68.6019  10
   4  -1 -12 271.919 102.183  10
   4  -1  12 146.242 125.434   1
  -4  -1 -13 152.950 107.042   7
   4  -1 -13 89.6319 78.2879  17
  -4   1  13-5.34089 100.269  13
   4  -1 -13 182.066 128.180   9
  -4   1 -13 134.379 30.6505  15
  -4   1  13 348.290 184.493   5
   4  -1 -13 61.5086 170.709  15
  -4  -1  13 141.286 53.2330   2
   4   1 -13 171.120 119.717   4
   4  -1 -13 205.027 103.979  10
   4  -1 -13 276.384 119.956   4
  -4   1 -13 160.995 125.554  12
  -4  -1 -13 151.205 58.4392  15
   4   1 -13 307.421 118.202  17
   4   1 -13 178.538 102.813  10
  -4  -1  13 185.086 122.506   5
   4   1  13-88.1379 143.254   1
  -4   1 -13 524.668 240.347  10
   4  -1 -13 149.266 57.6624  14
   4  -1  13-0.93570 85.7779  11
  -4  -1 -13 71.6834 106.823  12
   4   1 -13 114.940 101.226   9
  -4  -1 -13-118.716 203.420  10
   4   1  13 169.128 93.4616  11
  -4  -1  13 123.134 103.946  13
   4  -1  13 190.479 184.945   1
   4  -1  14 420.240 191.642  11
  -4  -1 -14 200.235 68.7705  15
   4  -1 -14 114.791 74.3247   4
  -4  -1 -14 156.656 113.403   7
  -4  -1  14 220.610 139.583  13
   4  -1  14 66.5599 69.2660  13
   4   1 -14 160.655 106.202  17
  -4   1 -14-11.5594 188.377  10
   4   1  14 66.1851 79.8479  11
   4  -1 -14 397.461 215.298  15
  -4   1 -14 198.288 43.0013  15
  -4  -1  14 134.574 51.9469   2
  -4   1 -14 285.784 126.125  12
   4   1 -14 117.398 138.005   4
  -4   1  14 79.0282 101.533   5
  -4  -1 -14 105.720 97.7078  12
   4   1 -14 375.366 142.758  10
   4  -1 -14 104.140 80.9769  10
   4   1  14 74.9557 123.757   1
  -4  -1 -14 567.956 254.105  10
   4   1 -14 139.782 108.048   9
   4  -1 -14 157.639 61.2639  14
  -4  -1  14 133.211 140.294   5
  -4   1  14 154.078 32.9394   2
  -4   1  14 128.200 29.6831   2
   4  -1 -14 173.115 101.281   9
  -4   1  14-160.016 146.802  13
  -4   1  14 208.832 65.6832   8
   4  -1 -14 125.967 106.197  17
  -4   1  15 139.788 102.508  13
   4  -1  15 61.9450 180.166   2
  -4   1 -15 23.6824 19.6338  15
   4   1  15-35.5976 110.372   1
   4   1 -15-67.5954 90.5418   9
   4  -1 -15-37.4117 93.3078  10
   4   1  15 65.2420 106.026  11
   4  -1 -15-53.6976 83.3943   9
   4  -1  15-31.2986 117.537  11
   4  -1 -15 0.50347 82.4102  17
  -4  -1 -15-83.1432 56.6548  15
  -4  -1 -15 253.184 219.076  10
  -4   1  15-13.3069 21.2092   2
   4  -1 -15-3.58341 74.8076   4
   4   1 -15 74.6838 100.672  10
   4   1 -15 115.146 114.192   4
  -4  -1  15 90.5212 109.806   5
  -4  -1 -15 90.5609 108.617  12
   4  -1  15 91.3169 72.7908   5
  -4   1  15 229.670 163.638   5
  -4   1 -15 138.930 199.883  10
  -4   1 -15 35.1138 100.848  12
  -4  -1  15 120.268 62.9013   2
   4  -1  15-36.9960 76.4400  13
   4  -1 -15 26.4020 46.2077  14
  -4  -1  15-16.8446 127.108  13
   4  -1 -15 265.012 174.339  15
   4   1 -15-6.75743 71.7966  17
  -4   1  16-125.939 145.664  13
   4  -1 -16 204.736 138.657  10
   4   1  16 36.3242 81.0408  11
  -4  -1  16 19.6433 118.674  13
  -4  -1  16 24.9696 110.828   5
   4  -1  16 32.2396 118.878  11
  -4  -1 -16 163.991 71.5158  15
   4  -1 -16 23.8060 87.0991   9
  -4  -1 -16 61.0271 85.4110  12
  -4   1  16-69.4745 109.020   5
   4  -1  16 12.2100 68.0441  13
   4  -1  16 130.806 135.305   2
   4  -1 -16-25.4407 68.0657  14
   4   1 -16 163.176 109.128  10
   4  -1 -16-82.9219 158.756  15
   4   1 -16 87.9877 82.8285  17
   4   1 -16-9.00602 97.1619   4
  -4   1 -16-124.096 166.129  10
   4   1 -16 116.482 68.5964   9
   4  -1 -16 79.1678 86.0862  17
  -4  -1  16 47.8618 44.5512   2
   4   1  16-11.8939 174.369   1
   4  -1  16 23.8668 42.9610   5
   4  -1 -16 63.2917 81.8027   4
  -4   1 -16 127.238 128.929  12
  -4  -1 -16 141.015 172.995  10
   4   1 -17 197.515 148.768   4
   4  -1 -17 122.620 109.513   4
  -4  -1 -17 81.2987 146.161  10
   4  -1 -17-35.3349 110.662   9
   4   1 -17-65.5654 92.1116  17
  -4  -1 -17 161.973 152.710  12
  -4  -1  17 174.929 141.708   5
   4   1  17-78.4947 95.5299  11
   4  -1  17 5.09469 72.3758  13
  -4   1 -17 138.597 136.385  12
  -4  -1  17-43.8570 96.7569  13
  -4   1  17 10.3417 113.317   5
  -4   1  17-187.302 152.431  13
   4  -1 -17-16.9635 80.3149  10
   4  -1 -17-41.5137 116.477  17
   4   1 -17 48.2095 74.6721   9
  -4   1 -17 98.1979 199.858  10
   4  -1  17 6.07684 88.8034  11
  -4  -1 -17 26.5564 49.1416  15
   4   1  17-173.930 148.862   1
   4  -1 -17 149.494 177.992  15
   4  -1 -17-50.8490 67.7083  14
   4  -1  17-39.6775 58.7653   5
   4   1 -17 94.5098 97.7732  10
   4   1  17 55.0333 99.1298  13
   4  -1  17 126.111 164.810   2
   4  -1 -18 111.504 100.448  10
   4   1  18 49.6365 106.148  13
  -4   1  18 382.416 185.445   5
  -4   1  18 412.029 166.716  13
  -4  -1 -18 551.675 184.217  12
   4   1 -18 183.155 147.201  10
  -4  -1  18 152.040 119.623   5
   4  -1 -18 280.811 143.816   4
   4   1 -18 259.699 118.897  17
   4  -1 -18 378.195 132.770  17
   4  -1  18 329.770 226.037   2
  -4   1 -18 239.826 183.582  12
  -4  -1  18 226.192 148.855  13
   4  -1  18 189.355 152.829  11
   4  -1 -18 447.669 159.906   9
   4   1 -18 506.621 179.657   9
  -4   1 -18 262.516 207.361  10
  -4  -1  18 272.953 184.307  11
   4   1 -18 409.811 178.652   4
   4  -1 -18 193.332 123.439  15
   4   1  18 623.562 218.356   1
  -4  -1 -18 105.266 160.789  10
   4  -1  18 383.579 143.261  13
   4   1  18 373.141 148.196  11
   4   1  19-41.5548 123.882   1
   4  -1 -19 124.512 147.284  15
   4   1 -19 24.1546 114.659   4
   4  -1 -19 140.507 95.5379   9
  -4   1 -19-67.2387 120.443  12
   4   1 -19-26.3289 65.2431  17
   4  -1 -19-11.2558 103.416   4
   4   1  19-8.75400 65.0157   5
   4  -1 -19 2.52482 117.598  17
  -4  -1 -19 100.593 134.717  12
   4  -1  19 0.34319 131.898  11
  -4  -1  19-28.6195 128.199   5
   4   1 -19-101.312 141.389  10
  -4   1  19 39.6996 119.475  13
   4   1 -19 88.3525 103.977   9
   4   1  19 286.586 163.538  11
   4  -1  19 208.331 204.850   2
  -4  -1  19-71.2448 92.3900  13
  -4  -1  19 57.2025 110.939  11
  -4   1  19-7.31440 102.443   5
   4   1  19-131.456 80.4322  13
  -4   1 -19-18.8077 163.616  10
  -4  -1 -19 69.4777 153.167  10
   4  -1  19 18.8869 74.6133  13
   4  -1  20-186.185 170.674   2
   4  -1  20 13.4686 102.089  11
   4  -1 -20 115.314 122.162  17
  -4   1 -20 96.8574 205.424  10
  -4  -1 -20 37.8001 120.501  12
   4   1  20 41.1321 86.5673  11
   4  -1 -20-32.0479 134.744  15
   4  -1  20 136.748 100.110  13
  -4   1  20 5.90423 108.428   5
  -4  -1  20 9.23947 104.924  13
   4   1 -20 223.943 110.357   9
  -4   1  20 201.986 171.986  13
   4  -1 -20 54.3810 86.2123   9
   4   1  20 270.013 159.270  13
  -4  -1 -20 510.820 292.951  10
   4   1  20 12.7351 110.791   1
  -4  -1  20 45.8361 97.2940   5
  -4  -1  20-49.0362 103.186  11
   4   1 -20 101.421 171.205   4
   4   1 -20 7.16949 69.0951  17
  -4   1 -20 42.2736 104.122  12
   4   1  20 20.9221 63.6194   5
   4  -1 -20 36.9565 127.545   4
   4   1 -20-58.7772 109.566  10
   4  -1  21 64.1506 64.4671  13
  -4   1 -21 643.267 254.703  12
   4  -1 -21-102.667 119.747   9
  -4   1  21 47.9558 104.406  11
   4   1 -21 204.230 159.943  15
   4   1 -21-33.8577 115.159  10
  -4  -1  21-121.528 157.538  13
  -4   1 -21-13.8651 168.302  10
   4  -1  21 116.459 117.778  11
   4  -1 -21 95.2142 123.010   4
  -4   1  21 39.1037 118.671  13
   4  -1 -21-32.6532 109.949  17
  -4   1  21 169.221 187.118   5
  -4  -1 -21 192.010 186.327  12
   4   1 -21 24.1440 66.0148   9
   4   1 -21 9.45006 89.1119   4
   4   1  21 43.1223 133.772   1
   4   1  21 209.658 139.586  11
   4   1 -21 160.298 126.659  17
  -4  -1  21-198.775 186.474  11
  -4  -1  21 52.0826 93.4925   5
  -4  -1 -21 156.841 168.854  10
   4  -1 -21 50.7976 143.031  15
   4  -1  21 14.9182 120.893   2
   4   1  21-24.1381 102.556  13
   4   1  21 29.1794 80.0074   5
   4  -1 -22 212.654 136.516  17
   4  -1  22 513.066 226.893   2
   4   1 -22 261.172 193.304  15
  -4   1  22 248.756 148.396  13
   4   1  22 123.227 106.706  13
  -4   1  22 379.627 219.951   5
  -4  -1  22 89.0210 122.120  13
   4  -1 -22 5.43298 123.393  15
  -4   1 -22 209.334 179.448  10
  -4   1 -22 266.938 207.267  12
   4  -1 -22 317.466 161.440   4
  -4  -1 -22-129.180 118.281  12
   4   1 -22 279.259 157.958   4
  -4  -1  22 144.048 183.014  11
  -4   1  22 58.0155 123.258  11
   4   1 -22 297.800 143.097  17
   4   1  22-0.36337 132.500  11
   4  -1  22-319.472 228.796  11
  -4  -1 -22 191.465 186.618  10
   4  -1 -22 99.5977 149.986   9
  -4  -1 -23 33.9706 164.260  14
  -4  -1 -23 264.441 192.010   7
  -4  -1 -23 42.3708 107.670  12
   4  -1  23 353.724 222.040   2
   4  -1 -23-82.3098 138.420  17
  -4   1  23 56.0173 113.646   5
   4  -1  23 159.528 113.569  11
  -4   1  23 177.468 164.238  11
  -4   1 -23-43.6974 186.576  10
  -4  -1  23 174.735 147.676  13
   4   1 -23 81.7977 99.5596  17
  -4  -1 -23 210.080 267.121  10
  -4   1 -23 213.293 172.686  12
   4   1  23-235.465 145.472  11
  -4   1  23-60.2500 107.173  13
   4   1 -23 5.29102 160.981   4
  -4  -1  23-91.4590 147.797  11
   4  -1 -23 285.874 181.822   4
   4   1  23 279.026 150.332  13
   4  -1 -23 205.934 172.825  15
   4  -1 -23 29.6707 90.8195   9
   4   1 -23-5.73748 153.315  15
   4   1  24 57.1214 118.412  11
  -4  -1  24 133.955 116.096  13
  -4  -1 -24-71.2206 175.878  10
   4  -1 -24-112.691 158.278  15
  -4  -1 -24 63.1593 246.123  14
   4  -1 -24 291.305 150.501   9
   4  -1  24 193.167 159.177   2
  -4   1 -24 461.237 227.081  12
   4  -1 -24 94.0261 95.9522   4
  -4  -1  24-28.4225 148.863  11
  -4   1  24-34.0193 160.091  11
  -4   1  24-74.9443 99.4461   5
  -4  -1 -24 139.708 138.776   7
   4   1 -24 257.908 169.994   4
  -4   1 -24 105.737 188.360  10
   4   1 -24 441.069 250.774  15
  -4  -1 -24 264.129 188.539  12
   4  -1  24 47.3233 143.603  11
   4   1  24 355.339 246.151   2
   4   1  24 82.6120 110.777  13
  -4   1  24 261.333 190.498  13
   4  -1 -24 175.726 145.290  17
   4  -1 -25 119.153 123.592   9
  -4   1  25-191.425 151.072  11
   4  -1  25-65.8034 115.856   2
  -4  -1 -25-75.2065 164.298   7
  -4  -1  25 146.056 188.446  11
   4   1 -25 84.7419 191.561  15
  -4  -1 -25-156.987 218.905  10
  -4  -1 -25 168.699 192.642  14
   4   1  25 175.380 131.493  11
  -4   1  25 18.3779 113.456  13
  -4  -1  25 180.211 138.086  13
   4   1 -25 32.3974 116.822   4
   4   1  25 20.5721 84.1568  13
   4   1  25 261.496 206.599   2
   4  -1 -25-195.465 177.151  15
  -4   1 -25 124.493 157.767  12
  -4   1 -25 186.414 287.729  10
   4  -1  25-127.000 147.812  11
  -4  -1 -25 233.352 183.024  12
   4  -1 -25-8.01752 156.862   4
   4  -1  26 94.3216 163.374  11
  -4  -1 -26 490.728 253.761   7
   4  -1 -26-68.8564 150.754  15
   4  -1 -26 107.102 123.467   4
  -4   1  26 140.005 115.090  11
  -4   1 -26-14.0079 141.548  12
   4   1  26 40.6242 104.289  13
   4   1 -26 63.6363 162.198  15
  -4   1  26 34.9820 98.0334  13
  -4  -1 -26 238.391 256.255  10
   4   1  26-286.399 177.662  11
  -4  -1  26-75.5633 161.341  13
   4  -1  26 80.0233 194.119   2
  -4  -1  26 56.9218 127.715  11
   4   1 -26 425.881 246.909   4
  -4   1 -26 196.524 237.452  10
  -4  -1 -26 29.8469 166.779  14
   4  -1  27-115.550 116.016  11
   4  -1 -27-10.5924 116.481  15
  -4  -1 -27-375.504 307.655  10
  -4  -1  27 295.659 208.201  13
  -4   1  27 270.661 222.699  13
   4   1 -27 281.463 205.439   4
  -4   1 -27 91.8168 182.412  10
   4  -1 -27 159.238 170.396   4
   4   1  27 163.713 144.350  11
  -4  -1 -27-294.922 273.582  14
  -4   1  27-164.235 129.251  11
  -4  -1 -28 301.525 210.269  14
   4  -1 -28 271.246 166.354   4
   4   1  28-207.758 162.508  11
  -5   1   0-162.778 112.444  13
   5  -1   0-50.9692 70.6740  17
   5  -1   0 38.0827 83.8007   9
   5   1   0-22.7835 36.0078  16
   5   1   0 45.8403 62.4496   6
  -5   1   0 23.8439 55.0773   3
   5  -1   0 23.7047 25.9653   7
   5  -1   0 56.3657 98.1278  15
  -5   1   0 146.218 116.371   5
  -5   1   0 69.7697 67.1795   6
  -5  -1   0 26.3797 86.6538  14
   5  -1   0-17.9137 46.7719   3
  -5  -1   0-2.47879 85.3748   3
   5  -1   0 25.3175 43.7722   1
  -5   1   0-53.9010 70.2030  10
   5   1   0-90.4106 103.327   1
   5  -1   0 68.8833 63.2541  10
  -5   1   0 32.9546 33.5962   1
   5  -1   1 1259.65 152.270   3
   5   1  -1 1660.16 162.737  16
  -5   1  -1 1211.98 169.045  13
   5  -1   1 1358.69 178.611  15
  -5   1  -1 1267.80 141.341   1
   5  -1  -1 1378.90 222.218   9
   5  -1  -1 1574.76 140.871   1
  -5  -1   1 1523.17 168.229  14
  -5   1  -1 1565.18 202.942  10
   5  -1  -1 1595.68 233.116  17
  -5  -1  -1 1314.66 182.418   3
  -5   1   1 1206.15 180.559  13
  -5   1   1 1813.59 249.212   5
   5   1   1 1204.91 147.294   6
   5  -1   1 843.732 141.607  10
  -5   1   1 1588.06 170.889   3
  -5  -1   1 1301.15 186.162   3
  -5   1  -1 1327.60 199.132   5
   5   1  -1 1177.31 170.855   1
   5  -1   1 1472.19 163.304   1
   5   1   1 1261.03 179.998   1
  -5  -1  -1 1349.30 191.899  14
  -5  -1  -1 1298.55 156.589   6
   5  -1   1 1375.91 122.338   7
  -5   1   1 1047.20 180.074   6
  -5   1  -1 1490.93 202.525   6
  -5   1  -1 1607.46 175.102   3
   5  -1  -1 826.744 131.653  10
  -5   1   1 1389.71 150.870  10
   5   1   2 2830.32 275.729   1
  -5   1  -2 2599.79 271.767  10
   5   1  -2 2600.82 271.106   4
  -5  -1   2 2714.67 278.419   3
   5  -1   2 2896.97 225.982  15
   5  -1   2 2847.47 184.786   7
  -5  -1  -2 2786.30 220.942   6
  -5  -1   2 2777.70 194.839  14
  -5   1   2 3037.66 247.592   3
  -5  -1  -2 2608.80 200.527  12
  -5   1   2 2490.65 266.362  13
  -5   1  -2 2258.77 255.327   5
  -5  -1   2 3244.12 345.033   5
   5  -1  -2 2596.62 219.614   2
  -5  -1  -2 2447.22 255.668   3
   5  -1  -2 3004.66 179.890   1
  -5   1  -2 2744.61 222.543   1
   5  -1  -2 2778.69 295.391   9
  -5   1   2 2782.89 297.265   5
  -5   1   2 2420.57 264.408   6
  -5   1  -2 2704.18 219.514   3
   5  -1   2 2801.47 222.030   3
   5  -1  -2 2000.41 176.545  10
   5  -1  -2 2488.86 267.205  17
   5  -1   2 3127.82 250.085   1
  -5   1   3 240.745 115.030  13
   5  -1  -3 93.4236 30.3071  10
  -5   1  -3 218.421 97.6448  12
  -5  -1   3 338.168 136.775   3
  -5  -1  -3 317.521 112.028   3
   5   1  -3 236.907 104.201  17
   5   1  -3 242.800 91.4704   4
  -5   1   3 274.350 96.4642   3
  -5  -1   3 159.944 114.231  13
  -5  -1   3 174.844 75.1308  16
   5  -1  -3 268.402 56.5404   1
   5  -1   3 287.145 76.9583  15
  -5   1   3 334.697 127.746   6
   5  -1   3 152.293 73.9113   1
   5  -1  -3 224.067 71.5392   2
  -5   1  -3 204.083 105.742   5
  -5   1  -3 264.630 72.7103   7
  -5  -1  -3 158.065 61.1711   6
  -5   1  -3 270.234 137.048  10
   5   1   3 101.464 71.8385   1
   5  -1   3 261.341 75.8675   3
  -5   1  -3 224.502 79.3063   3
  -5  -1  -3 184.458 99.3435   7
   5  -1  -3 280.006 114.196   9
  -5  -1   3 603.513 179.065   5
  -5  -1  -3 284.269 85.8360  12
  -5   1   3 152.952 126.128   5
  -5  -1   3 308.724 72.7323  14
   5  -1  -3 327.275 130.214  17
   5  -1  -4-156.715 93.0513   4
   5  -1  -4 28.2875 27.9650  10
   5  -1  -4 15.4563 98.2048   9
  -5  -1   4-41.4532 27.9657  14
  -5  -1  -4-18.5019 69.7190   7
   5  -1  -4-31.1725 43.5069   2
   5  -1   4 31.4604 31.3848  16
  -5  -1  -4 1.28479 45.1971   6
  -5  -1   4-56.6750 78.9932  16
  -5  -1  -4 81.3785 82.0933   3
   5  -1  -4-79.1940 98.0475  17
  -5   1  -4 29.5033 56.0917   3
   5  -1   4-16.0787 41.9924  15
  -5   1  -4-53.4490 45.1048   7
  -5   1   4-31.6123 106.456   5
   5   1  -4 48.4895 47.4021   2
   5   1  -4-25.0500 80.2027   4
  -5   1   4-79.9662 94.2096  13
   5   1  -4 90.4057 98.2778  17
  -5   1  -4 47.3746 99.9906  10
  -5  -1  -4 22.2576 54.5269  12
  -5  -1   4 91.6183 90.8608   3
   5   1   4 73.2197 103.515   1
   5  -1   4-41.3447 68.8031   1
  -5  -1   4-47.0200 121.369   5
  -5   1  -4 1.41863 85.4050  12
  -5  -1   4-102.606 87.2059  13
   5  -1  -5 82.2003 30.6384   2
  -5   1  -5 186.743 111.505  10
  -5  -1  -5 221.794 103.942   7
   5  -1   5 28.8609 18.9731  15
  -5  -1   5 7.76359 71.7561  16
   5   1   5 80.9602 95.6521   1
  -5  -1   5 21.6674 97.6831  13
  -5  -1  -5-83.5982 105.905   3
  -5  -1   5 56.9787 27.9430  14
  -5   1   5 137.872 130.069   5
   5   1  -5-9.26137 81.5821   4
   5  -1  -5 54.0801 83.2716   4
   5   1  -5 94.2391 48.1098   2
   5   1  -5 139.536 106.255  17
   5  -1  -5 170.505 84.0648  17
  -5  -1   5 103.119 98.7755   3
  -5   1  -5 114.004 88.7141  12
  -5   1  -5 40.1951 43.6115   7
  -5   1   5 53.8120 24.2534  14
  -5  -1  -5 117.916 65.4389  12
  -5   1   5 224.208 118.592  13
  -5   1  -5 9.71243 56.6478   3
   5  -1  -5 77.1272 117.271   9
  -5  -1   5 67.1964 115.755   5
   5  -1   5 7.85906 79.5376   1
  -5   1  -6 1177.21 214.220  10
  -5  -1  -6 1378.59 216.100   3
  -5   1   6 1332.98 224.052   5
   5  -1  -6 1080.73 213.450   9
   5   1  -6 1152.33 218.687   9
   5  -1  -6 953.680 161.261   4
  -5  -1   6 898.662 186.579  13
  -5   1   6 979.351 71.7416  14
   5   1  -6 862.512 179.902   4
  -5  -1   6 968.412 212.349   5
  -5  -1  -6 1088.94 153.002  12
  -5   1  -6 1188.68 170.221   3
  -5  -1  -6 1235.95 202.804   7
   5   1  -6 1297.52 125.432   2
   5  -1   6 1027.63 202.394   1
  -5  -1   6 1267.17 220.932  16
   5   1  -6 1128.28 182.716  17
  -5   1  -6 1106.60 192.718  12
   5  -1  -6 1272.10 212.138  17
  -5   1   6 982.363 196.376  13
   5   1   6 1022.87 229.418   1
  -5   1  -6 1071.20 156.505   7
   5   1   7 128.198 44.9192  15
   5   1  -7 147.537 47.8434   2
   5  -1   7 170.158 119.944   1
   5  -1  -7 185.774 99.9715   4
  -5  -1  -7 130.166 85.5183  12
   5   1  -7 168.489 115.259   4
  -5   1   7 1.92131 112.154  13
   5   1  -7-5.26232 96.1084   9
  -5  -1   7 113.680 98.3389  16
  -5  -1   7-54.9694 129.052   5
  -5   1  -7 85.4290 134.406  10
  -5  -1  -7 143.712 109.544   3
  -5   1  -7 210.347 93.4024   7
   5   1  -7 64.6608 66.0611  17
   5  -1  -7 72.9407 94.5648  17
  -5   1  -7 182.659 94.1663  12
  -5  -1   7-2.99996 121.518  13
   5  -1  -7-5.94066 85.7098   9
   5   1   7 118.026 113.019   1
  -5   1   7 24.2528 99.1690   5
  -5  -1  -7-6.41099 76.2621   7
  -5  -1  -7 206.198 141.577  10
  -5   1  -7 1.32624 68.7040   3
   5   1   8 171.711 141.670   1
   5  -1  -8 102.368 89.2402   4
   5  -1  -8 194.560 116.365  17
   5   1   8 103.165 38.6585  15
   5   1  -8 36.3595 84.4353   4
  -5  -1  -8 267.178 124.249   7
   5   1  -8 50.6205 75.0771  17
  -5  -1  -8 79.1231 81.3026   3
  -5   1  -8 238.296 173.020  10
  -5  -1  -8 86.1903 61.5561  12
   5  -1   8-47.0573 126.868   1
   5  -1  -8 153.862 125.053   9
   5   1  -8 73.0156 40.5557   2
  -5   1   8 144.478 82.8405  13
  -5   1   8 72.9522 100.737   5
  -5   1  -8-24.7388 80.8082  12
   5   1  -8 20.8009 91.9018   9
  -5  -1   8-42.4157 113.844  13
   5   1  -8 119.605 69.0985  10
  -5  -1   8 59.7052 115.623   5
  -5   1  -8 79.0677 72.7996   3
  -5  -1  -8 108.260 162.088  10
  -5  -1   9-117.064 110.613  13
   5  -1  -9-1.92381 105.638   9
  -5  -1  -9-52.1708 90.9780   7
  -5   1  -9 411.247 233.738  10
   5   1  -9 11.5435 27.8715   2
   5   1  -9-47.8549 94.5566   9
  -5   1  -9-20.1571 89.5541  12
  -5   1   9 94.0828 127.278  13
  -5  -1   9 67.6307 101.841   5
   5  -1  -9 82.2987 167.634  15
   5   1  -9 333.880 157.049   4
   5  -1  -9 165.671 117.987  17
   5   1  -9 36.7447 14.7572  14
   5   1   9-4.53517 29.0872  15
  -5  -1  -9 1.18516 72.0785   3
   5  -1  -9 104.993 79.7096   4
   5  -1  -9-0.04953 26.8977  10
   5   1  -9-52.5785 81.9825  17
   5  -1   9 267.651 128.932   1
   5   1   9 147.785 120.612   1
  -5  -1  -9 262.003 104.649  12
  -5   1   9 140.867 145.312   5
  -5  -1  -9-82.1782 173.376  10
   5   1  -9 61.7320 71.3198  10
  -5   1 -10 938.719 245.292  10
   5  -1 -10 1059.76 206.436   4
   5  -1 -10 1113.16 210.149   9
  -5  -1  10 1212.21 240.935   5
   5  -1 -10 662.491 95.8204  10
  -5  -1 -10 1294.04 235.653   3
   5  -1 -10 1008.19 267.942  15
   5   1 -10 1246.95 182.729  10
  -5   1  10 1218.69 230.307  13
   5   1  10 1175.51 260.921   1
  -5  -1 -10 1115.03 289.347  10
   5   1 -10 1084.00 80.6106  14
   5   1 -10 743.028 159.319  17
   5  -1  10 1152.00 258.537   1
  -5  -1 -10 978.123 179.292  12
  -5  -1  10 941.001 215.096  13
  -5   1  10 1169.03 253.415   5
   5   1 -10 1126.74 222.714   4
   5   1 -10 1049.72 206.515   9
   5  -1 -10 992.394 206.341  17
   5   1 -10 1009.11 112.950   2
  -5  -1 -10 1119.92 221.131   7
   5   1  10 1001.48 111.425  15
  -5   1 -10 1016.88 207.086  12
  -5   1 -11 524.802 216.213  10
  -5  -1  11 324.248 167.709   5
  -5   1 -11 244.995 122.958  12
   5  -1 -11 67.3621 106.301   9
   5  -1 -11 385.495 152.558  17
   5   1  11 89.4982 127.063   1
  -5  -1  11 369.148 163.630  13
   5  -1 -11 325.551 47.0749  14
  -5   1  11 554.647 190.968  13
   5   1 -11 394.126 112.301  10
  -5  -1 -11 410.585 159.053   7
   5  -1  11 339.124 169.861   1
   5   1 -11 209.670 102.640  17
   5   1 -11 412.384 156.826   4
   5   1  11 276.206 66.1062  15
   5   1 -11 299.896 48.7896  14
   5   1 -11 388.468 161.660   9
   5  -1 -11 546.978 189.725  15
  -5   1  11 454.001 166.917   5
  -5  -1 -11 351.449 132.662  12
   5  -1 -11 436.376 141.338   4
  -5  -1 -11 160.321 135.384   3
  -5  -1 -11 449.768 228.617  10
   5  -1 -11 302.102 75.6218  10
   5  -1 -12 97.1023 66.3798  10
  -5  -1 -12 68.6825 84.4771  12
  -5  -1 -12-35.7345 174.921  10
  -5   1 -12 398.169 235.190  10
   5  -1 -12 8.19871 112.468   9
  -5  -1  12 33.5889 111.860  13
  -5  -1  12 80.0867 36.4826   2
   5   1  12 270.224 196.365   1
   5  -1 -12 84.7237 80.1465   4
  -5  -1  12 304.910 153.883   5
  -5  -1 -12-8.36531 93.0992   7
   5  -1  12-40.1688 105.460   1
  -5   1  12 146.143 115.352   5
   5   1 -12 144.926 85.8207  17
  -5   1  12-161.543 146.852  13
   5   1 -12 11.7792 106.064   9
  -5   1 -12-46.3842 99.3187  12
   5  -1 -12 39.0709 83.2717  17
   5  -1 -12 244.583 170.582  15
   5   1 -12 108.121 93.1214  10
   5   1 -12 25.7334 20.1337  14
   5   1 -12 50.2212 86.4451   4
   5  -1 -12 65.7938 28.7773  14
  -5   1 -13 208.425 95.7966  12
   5   1  13 275.588 151.468   1
   5  -1 -13 397.288 99.0757  10
   5   1 -13 307.593 121.802  17
   5  -1 -13 259.803 53.7577  14
  -5  -1 -13 240.885 122.632  12
   5  -1 -13 511.989 170.100   4
   5  -1  13 55.0358 139.559   1
  -5  -1  13 353.290 163.376  13
  -5  -1 -13 195.130 186.547  10
  -5   1 -13 310.004 224.142  10
  -5   1  13 355.885 153.641   5
  -5  -1 -13 280.511 105.880   7
   5  -1 -13 346.519 213.777  15
   5   1 -13 335.690 117.811  10
   5   1 -13 180.795 105.908   4
   5  -1 -13 302.247 122.437  17
  -5  -1  13 239.399 159.373   5
  -5  -1  13 327.790 64.0335   2
  -5   1  13 157.680 134.122  13
   5   1 -13 175.315 132.602   9
   5  -1 -13 170.304 116.164   9
   5  -1 -14 867.062 101.223  14
   5  -1  14 781.806 204.696   1
  -5   1 -14 798.496 293.759  10
   5   1 -14 712.595 181.723   9
   5   1  14 516.018 211.286   1
  -5  -1 -14 683.931 207.513   7
  -5  -1  14 952.510 247.759   5
   5  -1 -14 931.182 320.308  15
   5  -1 -14 1042.79 227.343   4
   5   1 -14 897.635 195.459  17
  -5   1 -14 419.223 157.688  12
   5   1 -14 969.983 230.454   4
  -5  -1 -14 757.309 192.977  12
  -5   1  14 1061.18 262.801  13
  -5  -1  14 846.155 229.916  13
  -5   1  14 788.135 220.075   5
   5  -1 -14 772.395 155.567  10
   5  -1 -14 656.273 169.378  17
  -5  -1 -14 792.201 271.147  10
   5  -1 -14 1228.50 259.007   9
  -5  -1  14 753.392 94.9275   2
   5   1 -14 1064.02 203.841  10
  -5   1 -15 365.664 186.412  12
   5   1 -15 5.84906 76.9302  10
  -5   1 -15-216.358 194.550  10
  -5  -1 -15-118.051 163.608  10
   5   1 -15-43.0155 114.541   4
  -5  -1  15 50.9409 37.6151   2
  -5  -1  15 183.622 144.900  13
   5  -1 -15 17.4073 197.460  15
   5   1  15 127.760 138.106   1
  -5   1  15-31.4188 95.1024  13
  -5  -1 -15 118.364 121.999  12
   5  -1 -15 4.83095 27.1463  14
  -5  -1  15 68.6426 143.673   5
   5  -1 -15-71.0271 103.032  17
  -5  -1 -15-92.4620 110.660   7
   5   1 -15 75.8176 121.674   9
   5  -1 -15-81.9308 90.0431  10
   5   1 -15 136.302 109.590  17
   5  -1  15 117.341 112.700  11
   5  -1 -15 52.2635 112.498   4
   5  -1 -15 22.4958 91.8028   9
  -5   1  15 178.856 146.017   5
   5  -1  15-73.1476 131.432   1
  -5   1 -16 27.1321 184.749  10
  -5  -1 -16-97.2012 116.929   7
  -5  -1 -16 114.399 225.959  10
  -5  -1 -16 157.223 122.911  12
   5  -1  16 460.489 252.236   2
   5  -1 -16 28.4211 172.212  15
  -5  -1  16 78.6928 121.643   5
   5   1 -16 125.055 110.089  17
   5  -1  16-66.6863 89.1836  13
  -5  -1  16 101.613 129.225  13
   5  -1 -16 164.001 118.734  10
   5  -1  16-23.7968 101.354  11
   5   1 -16-92.3447 97.0393   4
   5   1  16 102.882 138.421   1
   5   1  16-16.8303 77.6883  11
   5  -1 -16 115.870 119.316  17
   5  -1 -16 13.5303 109.315   4
  -5   1  16 95.8317 104.322   5
  -5   1  16-75.1217 112.776  13
  -5   1 -16-44.6911 108.592  12
   5  -1 -16-27.7278 96.9964   9
   5   1 -16-60.0638 89.6396   9
   5   1 -16-115.149 123.647  10
   5  -1 -17 141.101 129.026  17
   5   1 -17-131.156 118.553  10
  -5  -1 -17-289.591 249.089  10
   5   1  17-24.8164 160.091   1
  -5   1  17 221.424 199.756  13
   5  -1  17 110.162 128.561  11
   5  -1  17 18.9866 127.118   2
  -5  -1  17 56.0288 114.710   5
  -5  -1  17 38.2434 124.871  13
  -5   1 -17 121.556 227.602  10
  -5   1 -17-8.74594 111.986  12
   5  -1 -17 62.5378 107.272   9
   5  -1 -17 11.5127 150.933  15
   5   1  17 62.9537 76.1640  11
   5   1 -17 38.8611 71.7357  17
  -5  -1 -17-1.03713 129.660   7
   5  -1  17 41.6385 78.7311  13
   5   1 -17-90.7890 112.815   9
  -5   1  17 30.2529 105.111   5
   5  -1 -17 78.9959 106.682   4
   5   1 -17 43.6843 106.473   4
  -5  -1 -17-36.5001 109.707  12
   5   1 -18 742.236 215.508  10
  -5  -1 -18 1029.69 321.209  10
   5   1  18 232.923 150.727   1
  -5  -1 -18 782.851 244.171   7
   5   1 -18 872.943 207.746   9
   5  -1 -18 1118.29 248.917   4
   5   1 -18 736.235 226.371   4
   5   1  18 765.607 216.242  13
  -5   1 -18 961.147 354.160  10
  -5   1  18 519.198 178.742  13
  -5  -1 -18 972.811 259.736  12
   5  -1 -18 523.100 193.965   9
   5  -1  18 536.405 195.174  11
  -5  -1  18 1047.29 281.718  13
   5   1 -18 432.367 157.953  17
   5  -1 -18 756.052 268.131  15
  -5   1  18 770.405 238.068   5
  -5   1 -18 238.733 163.670  12
  -5  -1  18 816.085 231.225   5
   5  -1  18 1000.26 219.029  13
   5  -1  18 1447.90 351.955   2
   5   1  18 750.444 214.306  11
   5  -1 -18 473.092 181.294  17
   5  -1 -19 286.304 134.379   4
   5   1 -19 34.6490 85.6207  17
  -5  -1  19 22.4078 107.626   5
   5  -1 -19 139.516 155.404  15
   5   1  19 200.701 119.306  13
   5  -1  19 172.233 99.6461  11
  -5   1 -19 28.9950 107.158  12
  -5  -1 -19 226.206 168.981   7
  -5   1  19 214.663 176.497   5
  -5   1 -19 898.783 349.291  10
  -5  -1 -19 316.202 182.251  12
  -5  -1  19 452.922 193.128  13
   5  -1 -19 210.070 114.478   9
   5   1 -19 198.222 145.219   4
   5  -1 -19 38.3875 91.3656  17
  -5  -1 -19 19.3393 179.055  10
  -5   1  19 119.232 172.096  13
   5  -1  19 150.322 112.258  13
   5  -1  19 207.307 210.633   2
   5   1 -19 337.502 178.115  10
   5   1  19-15.4847 115.645  11
   5   1  19 123.376 155.236   1
   5   1 -19 90.0588 89.4588   9
   5   1  20 177.003 126.802   5
   5   1  20-151.821 154.295  11
  -5   1  20 341.873 217.926  13
  -5  -1  20 73.0082 161.584  11
   5   1  20-15.2708 148.272   1
   5  -1 -20-43.2358 112.958   9
   5   1 -20-58.5231 146.530   4
   5  -1  20-28.8913 136.915   2
  -5  -1 -20-40.1617 109.543  12
   5   1 -20 206.370 133.257  17
  -5   1  20-7.61548 114.564   5
  -5   1 -20 214.104 140.076  12
   5  -1  20 53.3376 81.7488  13
  -5  -1  20 54.0299 100.714  13
   5   1  20-90.3285 126.725  13
   5  -1 -20 301.125 203.097  15
   5  -1 -20-31.3621 102.480  17
  -5  -1  20 101.934 127.062   5
   5  -1 -20 20.7691 113.064   4
  -5  -1 -20-169.510 197.742  10
  -5  -1 -20 43.3305 109.994   7
   5   1 -20 221.670 140.640   9
   5  -1  20 8.62366 131.844  11
  -5   1 -20 53.8637 166.440  10
   5   1 -21 153.907 150.951   4
  -5  -1  21 306.753 195.672   5
   5   1  21-23.8846 161.619   1
   5  -1 -21 40.9572 102.560   9
  -5  -1  21-39.3475 111.350  13
  -5  -1 -21 35.3769 140.257   7
  -5  -1 -21 30.4982 119.530  12
   5  -1 -21-84.7742 119.028   4
   5  -1 -21 81.9825 105.989  17
   5  -1  21 351.069 210.737   2
   5   1  21 67.1347 96.6424  11
   5   1  21 115.025 152.815  13
   5  -1 -21 29.5677 160.082  15
  -5   1  21 104.228 131.169   5
  -5   1 -21-69.5103 134.674  12
   5   1 -21 201.937 131.785  17
  -5  -1  21 70.6216 115.904  11
  -5   1  21 363.346 230.373  13
  -5  -1 -21 55.7831 169.243  10
   5   1 -21-46.7947 100.198   9
   5  -1  21 5.54793 165.707  11
  -5   1 -21 24.9096 166.923  10
  -5  -1  22 172.103 136.959  11
   5  -1 -22 153.876 127.397   4
   5   1  22 547.843 216.609  11
   5  -1 -22 529.989 212.547  17
   5  -1  22 108.364 121.451  11
  -5  -1  22 503.664 242.925   5
   5   1  22 489.858 211.475  13
  -5   1  22 478.846 259.529  13
  -5  -1 -22 559.638 200.571  12
  -5   1 -22-69.1074 183.484  10
   5   1 -22 672.665 204.606  17
  -5   1 -22 182.491 148.011  12
  -5   1  22 534.929 216.747   5
  -5  -1 -22 742.355 288.889  10
   5  -1 -22 453.000 193.351   9
   5  -1 -22 431.675 223.078  15
  -5  -1  22 237.987 164.829  13
  -5   1  22 269.708 187.364  11
   5  -1  22 527.031 239.013   2
  -5  -1 -22 336.565 235.454   7
   5   1 -22 275.072 131.610   9
   5   1  22 421.243 248.651   1
   5   1 -22 161.726 122.824   4
   5   1 -22 471.620 291.600  15
  -5  -1  23 162.727 125.209  13
  -5   1  23-226.619 232.918   5
   5   1 -23 204.227 180.271  15
  -5   1  23 295.884 208.543  11
   5  -1 -23 261.715 175.914  17
   5  -1 -23 331.049 229.672  15
  -5   1 -23 8.82477 131.456  12
  -5  -1  23-9.26999 153.814  11
  -5  -1 -23-39.1602 207.424  10
  -5  -1 -23 702.810 301.833   7
  -5   1  23 121.235 183.542  13
   5  -1  23-7.94356 180.471   2
   5  -1  23 78.5434 124.941  11
   5   1 -23-197.385 152.310  17
   5   1 -23-50.3806 113.605   4
  -5   1 -23 52.0550 214.307  10
   5  -1 -23 119.318 128.783   9
  -5  -1 -23 159.922 154.104  14
   5   1  23 198.804 134.336  13
   5   1  23 160.851 158.535  11
  -5  -1 -23 31.9141 125.138  12
   5  -1 -23 287.210 170.556   4
  -5   1 -24 186.766 257.326  10
   5   1 -24 211.020 193.303  15
  -5  -1 -24 14.8481 109.215  12
  -5  -1 -24 340.850 240.729  14
   5  -1 -24 54.0189 117.118  17
   5   1  24 173.183 106.103  13
  -5   1  24-85.3657 153.589  13
   5  -1  24-212.891 216.737  11
  -5   1  24-126.183 134.736   5
   5  -1  24-207.488 187.464   2
  -5  -1 -24-133.815 115.218   7
   5   1  24-193.609 176.034  11
   5  -1 -24 122.787 131.979   4
  -5   1  24-86.9626 162.283  11
   5  -1 -24-14.2348 96.6136   9
   5   1 -24-61.2345 120.959   4
  -5   1 -24 193.975 198.355  12
  -5  -1  24 235.808 201.069  13
  -5  -1  24 51.3367 129.837  11
   5  -1 -24-42.6337 161.386  15
  -5  -1 -24-49.8095 202.344  10
   5   1  25 250.838 211.657   2
   5   1 -25 72.0042 180.147  15
  -5  -1 -25 26.0554 139.000  12
  -5  -1  25-68.0183 96.0078  13
  -5   1  25-121.970 171.259  11
   5   1 -25-3.02166 95.8777   4
  -5   1  25-9.11542 144.456   5
  -5   1  25-88.1032 161.031  13
  -5  -1 -25-19.1712 173.888  14
   5  -1 -25 35.7248 117.058  15
   5   1  25 19.8784 102.969  13
   5  -1 -25 28.8217 123.714   4
   5  -1  25-221.051 176.088  11
  -5  -1 -25-269.177 313.167  10
  -5   1 -25-131.163 122.232  12
   5   1  25-125.967 156.043  11
  -5   1 -25 80.7869 213.958  10
   5  -1 -25 108.216 133.206  17
  -5  -1  25-29.8823 214.119  11
  -5  -1 -25 84.2184 164.637   7
   5  -1  25 341.019 231.344   2
   5  -1 -25 3.70190 69.9596   9
  -5   1 -26 173.368 173.291  10
   5  -1  26 151.070 119.629  11
  -5   1 -26 227.973 202.538  12
   5   1 -26 591.895 291.091  15
  -5  -1 -26 313.523 200.240  12
  -5   1  26 25.2562 155.711  11
   5   1 -26 52.4150 110.247   4
  -5  -1  26-40.1138 128.172  11
  -5  -1 -26-239.705 282.072  10
  -5  -1 -26 597.583 360.864  14
  -5  -1  26 159.258 171.450  13
   5   1  26 44.4388 116.977   2
  -5   1  26-391.675 215.708  13
  -5  -1 -26 169.408 230.844   7
   5  -1  26-83.9590 187.181   2
   5  -1 -26 355.925 212.606   4
   5  -1 -26-65.8476 156.449  15
   5  -1 -26 218.322 152.383  17
  -5   1  27 171.967 177.252  13
  -5  -1 -27-258.358 252.942  14
   5  -1 -27 250.935 192.899   4
   5  -1 -27-1.14413 116.250  15
   5  -1  27-8.87890 139.114   2
  -5  -1 -27-330.999 235.796  10
   5   1 -27 23.7619 125.990  15
   5  -1 -28-241.656 218.855  15
   6  -1   0 2365.16 289.740   9
   6  -1   0 1399.07 201.341  10
  -6  -1   0 2251.59 259.557   3
  -6   1   0 2159.84 281.699   5
  -6   1   0 2199.41 191.708   1
  -6  -1   0 2235.27 240.874  14
   6   1   0 2130.71 251.733   1
   6  -1   0 2219.48 170.578   7
   6   1   0 2373.34 191.170  16
   6  -1   0 2281.74 206.616   1
  -6   1   0 2052.37 259.256   6
   6  -1   0 1807.80 236.050  17
  -6   1   0 2049.46 222.651  10
  -6   1   0 2284.46 227.121   3
  -6   1   0 1838.13 236.228  13
  -6   1   1 155.288 129.664   6
  -6   1  -1 274.043 80.8614   1
  -6   1   1 221.379 136.969   5
   6  -1  -1 260.738 119.275  17
   6   1  -1 226.399 100.387   1
   6  -1   1 252.451 67.5869   7
   6   1  -1 300.784 83.7690  16
  -6   1  -1 214.759 111.732   5
  -6   1  -1 215.806 106.189   6
   6   1   1 297.155 99.7472   1
  -6   1  -1 97.6582 68.4451  10
   6  -1   1 146.201 77.7412   1
  -6  -1   1 222.143 123.794   3
  -6   1   1 185.146 80.8883   3
  -6   1   1 248.881 114.179  13
  -6  -1  -1 491.800 150.591  14
  -6  -1  -1 442.382 118.612   6
   6   1   1 231.441 65.7778  16
   6  -1   1 359.826 122.295  15
  -6   1  -1 202.706 84.0933   3
  -6  -1   1 205.021 84.3764  14
  -6  -1  -1 266.644 109.103   3
   6  -1  -1 90.3731 97.7613   9
   6  -1  -1 169.813 59.8006  10
   6  -1  -1 151.290 62.3677   1
  -6   1   2 3.66561 111.827   5
   6   1   2 46.3520 81.6729   1
   6  -1   2 42.2244 37.6115   7
   6  -1  -2 156.896 120.601   9
  -6  -1  -2 346.369 150.670   3
  -6  -1  -2 40.1605 68.3124   6
  -6  -1   2 63.1853 44.5796  14
  -6   1   2-47.4610 80.1546   3
   6  -1  -2 19.0712 55.5236  10
  -6   1  -2 126.476 89.1212  10
   6  -1  -2 64.9489 62.0033   1
   6   1  -2-4.33852 66.3214   1
  -6   1  -2 213.658 121.464   5
  -6  -1   2 76.1647 77.1101   3
   6  -1   2-31.6027 81.4409  15
  -6   1  -2 227.810 128.531   6
  -6   1   2 131.811 126.823   6
   6  -1  -2 53.8865 96.5928  17
   6  -1   2 37.0436 66.1482   1
  -6   1  -2 143.629 76.8405   3
  -6   1   2 23.0227 83.6316  13
  -6   1  -3 860.896 194.589  10
   6   1  -3 827.736 170.586   4
  -6  -1   3 526.912 172.858   5
   6   1   3 627.261 153.966   1
   6  -1   3 639.839 108.116  15
  -6   1   3 757.573 192.518  13
  -6  -1   3 699.657 98.7103  14
  -6   1  -3 528.286 147.303   5
   6   1  -3 769.956 158.572  17
   6  -1  -3 620.669 116.617   2
  -6   1  -3 632.364 119.820   3
   6  -1   3 472.193 128.384   1
  -6  -1  -3 690.684 169.527   3
  -6  -1  -3 825.147 141.096   6
   6  -1  -3 821.831 174.277  17
   6  -1  -3 422.289 90.9690  10
  -6   1  -3 794.695 116.394   7
  -6   1   3 707.620 176.822   6
   6  -1  -3 952.054 208.774   9
  -6  -1   3 533.048 139.512   3
  -6   1   3 660.687 147.726   3
  -6   1   3 915.373 221.213   5
  -6  -1  -3 652.138 114.415  12
   6  -1  -3 852.800 113.234   1
  -6  -1   3 528.939 140.924  13
  -6   1  -3 415.737 120.531  12
  -6   1  -4 3731.56 383.175  10
  -6   1   4 4085.70 336.641   3
  -6   1  -4 3332.05 322.722  12
  -6  -1  -4 3396.13 337.918   3
  -6  -1   4 3539.80 379.720  13
   6  -1  -4 3805.99 366.391  17
  -6   1   4 3711.97 396.930   5
   6   1   4 3761.14 356.712   1
  -6  -1   4 3745.09 199.293  14
  -6   1  -4 3356.09 283.377   3
  -6  -1  -4 3374.56 310.567   7
   6  -1  -4 3517.88 216.995   1
   6  -1  -4 3851.40 394.361   9
  -6   1   4 3467.77 347.823  13
  -6  -1   4 3951.04 415.122   5
  -6  -1  -4 3662.93 277.466  12
  -6  -1  -4 3417.67 269.080   6
  -6   1  -4 3450.00 247.143   7
   6  -1  -4 3512.11 233.006   2
   6  -1   4 3406.17 224.233  15
  -6  -1   4 3655.22 349.264   3
   6   1  -4 3570.49 345.231  17
  -6  -1   4 3622.73 297.091  16
   6  -1   4 3658.47 334.696   1
   6   1  -4 3270.82 324.435   4
  -6   1   5 186.618 135.485  13
  -6  -1  -5 4.35846 82.6035   7
   6  -1  -5 123.787 103.658   4
   6  -1  -5 56.1770 118.748   9
  -6  -1   5 149.885 158.296  13
   6  -1   5-50.1402 43.4926  15
  -6   1  -5 14.3710 75.7087  12
  -6  -1  -5-127.031 107.566   3
  -6   1  -5 61.2441 76.0137   3
  -6  -1   5-11.2380 114.763   5
  -6   1   5 25.4655 27.5452  14
  -6  -1   5 53.0461 32.0500  14
  -6  -1  -5 32.8369 52.6835   6
   6  -1  -5-7.45594 102.414  17
   6  -1  -5-1.82470 35.3428   2
  -6  -1   5-23.2038 76.5694  16
  -6  -1  -5 47.9272 60.5735  12
   6   1  -5-1.70826 40.7107   2
  -6   1   5-88.8835 106.008   5
   6  -1  -5 15.4918 22.9011  10
   6  -1   5 31.4699 30.4312  16
  -6   1  -5 57.4949 59.8879   7
   6   1  -5-35.9753 88.6764   4
   6   1  -5 140.521 105.914  17
  -6   1  -5 100.356 128.836  10
  -6  -1   5 64.2945 103.840   3
   6   1   5-79.8298 91.1381   1
   6  -1   5 2.34849 85.0351   1
   6   1  -6 59.5238 39.0534   2
   6  -1  -6-121.960 100.616   4
   6   1  -6 86.6202 95.2799   4
  -6   1   6 76.4214 130.980   5
  -6   1   6-19.3761 124.331  13
  -6   1  -6 66.7432 138.230  10
  -6   1  -6 6.23926 50.7512   7
  -6   1  -6 193.454 117.672  12
  -6   1   6-1.50564 12.3968  14
  -6  -1   6-23.3441 92.5775  16
  -6  -1   6 168.179 132.720   3
  -6  -1  -6 65.8146 74.8937   7
  -6  -1   6 40.9179 123.503   5
   6   1   6 37.7914 101.398   1
   6  -1  -6 0.07617 19.8426   2
  -6  -1   6-51.3692 123.607  13
   6  -1   6-12.1657 14.1538  15
  -6  -1  -6-2.28449 67.2611  12
  -6  -1  -6 8.49138 91.9882   3
   6  -1  -6-64.7163 133.199   9
   6  -1  -6-73.9730 98.4910  17
   6   1  -6 13.3773 64.9123  17
  -6   1  -6-0.56061 75.3319   3
   6  -1   6 2.96759 97.2988   1
   6   1  -6-8.92004 103.984   9
  -6   1  -7-14.8582 56.5596   3
   6   1  -7-17.5851 121.695   9
  -6   1  -7 43.7654 84.3975  12
   6  -1  -7-62.0634 82.5923  17
   6   1  -7 59.7361 40.7159   2
  -6  -1  -7-133.391 108.937   7
   6  -1  -7 19.5389 97.2816   9
  -6   1   7 276.478 152.911   5
  -6   1  -7 164.026 141.293  10
  -6  -1   7-57.3157 79.2651  16
  -6  -1  -7 181.439 106.732   3
  -6   1   7 201.147 126.043  13
   6   1   7 41.7107 37.7746  15
   6   1  -7 51.7023 67.9927  17
  -6  -1  -7 46.7732 62.2134  12
   6   1  -7-15.6841 86.5930   4
  -6  -1   7 110.590 158.846   5
   6  -1   7 76.2938 105.039   1
  -6  -1   7-31.9311 98.6436  13
  -6   1  -7-10.8349 65.5237   7
   6  -1  -7 79.3154 84.4374   4
   6   1   7 6.02667 111.221   1
   6   1   8 4445.66 226.690  15
  -6   1  -8 3905.57 467.693  10
   6  -1  -8 4036.99 372.317   4
   6  -1  -8 3777.53 412.839   9
  -6  -1  -8 4078.80 472.990  10
   6  -1   8 3918.59 417.438   1
  -6   1   8 4660.99 448.638  13
  -6  -1   8 4259.17 472.725   5
   6   1  -8 4646.88 230.421   2
  -6  -1   8 4033.44 418.924  13
  -6  -1   8 4874.30 451.341  16
  -6   1  -8 4172.33 394.441  12
  -6   1  -8 4451.15 363.232   3
   6   1  -8 4822.91 461.480   9
  -6   1  -8 4332.55 346.905   7
   6   1   8 3616.30 409.401   1
  -6  -1  -8 4608.16 418.559   3
  -6   1   8 4396.45 453.914   5
   6   1  -8 4324.94 412.815   4
  -6  -1  -8 4277.69 338.251  12
   6   1  -8 4540.80 391.451  17
   6  -1  -8 4174.75 400.302  17
   6   1  -8 3829.56 288.008  10
  -6  -1  -8 4047.26 386.774   7
  -6  -1   9 379.704 194.313   5
   6   1   9 478.903 74.5742  15
   6  -1  -9 559.824 197.920  17
  -6   1  -9 543.439 173.248  12
   6   1  -9 423.646 121.329  17
  -6  -1  -9 258.764 150.924  10
   6  -1  -9 742.133 191.431   9
  -6   1  -9 559.860 147.532   7
  -6   1   9 869.099 251.211   5
   6   1   9 456.666 179.976   1
  -6   1   9 1012.43 240.062  13
  -6  -1  -9 625.112 145.447  12
  -6  -1  -9 400.945 149.673   3
   6   1  -9 508.458 118.015  10
  -6  -1  -9 411.124 138.459   7
   6  -1   9 623.117 197.089   1
   6  -1  -9 553.053 147.942   4
  -6   1  -9 392.700 130.395   3
   6   1  -9 585.013 197.115   9
  -6   1  -9 645.427 237.236  10
   6   1  -9 593.278 183.966   4
   6   1  -9 459.437 72.2321   2
  -6  -1   9 673.979 219.540  16
  -6  -1   9 404.330 158.210  13
   6  -1 -10-63.4042 140.925   9
   6   1 -10-37.8252 63.4322  10
  -6  -1 -10-8.97046 83.3133   7
   6   1  10 257.925 197.517   1
  -6  -1  10 158.097 161.099   5
  -6  -1 -10-20.4764 171.994  10
  -6   1 -10-89.1647 107.647   7
  -6   1  10 31.1455 124.398  13
   6   1 -10 24.7398 78.8293  17
   6   1 -10 18.0424 31.3541   2
   6   1 -10-48.8052 99.6361   9
  -6   1 -10 94.7523 124.627  12
  -6  -1  10-190.544 172.678  13
  -6  -1 -10-88.0383 92.0576   3
   6  -1 -10 442.746 240.789  15
   6  -1 -10 38.1614 91.2718   4
   6  -1  10-17.0533 119.700   1
  -6  -1 -10-49.5072 62.2588  12
   6  -1 -10 48.3960 97.1312  17
  -6   1  10 30.9630 178.486   5
   6   1  10 60.1917 27.7188  15
   6   1 -10 77.3520 90.1274   4
  -6   1 -10-133.188 149.713  10
   6  -1 -11 454.284 162.979   9
   6  -1 -11 169.559 44.0900  10
  -6   1 -11-56.4156 140.825  10
  -6  -1 -11 754.801 260.575  10
   6   1 -11 105.434 87.6910   4
   6   1  11 276.762 60.9642  15
  -6  -1 -11 182.444 105.931  12
  -6   1 -11 296.292 125.855  12
  -6   1 -11 339.294 139.964   7
  -6  -1  11 582.014 191.681   5
   6   1 -11 314.588 112.276  17
   6   1 -11 186.599 110.201   9
  -6   1  11 105.822 147.013   5
  -6  -1 -11 166.539 136.366   7
   6  -1 -11 196.972 96.5652   4
   6   1 -11 228.237 51.6877   2
  -6  -1 -11 340.682 115.883   3
   6  -1  11 458.069 195.641   1
   6   1 -11 287.072 98.2722  10
  -6   1  11 153.392 108.817  13
   6  -1 -11 487.200 249.032  15
   6   1  11 202.265 159.717   1
   6  -1 -11 54.2094 93.0352  17
  -6  -1  11 132.551 113.662  13
  -6  -1  12 2737.04 394.928  13
  -6  -1 -12 3028.23 384.720   3
  -6   1 -12 3227.67 473.616  10
  -6  -1 -12 2905.17 342.801  12
   6  -1  12 3292.89 441.306   1
   6  -1 -12 2988.10 375.803  17
  -6   1 -12 2759.85 357.716  12
  -6   1  12 2323.47 367.145  13
   6   1 -12 2925.66 385.972   4
   6   1  12 3156.57 448.403   1
  -6  -1  12 3060.66 430.808   5
   6   1 -12 3119.08 347.318  17
   6  -1 -12 2311.14 322.284   9
   6  -1 -12 2510.20 327.953   4
  -6   1  12 3316.31 423.553   5
   6  -1 -12 2243.22 176.017  10
   6   1 -12 2774.94 287.169  10
   6   1 -12 2476.27 342.928   9
  -6  -1 -12 2318.40 335.487   7
  -6  -1 -12 3078.54 460.468  10
  -6   1 -12 2412.09 325.723   7
   6  -1 -12 2400.59 425.318  15
   6  -1 -13 40.3194 39.3503  10
  -6  -1 -13-335.447 275.583  10
  -6  -1 -13 95.9762 101.818   7
   6  -1 -13 159.948 136.332   9
   6   1  13 113.755 161.787   1
  -6  -1  13-56.5844 133.692   5
   6  -1 -13 124.931 119.474   4
   6  -1 -13-5.23903 94.4248  17
   6  -1 -13 358.047 245.347  15
   6  -1  13 0.33036 151.074   1
  -6   1  13 525.352 209.799  13
  -6  -1  13 215.643 166.274  13
   6   1 -13 107.230 138.706   4
   6   1 -13 107.999 89.0761  17
   6   1 -13 169.997 96.3915  10
  -6   1  13 33.9280 134.874   5
  -6   1 -13 22.6425 103.760  12
  -6  -1 -13 4.04931 92.3140  12
   6   1 -13 179.553 131.663   9
  -6  -1  14-14.2254 144.670  13
   6  -1 -14 113.439 117.137   4
  -6   1 -14 411.218 262.217  10
   6   1 -14 79.2860 99.8103   9
   6  -1  14 142.660 154.331   1
   6  -1 -14-84.9279 151.222  15
   6  -1 -14 126.466 119.095   9
  -6  -1 -14 211.706 156.846   7
   6   1 -14 110.553 104.748  17
   6  -1 -14 190.209 70.0812  10
  -6   1  14 474.830 206.746  13
  -6   1  14 264.426 189.194   5
  -6  -1 -14 309.376 135.283  12
  -6  -1  14 242.177 141.640   5
   6   1  14 353.731 195.619   1
  -6   1 -14 70.8261 98.1978  12
   6  -1 -14 437.160 171.992  17
  -6  -1 -14 200.356 192.118  10
   6   1 -14 83.2747 89.3170  10
   6   1 -14 166.618 158.056   4
   6  -1 -15-74.5647 149.750  17
  -6  -1 -15 179.803 146.816   7
   6   1  15 218.966 163.445   1
   6   1 -15 79.1819 87.2604  17
  -6   1 -15 426.519 185.836  12
   6   1 -15 234.571 138.094  10
   6  -1  15 408.328 197.538   1
  -6   1 -15 464.471 255.701  10
   6  -1 -15 94.7971 86.5664   4
   6   1 -15 439.615 176.938   4
  -6  -1 -15-66.0176 224.587  10
   6  -1 -15 230.634 116.013   9
  -6  -1 -15 265.998 137.000  12
   6  -1 -15-2.89606 206.551  15
  -6   1  15 94.9660 151.768  13
  -6  -1  15 162.788 178.655   5
  -6   1  15 171.146 129.246   5
  -6  -1  15 89.3860 108.369  13
   6   1 -15 414.299 162.007   9
   6   1  16 1849.33 395.657   1
   6   1 -16 1894.03 291.854  10
   6  -1 -16 1057.19 254.600   9
  -6  -1 -16 1578.16 387.439  10
   6   1 -16 1778.38 286.804  17
  -6  -1 -16 1526.55 317.691   7
   6  -1 -16 1764.84 309.220   4
  -6  -1 -16 1558.22 284.461  12
  -6  -1  16 1731.34 342.837   5
  -6   1 -16 1638.48 397.927  10
   6   1 -16 1880.14 343.542   4
   6  -1  16 1167.33 292.959   1
   6   1 -16 1628.97 293.832   9
   6  -1 -16 1741.38 323.933  17
  -6   1 -16 1470.06 302.081  12
  -6   1  16 1661.50 340.560  13
  -6   1  16 1650.66 328.807   5
   6  -1 -16 1757.48 396.686  15
  -6  -1  16 1602.05 328.656  13
  -6  -1 -17-1.81367 81.8889  12
   6  -1  17-73.7397 154.445   1
  -6  -1 -17-65.3002 185.008  10
  -6   1  17-252.274 193.550   5
  -6  -1  17-45.1416 110.127   5
   6   1  17 47.2625 134.044   1
   6   1 -17-1.76687 102.300   9
   6   1 -17 44.0332 106.619   4
  -6  -1 -17-139.235 166.529   7
   6  -1 -17 57.5577 126.119   4
  -6   1 -17 17.6430 177.012  10
   6  -1 -17 204.127 205.954  15
  -6  -1  17-47.7435 148.103  13
  -6   1  17 54.3161 131.137  13
   6   1 -17 136.671 132.997  17
  -6   1 -17-92.8307 122.392  12
   6  -1  17 108.077 87.7364  13
   6  -1  17 295.785 225.261   2
   6  -1 -17-16.6743 91.8351   9
   6  -1 -17 67.9631 114.685  17
   6   1 -17 73.9950 78.5438  10
  -6   1 -18 37.2611 150.347  10
  -6  -1 -18 78.5392 125.870   7
  -6  -1 -18-91.8395 165.478  10
   6  -1 -18 102.432 112.042   9
   6   1 -18 62.6122 77.5408   9
   6   1  18-312.573 223.346   1
  -6   1  18 76.9870 129.973  13
   6  -1  18 299.721 112.228  13
  -6  -1 -18 78.3648 103.055  12
   6  -1 -18 261.138 179.579  17
   6   1 -18 281.425 131.748  17
   6  -1 -18 153.407 120.086   4
  -6  -1  18 84.5484 162.289  13
   6  -1 -18 222.216 154.110  15
  -6   1  18-17.9232 118.950   5
   6  -1  18 201.504 217.907   2
  -6   1 -18 213.777 156.655  12
   6   1 -18 357.184 194.629   4
  -6  -1  18 273.092 210.844   5
   6  -1 -19 102.735 102.334   9
   6   1 -19 151.840 148.890   4
  -6  -1 -19-29.9279 170.483  10
   6  -1 -19-33.8589 93.3132  17
  -6   1  19-18.7151 119.336  13
  -6  -1  19 29.6201 133.920  13
  -6  -1  19-96.7229 154.811   5
   6   1 -19-17.7915 73.9198  17
   6  -1 -19-106.558 172.867  15
   6  -1  19 32.5726 77.9581  13
  -6  -1 -19 39.6953 149.793   7
  -6   1 -19 90.5004 114.011  12
   6  -1 -19-19.2269 122.713   4
   6   1 -19-45.2089 105.058   9
  -6   1  19 123.368 172.477   5
   6   1  19 210.170 213.573   1
  -6  -1 -19-50.8778 117.598  12
  -6   1 -19 502.603 305.796  10
   6  -1  19 124.786 168.112   2
  -6   1 -20 1276.19 414.809  10
  -6  -1 -20 697.293 280.373  10
  -6   1  20 992.186 311.669  13
  -6  -1  20 948.983 266.359   5
  -6  -1 -20 1449.87 331.533   7
   6  -1 -20 889.853 244.774   9
   6   1 -20 940.138 240.355   9
   6   1 -20 1323.63 338.297   4
   6  -1 -20 1322.15 368.712  15
   6  -1 -20 986.015 255.204   4
  -6   1 -20 819.330 243.715  12
  -6   1  20 1034.05 329.584   5
  -6  -1 -20 1221.44 299.121  12
   6  -1 -20 977.156 271.899  17
   6   1 -20 933.054 242.458  17
   6  -1  20 459.188 252.135   2
   6   1  20 711.651 218.872  13
   6   1  20 1073.06 315.927   1
  -6  -1  20 1089.24 295.206  13
   6   1 -21 305.697 179.068  17
   6   1  21 232.381 223.759   1
  -6   1 -21 619.439 239.856  12
   6  -1 -21 427.927 210.109   4
   6  -1 -21 142.425 219.448  15
   6  -1  21 244.150 187.657   2
  -6   1 -21 555.675 282.023  10
  -6  -1  21 99.3956 148.856  13
   6   1  21 182.229 154.085  13
  -6   1  21 351.971 189.620  13
   6  -1 -21 223.655 163.550  17
   6  -1 -21 344.581 172.823   9
   6   1 -21 11.0166 131.321   4
  -6  -1 -21-130.578 288.375  10
  -6  -1  21 488.287 209.875   5
  -6   1  21-5.46845 127.954   5
  -6  -1 -21 267.844 199.883  12
   6   1 -21 339.267 167.641   9
  -6  -1 -21 339.773 232.795   7
  -6  -1  22 8.23392 120.004  11
   6  -1 -22 195.336 154.081  17
   6  -1 -22 182.002 190.557  15
  -6  -1 -22 40.5377 130.646   7
  -6  -1 -22-390.717 357.424  10
   6   1 -22 348.955 279.539  15
   6  -1  22 128.709 219.855   2
   6   1  22-168.635 138.137   1
   6   1  22 62.7019 120.702  13
  -6  -1  22 367.278 217.463   5
  -6   1 -22 282.373 162.574  12
  -6   1  22 251.329 222.744   5
  -6  -1 -22-104.977 130.094  12
   6  -1 -22-110.017 164.568   4
   6   1 -22-18.4824 72.9245  17
   6   1 -22-131.287 170.056   4
   6  -1 -22 32.6994 82.3405   9
  -6  -1  22 72.8431 117.829  13
   6   1 -22 75.3416 113.488   9
  -6   1 -22-1.27460 207.658  10
  -6   1  22 188.911 150.918  13
   6  -1  23 292.604 255.915   2
  -6   1 -23 499.839 319.434  10
  -6   1 -23 613.121 264.315  12
   6   1 -23 510.067 301.214  15
   6  -1 -23 167.651 151.472  15
   6  -1 -23-0.81630 124.080   9
  -6  -1 -23 828.617 379.261  14
  -6  -1  23 297.247 200.223  13
   6  -1 -23 201.772 176.615   4
   6   1 -23 102.296 115.545  17
   6   1  23 170.376 137.707  13
  -6  -1 -23 67.4212 212.191  10
  -6   1  23 224.238 170.900   5
  -6  -1  23 87.2248 121.636  11
   6  -1 -23 205.043 146.449  17
  -6   1  23 282.945 208.713  13
  -6  -1 -23 186.030 129.354   7
   6   1  23 282.180 201.528   1
  -6  -1 -23 192.714 146.297  12
   6   1 -23 167.388 171.054   4
   6  -1 -24 178.605 138.563  17
  -6   1 -24 291.677 231.236  10
  -6  -1 -24 708.464 263.186   7
  -6  -1 -24 663.583 250.878  12
  -6  -1 -24 813.170 340.340  10
   6   1 -24 1073.90 343.082  15
  -6  -1 -24 1630.65 465.388  14
  -6   1 -24 809.291 274.022  12
  -6   1 -24 453.865 241.363   7
   6   1  24 943.517 273.901  13
  -6   1  24 759.111 301.888   5
   6   1 -24 770.693 284.899   4
   6  -1 -24 494.329 207.668   9
  -6   1  24 835.429 288.334  13
   6  -1 -24 694.189 243.603   4
   6  -1 -24 849.902 294.486  15
   6  -1  24 920.013 343.785   2
  -6  -1  24 741.225 272.546  11
  -6   1  24 234.885 171.382  11
  -6  -1  24 755.827 293.071  13
  -6   1  25 151.487 166.608  11
   6   1 -25-20.8162 95.7038   4
  -6   1 -25 243.829 189.019  12
  -6  -1  25 26.5039 137.179  13
  -6   1 -25 63.9538 217.129  10
   6  -1 -25-77.6728 111.296   4
  -6  -1 -25-191.949 214.512   7
   6   1 -25 619.012 310.963  15
   6  -1 -25 213.509 217.882  15
  -6  -1  25 166.937 188.958  11
  -6  -1 -25-25.2187 282.286  10
  -6  -1 -25 118.355 191.626  14
  -6  -1 -25 27.8857 135.623  12
   6  -1 -25 4.13534 109.479  17
   6  -1 -25 71.9129 108.712   9
  -6   1 -25-144.902 187.318   7
   6   1  25 637.675 309.251   2
   6  -1  25-68.5078 190.567   2
  -6   1  25 84.5763 129.902  13
  -6   1  25-42.9005 123.581   5
   6   1 -26 128.331 167.293   4
  -6  -1 -26-32.0824 166.591  12
   6  -1 -26-727.922 301.510  15
   6  -1  26 11.1151 143.775   2
  -6  -1 -26 193.804 192.970  14
  -6  -1 -26 44.0019 224.452  10
  -6   1 -26-68.4741 164.867  12
  -6  -1  26 25.4526 150.866  13
   6   1  26 140.983 156.348   2
   6   1 -26-200.434 218.561  15
  -6   1  26-131.223 119.287  11
   6  -1 -26 227.264 186.741  17
  -6   1  26-135.956 179.516  13
   6  -1 -26-202.999 190.413   4
  -6   1 -26-10.6850 133.394   7
  -6  -1 -27-208.478 172.809  12
  -6  -1  27 5.33683 140.608  13
   6  -1  27-30.6293 113.423   2
   6  -1 -27-65.7541 130.522   4
   6  -1 -27 101.820 174.615  15
   6   1  27 79.4448 191.811   2
   6   1 -27 284.022 210.008  15
   6  -1 -27 48.3181 176.085  17
   7  -1   0 207.686 139.171   9
  -7   1   0-62.1769 112.777   6
  -7  -1   0 135.540 107.792  14
   7  -1   0-19.2510 37.3894   7
  -7   1   0-37.5887 98.0561   5
   7  -1   0 15.0028 100.995  17
  -7   1   0 75.8173 100.096  13
  -7   1   0 49.2858 69.2575   3
   7   1   0 40.9046 44.3497  16
  -7  -1   0 48.0451 86.9369   3
   7   1   0 130.294 77.8488   1
   7  -1   0 12.3258 62.6466   1
  -7   1   1 473.912 180.897   6
  -7  -1  -1 206.754 115.374  14
  -7   1  -1 533.422 117.366   3
   7  -1  -1 390.890 88.9655   7
   7  -1  -1 621.502 207.330   9
   7   1   1 466.411 88.7323  16
  -7  -1   1 454.554 115.331  14
   7  -1   1 290.871 151.661  15
   7   1  -1 283.818 106.565   1
  -7   1   1 489.609 56.6670  16
  -7   1   1 245.410 93.0222  13
  -7   1  -1 453.529 130.598  10
   7  -1  -1 462.725 116.868  17
  -7   1   1 533.942 134.851   3
  -7   1  -1 426.410 141.326   6
  -7   1   1 405.304 185.656   5
   7  -1   1 461.343 85.7879   7
  -7  -1  -1 466.483 143.293   3
   7  -1   1 585.603 137.106   1
  -7   1  -1 336.979 141.605   5
  -7  -1   1 382.556 134.767   3
  -7  -1  -1 448.640 126.722   6
   7  -1  -1 423.066 100.126   1
   7   1   1 540.513 150.888   1
   7  -1   2 4403.56 351.973  15
  -7   1   2 5709.55 255.103  16
  -7   1  -2 4978.22 407.529   6
  -7   1   2 5103.99 484.510   5
  -7   1  -2 5146.47 367.656   3
   7   1   2 4795.64 419.315   1
  -7   1   2 4043.07 397.168   6
   7   1  -2 5093.84 391.206   1
  -7  -1   2 5594.29 451.349   3
   7  -1  -2 5036.51 478.778   9
   7  -1   2 4871.67 290.971   7
   7  -1  -2 4998.43 449.533  17
  -7   1   2 5097.72 433.301  13
  -7  -1   2 4885.35 315.939  14
   7  -1  -2 5157.73 309.696   1
  -7   1  -2 5371.15 432.555  10
  -7  -1  -2 5065.02 372.938   6
  -7   1  -2 5257.59 449.431   5
  -7   1   2 5509.77 390.339   3
  -7  -1  -2 4840.98 414.225   3
   7  -1   2 5000.56 373.164   1
  -7   1   3 19.9849 111.549   5
  -7   1  -3-6.54553 89.5973  12
   7   1  -3 29.3676 74.3014   1
  -7   1   3-91.5240 82.9793  13
  -7  -1  -3 24.5367 64.7888  12
   7  -1   3-1.01805 89.1038   1
   7   1  -3 80.9051 99.2325  17
  -7   1  -3 24.7839 84.4147   6
   7  -1  -3-7.04839 90.2217  17
  -7  -1   3 0.27991 46.5862  14
  -7  -1   3-20.0727 98.2610   3
  -7  -1   3-80.8051 146.965   5
   7  -1   3-9.17550 53.8499  15
  -7   1   3 212.814 133.089   6
  -7   1  -3-33.6020 109.213  10
   7   1   3-35.3191 91.7343   1
  -7   1   3 77.7394 77.6353   3
  -7  -1  -3-9.36496 61.1412   6
  -7  -1  -3-69.7685 89.5132   3
  -7   1  -3-32.1054 56.1228   3
   7  -1  -3-51.1307 52.7231  10
   7  -1  -3-101.526 155.424   9
   7  -1  -3 31.5437 36.3193   1
  -7  -1   4 72.8811 65.9539  16
  -7  -1   4-106.309 159.482   5
   7  -1  -4 5.59602 40.0416  10
   7   1  -4 4.72532 108.484  17
   7  -1  -4 94.4333 147.162   9
  -7   1   4-119.539 137.399   5
  -7   1  -4-41.8325 53.6408   7
   7  -1  -4-27.9062 43.4729   1
  -7  -1   4 2.07229 95.6578   3
   7  -1  -4-49.4607 101.606  17
  -7  -1   4-127.755 129.781  13
   7   1   4 64.6344 91.2663   1
  -7   1  -4-41.7811 83.4017  12
   7   1  -4-62.9259 96.4424   4
  -7   1  -4 40.3460 55.3729   3
  -7  -1  -4 55.6102 79.3113   3
   7  -1  -4 109.255 76.8192   2
   7  -1   4 37.1290 91.5940   1
  -7  -1  -4-77.0474 74.2835   6
  -7  -1  -4-33.2844 57.9738  12
  -7  -1   4-4.32290 35.2700  14
   7  -1   4 37.1842 65.0828  15
  -7   1   4 34.1351 94.1104  13
  -7   1   4-63.6090 62.1450   3
  -7   1  -4-27.5498 111.960  10
  -7  -1   5 177.580 47.5830  14
  -7   1  -5 251.869 123.532  12
  -7   1  -5 258.002 95.9482   3
  -7  -1  -5 149.501 82.5471   3
  -7  -1  -5 322.116 115.434   7
  -7  -1   5 253.037 99.4241  16
  -7   1  -5 297.083 137.194  10
  -7  -1  -5 268.380 95.2803   6
  -7   1   5 259.176 167.372  13
   7  -1  -5 94.1268 138.927   9
   7  -1   5 189.288 114.268   1
  -7  -1  -5 215.886 89.2554  12
  -7   1  -5 198.057 68.5060   7
   7  -1  -5 171.812 64.8881   2
  -7  -1   5 262.160 156.183   3
  -7   1   5 261.218 112.170   3
  -7   1   5 421.644 183.146   5
  -7  -1   5-65.6382 123.874   5
   7   1  -5 152.263 111.401  17
   7   1   5 250.149 150.414   1
   7  -1  -5 162.887 64.7916   1
   7  -1   5 165.427 53.1858  15
   7   1  -5 133.211 88.1681   4
   7  -1  -5 127.976 50.7354  10
  -7  -1   5 362.523 147.811  13
   7  -1  -5 40.9921 106.690  17
   7  -1  -6 6409.31 557.410   9
   7   1  -6 6354.80 505.590   4
   7  -1  -6 6901.03 537.617  17
   7  -1   6 6191.27 244.443  15
  -7   1   6 6444.82 542.425  13
  -7  -1   6 6447.41 545.447  13
  -7  -1  -6 6484.78 417.632   6
  -7  -1   6 6294.77 212.548  14
   7   1  -6 6171.22 481.007  17
  -7  -1  -6 6010.20 456.604   7
   7  -1  -6 6534.93 269.024   2
  -7  -1   6 6821.62 597.647   5
   7  -1  -6 6397.96 487.391   4
  -7   1  -6 6787.93 406.219   7
   7  -1   6 6652.24 264.147  16
  -7  -1   6 6596.52 463.568  16
   7   1   6 6344.96 527.934   1
  -7  -1  -6 6094.69 403.339  12
  -7   1  -6 6488.73 435.455   3
  -7   1  -6 7049.25 589.835  10
   7   1  -6 6193.08 541.695   9
  -7  -1  -6 6215.26 492.535   3
  -7   1  -6 5633.04 454.853  12
  -7  -1   6 6172.31 504.057   3
   7   1  -6 6473.31 322.865   2
  -7   1   6 7282.07 609.536   5
   7  -1   6 5899.49 483.199   1
  -7   1   6 6240.03 200.120  14
   7  -1  -7 388.960 192.823   9
  -7  -1  -7 118.242 87.1393   7
  -7   1  -7 341.761 197.809  10
   7   1  -7 385.969 190.476   9
   7  -1  -7 421.942 155.636  17
   7   1   7 226.913 126.168   1
  -7  -1   7 213.177 145.236  13
  -7  -1   7 183.052 154.213   5
   7   1  -7 521.430 187.216   4
   7   1  -7 247.162 122.180  17
   7  -1   7 238.545 107.505   1
  -7   1  -7 443.339 134.890   3
  -7   1  -7 343.025 116.152   7
  -7   1  -7 159.550 121.755  12
  -7  -1   7 181.388 122.162  16
   7  -1  -7 343.187 48.3457   2
   7   1  -7 276.461 68.5256   2
   7  -1  -7 424.254 140.248   4
  -7  -1  -7 379.118 136.265   3
  -7   1   7 401.570 151.364   5
  -7  -1  -7 352.158 116.342  12
  -7  -1   7 53.7441 98.2229   3
  -7   1   7 343.760 180.795  13
  -7   1  -8 27.0503 158.550  10
   7   1   8 36.4371 36.6086  15
  -7  -1   8 325.079 245.672   5
  -7   1   8-86.9959 108.041  13
   7   1  -8-30.4952 32.8638   2
   7   1  -8 82.8422 146.085   9
  -7   1  -8 12.1886 64.7060   7
  -7  -1   8-109.513 105.534  16
  -7  -1  -8 117.228 130.203   3
  -7   1   8-57.9140 140.707   5
   7   1  -8 113.875 128.561   4
   7   1  -8-1.72834 80.8643  17
   7  -1  -8 151.172 115.010   4
  -7   1  -8 22.9280 70.9042   3
  -7  -1  -8-64.8277 69.9798  12
  -7  -1  -8 80.0791 100.647   7
   7  -1  -8 11.4306 128.027  17
   7  -1  -8-193.482 170.944   9
   7   1   8-27.9939 159.988   1
   7  -1   8-90.3853 95.6371   1
  -7  -1   8-35.5262 111.839  13
  -7  -1   8 201.137 155.799   3
  -7   1  -8-32.9071 90.1088  12
  -7  -1  -9 430.282 174.381   3
   7   1  -9 131.719 123.430   4
   7  -1  -9 104.928 98.0884   4
  -7  -1  -9 283.808 114.332  12
  -7   1  -9 204.940 166.559  10
  -7   1   9 147.464 118.908  13
   7   1  -9 193.063 77.6990  10
  -7  -1   9 46.2204 121.319  13
   7   1  -9-61.5635 162.316   9
  -7   1  -9 236.993 119.712   7
   7   1   9 208.623 126.871   1
   7  -1  -9 314.786 162.229   9
  -7   1  -9 299.967 121.004  12
  -7  -1  -9 333.440 167.589   7
   7   1  -9 138.999 41.8354   2
  -7   1   9 279.498 176.650   5
   7   1  -9 366.669 160.895  17
   7   1   9 258.361 60.3533  15
   7  -1   9 385.187 177.917   1
  -7  -1   9-57.7530 170.876   5
  -7  -1   9 293.309 134.632  16
   7  -1  -9 53.6358 110.293  17
  -7   1  -9 60.8543 70.2018   3
   7   1 -10 4769.32 450.305  17
  -7  -1 -10 4561.67 559.774  10
   7   1 -10 4484.34 212.094   2
  -7  -1  10 5997.70 548.882  16
   7   1 -10 4179.74 460.728   9
   7   1 -10 5083.04 482.711   4
   7  -1 -10 5421.62 498.475  17
   7   1  10 4895.66 227.274  15
  -7   1 -10 4655.49 410.574   7
  -7  -1  10 5240.47 537.793  13
  -7   1 -10 4854.48 421.140   3
   7  -1  10 4005.21 448.206   1
  -7   1 -10 5116.51 468.575  12
  -7  -1 -10 5065.76 478.302   7
  -7  -1 -10 5430.96 432.607  12
  -7  -1 -10 5468.98 496.361   3
   7  -1 -10 4867.53 502.675   9
  -7   1  10 4684.72 533.968   5
   7  -1 -10 5248.84 465.712   4
  -7  -1  10 5459.82 574.750   5
  -7   1 -10 5010.05 581.581  10
   7   1 -10 4790.71 348.130  10
   7   1  10 5549.90 557.401   1
  -7   1  10 5140.29 532.323  13
  -7  -1  11 788.847 231.822  13
  -7   1 -11 648.835 240.772  10
   7   1 -11 567.016 180.230  17
  -7  -1  11 696.236 223.121  16
   7  -1 -11 657.747 176.512   4
   7  -1 -11 516.054 266.807  15
   7  -1 -11 606.224 201.245   9
   7   1 -11 905.211 232.968   9
  -7   1  11 693.961 201.863  13
   7  -1  11 624.416 202.110   1
   7  -1 -11 350.275 166.270  17
   7   1 -11 538.287 125.144  10
  -7   1 -11 850.255 197.992   7
  -7   1 -11 631.154 184.666  12
   7   1  11 713.147 207.158   1
  -7  -1 -11 858.603 202.840  12
  -7  -1 -11 485.304 159.358   7
  -7   1  11 479.074 200.792   5
   7   1 -11 536.859 169.619   4
  -7  -1 -11 636.197 192.148   3
  -7  -1  11 950.271 282.021   5
  -7  -1 -11 666.000 291.402  10
  -7   1 -12 174.304 204.801  10
  -7  -1 -12 153.060 131.337   7
   7   1 -12-100.489 94.4217   4
  -7  -1 -12 224.636 118.646  12
   7   1 -12-82.8998 115.197  17
  -7  -1 -12-168.646 245.058  10
  -7  -1 -12-169.270 140.880   3
  -7   1  12 180.440 158.170   5
  -7  -1  12 73.4660 195.555  16
   7  -1 -12-26.6049 141.754   9
   7  -1 -12 138.661 119.746   4
   7   1  12-85.8556 138.993   1
  -7   1 -12 282.305 145.257   7
   7  -1  12-85.0740 132.619   1
  -7   1  12 171.285 120.873  13
   7  -1 -12 131.293 155.942  15
  -7   1 -12 11.8981 108.827  12
  -7  -1  12-95.1600 165.187   5
   7   1 -12 13.2444 58.9802  10
  -7  -1  12 431.026 219.799  13
   7   1 -12 136.419 126.255   9
   7  -1 -12 110.736 138.115  17
  -7   1 -13 226.442 215.933  10
  -7  -1 -13 278.520 150.334   7
  -7  -1 -13-170.450 288.310  10
   7   1 -13 312.334 93.6485  10
  -7   1  13 79.3815 122.768   5
  -7   1 -13 332.078 172.961  12
  -7  -1 -13 298.255 124.509  12
   7   1 -13 294.022 200.264   9
   7  -1 -13 855.204 331.029  15
   7   1 -13 359.898 157.121   4
  -7  -1  13 294.480 170.383  13
   7  -1 -13 570.287 199.375  17
   7   1 -13 450.621 171.151  17
  -7   1  13 286.386 187.169  13
   7   1  13 473.277 241.111   1
  -7  -1  13 364.855 208.089  16
   7  -1 -13 409.552 146.159   9
  -7  -1 -13 384.399 156.140   3
   7  -1  13 292.238 176.264   1
   7  -1 -13 339.890 154.841   4
  -7   1 -13 353.778 143.779   7
  -7  -1  13 91.8560 153.742   5
  -7  -1 -14 1900.88 297.521  12
  -7   1 -14 2944.93 512.794  10
  -7  -1 -14 2603.48 475.395  10
   7   1 -14 2117.24 355.513   4
   7  -1 -14 2369.35 451.727  15
   7  -1  14 2039.23 388.875   1
   7   1 -14 2055.86 321.638  17
  -7  -1 -14 2737.63 386.077   7
   7  -1 -14 1899.68 338.382   9
  -7   1 -14 2589.04 363.758   7
  -7   1  14 2202.75 370.429  13
  -7   1  14 2250.41 387.810   5
  -7   1 -14 2805.08 388.979  12
  -7  -1  14 2485.95 412.321   5
  -7  -1  14 2195.11 375.270  13
   7  -1 -14 2639.83 383.622  17
   7   1  14 2216.26 391.824   1
   7   1 -14 2366.83 368.696   9
   7   1 -14 2411.65 287.632  10
   7  -1 -14 2385.69 363.086   4
  -7  -1 -15 146.692 113.071  12
   7   1 -15 1.78010 60.8427  10
  -7  -1 -15 28.5885 144.881   7
  -7   1 -15 115.791 138.919  12
   7  -1  15 53.9079 120.085   1
  -7  -1 -15-34.8643 156.186  10
  -7   1  15 370.675 185.604  13
   7  -1 -15 116.760 115.024  17
   7  -1 -15 2.00057 115.612   9
  -7  -1  15 199.932 185.434  13
  -7  -1  15 168.803 192.299   5
   7   1  15-88.3355 136.754   1
   7   1 -15-71.2298 115.312   9
  -7   1 -15 202.199 143.892   7
  -7   1  15 235.929 197.799   5
   7  -1 -15 10.3019 89.5985   4
  -7   1 -15 139.276 205.192  10
   7  -1 -15 272.900 239.998  15
   7   1 -15-107.863 134.624   4
   7   1 -15 222.967 124.373  17
   7   1 -16 79.5892 122.494  17
   7  -1 -16-161.407 221.580  15
  -7  -1 -16 214.128 174.317   7
  -7   1 -16 209.868 150.295   7
   7   1 -16 139.373 114.790   9
  -7  -1  16 341.216 174.095  13
  -7   1 -16 103.348 92.7600  12
   7  -1 -16 40.3416 106.832   4
  -7  -1  16 153.939 178.535   5
   7   1  16-5.49798 156.689   1
  -7   1  16 218.336 173.285  13
   7  -1 -16-66.4996 141.675   9
   7   1 -16 41.3106 102.764   4
   7  -1 -16 128.705 141.158  17
   7  -1  16 52.4046 142.450   1
  -7   1 -16-59.8120 190.540  10
  -7  -1 -16-129.987 130.965  12
  -7  -1 -16-60.6913 175.650  10
  -7   1  16-162.872 173.247   5
  -7   1 -17-172.719 212.832  10
   7   1 -17-95.2216 132.407   4
  -7  -1 -17 145.303 144.622  12
  -7  -1 -17-127.539 162.128   7
   7  -1  17 32.0943 170.418   2
   7  -1 -17-371.230 238.771   9
  -7   1 -17-174.250 141.881   7
  -7  -1 -17-171.688 199.603  10
  -7   1 -17-191.505 155.368  12
   7   1 -17-105.068 125.575  17
   7  -1  17-60.2102 170.514   1
   7   1 -17 89.7707 99.0227   9
   7  -1 -17-120.058 197.709  15
   7  -1 -17-80.9465 130.569  17
  -7  -1  17 49.3849 125.169   5
  -7  -1  17 148.606 178.847  13
  -7   1  17-134.012 146.388   5
   7  -1 -17 83.4439 110.853   4
   7   1  17 271.182 169.655   1
  -7   1  17 129.201 167.607  13
  -7  -1 -18 1133.73 331.935  10
   7  -1  18 1202.93 359.811   2
   7   1 -18 1543.67 306.719  17
  -7   1 -18 911.239 259.506   7
  -7  -1 -18 909.308 281.224   7
  -7  -1 -18 1330.26 301.570  12
   7  -1 -18 1466.95 387.883  15
   7   1 -18 1325.19 280.966   9
   7  -1 -18 1327.75 300.769   9
   7  -1 -18 1421.01 307.018  17
   7  -1 -18 1159.06 296.230   4
   7   1 -18 929.562 272.181   4
   7  -1  18 1011.65 307.163   1
  -7   1 -18 1143.60 281.799  12
  -7   1  18 1369.29 320.712   5
  -7  -1  18 1186.92 338.656   5
  -7  -1  18 1110.06 289.540  13
   7   1  18 1165.66 308.669   1
  -7   1  18 976.746 284.242  13
  -7   1 -18 1420.92 403.580  10
  -7  -1 -19-18.8547 116.423  12
  -7  -1 -19-91.8038 110.987   7
   7  -1  19-77.0370 146.222   2
  -7   1  19-95.0303 166.190  13
   7   1 -19 151.481 117.477  17
  -7  -1  19-4.37112 93.5188  13
   7  -1 -19-18.5300 95.9075   4
  -7   1 -19 293.989 190.687   7
  -7   1 -19 245.982 284.859  10
  -7   1 -19-90.6759 169.701  12
   7  -1 -19 118.351 148.903  17
   7   1 -19 72.0122 120.136   9
   7  -1 -19 190.320 233.488  15
   7  -1 -19-0.38243 99.7735   9
  -7  -1 -19 17.1595 183.353  10
  -7  -1  19 179.580 159.587   5
   7   1 -19-59.8100 105.611   4
  -7   1  19 244.402 237.356   5
   7   1  19 87.8438 151.261   1
  -7   1  20 263.375 167.760   5
  -7  -1 -20 5.58285 186.071  10
  -7   1 -20 190.164 165.510   7
   7   1  20 203.396 144.751   1
  -7   1  20-64.8003 101.760  13
   7  -1 -20 97.2475 94.9860   9
   7  -1 -20 62.4081 107.289   4
  -7   1 -20-220.167 220.136  10
   7   1 -20 22.2042 112.376   9
  -7  -1  20 93.3882 149.701  13
   7   1 -20 68.4338 96.0719   4
  -7  -1 -20-32.6805 137.615   7
  -7   1 -20 312.110 216.932  12
  -7  -1 -20 44.7027 152.925  12
   7  -1 -20 310.551 182.554  15
   7  -1 -20 146.403 122.393  17
   7   1 -20 53.4713 88.8046  17
   7  -1  20 534.616 283.024   2
  -7  -1  20-0.93644 148.382   5
  -7   1  21 0.48919 109.244  13
   7   1 -21-89.2445 107.002   9
  -7   1 -21 485.849 303.792  10
   7  -1 -21-84.6797 147.035   4
   7   1 -21 81.1863 88.3353  17
   7  -1 -21 2.02601 133.787  17
   7   1  21 126.894 167.550   1
   7   1 -21 211.942 158.285   4
   7  -1 -21-109.231 184.020   9
   7  -1  21 146.951 210.721   2
  -7   1 -21-70.2392 133.181   7
  -7  -1 -21-263.168 337.671  10
   7  -1 -21-111.310 196.438  15
   7   1  21 47.9626 87.4541  13
  -7  -1  21 132.768 106.707  13
  -7  -1 -21-141.759 142.316  12
  -7  -1 -21-317.014 249.663   7
  -7  -1  21-131.654 202.782   5
  -7   1  21 743.537 301.927   5
  -7   1 -21 143.842 103.525  12
  -7   1  22 1729.88 433.375   5
   7  -1 -22 1489.18 348.082   4
   7  -1 -22 1647.18 362.866   9
  -7  -1 -22 1221.29 330.510   7
  -7   1 -22 683.184 245.870   7
   7   1  22 1448.18 417.910   1
  -7   1  22 1549.35 380.824  13
   7   1 -22 1527.26 391.656   4
  -7  -1 -22 555.891 237.191  10
  -7   1 -22 990.409 375.727  10
  -7  -1  22 1132.06 341.249   5
   7   1 -22 1050.64 258.117  17
   7   1 -22 1275.80 296.766   9
   7   1 -22 741.162 300.373  15
  -7  -1 -22 924.897 282.607  12
   7  -1  22 737.601 325.845   2
  -7   1 -22 748.605 243.165  12
   7  -1 -22 1038.68 360.116  15
   7   1  22 942.848 251.647  13
  -7  -1  22 1533.50 378.592  13
   7  -1 -22 1001.48 308.273  17
  -7  -1  22 1734.09 482.118  16
  -7   1 -23 422.202 194.827  12
  -7  -1 -23 151.894 206.700  10
   7   1  23 38.5417 145.319   1
   7  -1 -23-83.4533 155.849   4
  -7  -1  23 326.367 205.055  13
  -7   1  23 172.051 153.586   5
  -7   1 -23-184.981 177.051   7
  -7   1 -23-20.9281 262.292  10
   7  -1 -23 241.513 196.183  15
   7   1  23 193.597 127.236  13
   7  -1  23 230.929 144.326   2
   7  -1 -23 371.309 194.453  17
  -7  -1 -23-18.2359 152.273  14
   7   1 -23 316.911 202.551   4
   7  -1 -23-231.338 200.244   9
  -7   1  23 320.451 173.429  13
  -7  -1 -23 0.45279 114.221  12
  -7  -1  23 135.916 210.680  16
  -7  -1 -23-11.8145 128.278   7
   7   1 -23 379.765 181.644  17
   7   1 -23-209.687 177.519  15
  -7  -1  23-171.104 137.553  11
  -7   1  24-46.7322 124.353  13
   7   1 -24-67.9573 112.110   4
   7  -1 -24 372.281 254.257  15
  -7  -1 -24-185.816 299.075  10
  -7  -1 -24 362.402 186.814  14
   7  -1 -24 152.368 148.297   4
  -7  -1  24-17.4393 160.547  11
   7   1 -24 337.064 315.227  15
  -7  -1 -24 153.231 167.380   7
  -7  -1  24-22.6866 201.313  16
  -7  -1 -24 4.79081 87.2121  12
  -7   1 -24-68.2882 122.478   7
  -7   1 -24 68.9205 123.760  12
  -7   1 -24 14.6470 233.043  10
   7  -1  24 761.036 318.876   2
  -7  -1  24 47.7139 124.132  13
   7  -1 -24 212.724 156.477  17
  -7   1  24 347.080 226.755   5
   7  -1 -24-93.6362 159.671   9
  -7  -1 -25 70.8448 152.061  12
   7  -1 -25 181.352 134.763   9
   7   1 -25 292.532 185.709   4
   7  -1 -25 705.955 262.492   4
  -7   1 -25 210.543 153.726  12
  -7  -1  25 177.603 295.249  16
  -7   1  25-8.27091 141.381  13
   7  -1 -25 71.4182 133.477  15
  -7  -1 -25 193.237 168.788   7
  -7  -1 -25 274.794 197.233  14
   7  -1 -25 569.552 247.824  17
   7   1 -25 520.313 291.065  15
  -7   1 -25 619.501 287.277   7
  -7   1  25 243.044 190.800  11
  -7   1  25-188.614 188.598   5
  -7  -1  25-349.352 236.025  13
   7  -1  25 521.141 301.774   2
   7   1  26 1014.11 387.944   2
   7  -1 -26 661.890 253.933  17
   7   1 -26 827.650 363.347  15
  -7  -1  26 511.351 225.987  13
   7  -1 -26 748.571 280.488   4
   7  -1  26 787.398 345.714   2
  -7  -1 -26 312.140 166.130  12
   7  -1 -27-65.1854 103.413  17
   8   1   0 3559.90 360.978   1
   8  -1   0 3989.85 437.479   9
   8  -1   0 4448.26 345.891   1
  -8  -1   0 3499.10 333.769  14
  -8   1   0 3372.08 414.081   5
  -8  -1   0 3212.22 358.999   3
   8  -1   0 3871.72 424.535  17
  -8   1   0 3868.75 409.101   6
  -8   1   0 3984.75 353.031   3
  -8   1  -1 369.266 155.276   5
   8   1  -1 313.813 126.191   1
   8  -1  -1 407.860 101.582   1
  -8  -1  -1 486.932 156.860   3
  -8   1   1 620.292 218.167   5
  -8  -1  -1 366.029 148.113  14
   8   1   1 571.896 101.069  16
  -8  -1   1 464.297 121.925  14
   8  -1   1 201.189 136.765   9
   8   1   1 466.538 169.944   1
  -8   1   1 323.572 174.443   6
   8  -1   1 314.365 139.267  15
  -8   1  -1 455.794 120.109   3
  -8  -1  -1 441.067 143.386   6
  -8   1   1 341.711 137.703  13
   8  -1  -1 648.462 217.324   9
  -8  -1   1 394.850 159.155   3
  -8   1   1 351.535 125.876   3
   8  -1   1 253.949 119.640  17
   8  -1  -1 271.556 128.751  17
   8  -1   1 271.403 104.283   1
  -8   1  -1 189.416 97.1023   6
  -8  -1   2-76.6314 75.3637  14
  -8   1   2-34.0606 129.921   5
  -8   1   2 6.96480 93.7165  13
  -8   1   2 83.7617 87.2079   6
   8   1   2 22.1441 90.9525   1
  -8  -1  -2 61.8618 128.554   3
  -8   1  -2-252.341 155.687  10
  -8  -1   2-132.391 142.109   3
  -8   1  -2 12.8844 67.0930   3
   8  -1   2 140.533 114.666  15
  -8   1  -2-76.1624 106.372   6
   8  -1   2 150.470 101.243   1
   8   1   2-33.4714 41.1235  16
   8  -1  -2-19.8821 114.988   9
  -8   1   2 59.2048 66.8534   3
  -8   1   2 3.92357 31.2159  16
  -8   1  -2 52.4954 116.500   5
  -8  -1  -2-37.5654 95.6936   6
   8  -1  -2-18.4858 97.7772  17
   8  -1  -2 47.1683 69.5575   1
   8   1  -2 66.8076 66.5575   1
   8  -1  -3 345.546 98.1699  10
  -8  -1  -3 224.696 137.069   3
  -8   1  -3 407.517 153.972  10
  -8   1   3 365.358 199.133   5
   8  -1  -3 384.596 152.949  17
   8  -1   3 172.805 105.465  15
   8   1  -3 362.110 126.564   1
  -8   1  -3 233.153 95.5115   3
   8   1   3 172.952 112.021   1
  -8   1   3 98.3534 69.7833   3
  -8  -1  -3 262.216 92.8202   6
  -8   1   3 160.474 134.228  13
  -8  -1  -3 213.710 88.8309  12
   8  -1  -3 284.549 88.2344   1
  -8   1  -3 390.671 153.839   6
   8  -1  -3 177.568 137.133   9
  -8   1   3 261.266 69.8609  16
  -8   1  -3 167.780 101.670  12
  -8  -1   3 147.044 109.295   3
   8   1  -3 228.435 142.665  17
  -8  -1   3 161.940 76.1991  14
  -8   1   3 386.403 165.836   6
   8  -1   3 446.184 142.237   1
  -8  -1   4 2114.34 339.956   5
  -8   1  -4 1373.38 253.605  10
   8  -1  -4 1815.79 325.658   9
   8  -1   4 1517.37 186.834  15
  -8   1  -4 1887.38 271.371   6
  -8   1  -4 1508.09 253.400  12
  -8  -1  -4 1706.79 225.250  12
   8  -1  -4 1953.25 307.608  17
  -8   1   4 1843.29 296.544  13
  -8  -1   4 1891.09 309.383  13
  -8  -1   4 1863.45 173.202  14
   8   1   4 1730.36 284.836   1
   8   1  -4 2073.03 265.037   1
  -8  -1  -4 1738.67 276.242   3
   8  -1  -4 1331.78 171.592  10
  -8  -1  -4 1849.80 244.238   6
   8  -1   4 1954.24 272.730   1
  -8   1   4 1438.74 300.097   5
  -8   1   4 1668.81 254.286   3
   8  -1  -4 1959.50 226.394   2
  -8  -1   4 1558.95 268.360   3
  -8   1  -4 1787.82 241.719   3
   8  -1  -4 1908.91 203.795   1
   8   1  -4 1327.13 266.873  17
   8   1  -5-45.8189 108.667   4
  -8   1  -5 28.1999 116.198  10
   8  -1   5-99.6840 122.461   1
   8  -1  -5 32.9827 43.9444  10
   8  -1   5 16.6393 52.2807  15
  -8  -1  -5 21.2445 113.840   3
  -8  -1  -5 156.211 100.042  12
  -8   1  -5 44.3410 65.7589   3
  -8   1  -5 214.809 96.9543   7
   8  -1  -5-106.678 133.926   9
  -8   1   5 75.5216 129.592   3
  -8   1   5-23.8065 119.978  13
  -8  -1   5-22.2651 118.274  13
   8  -1  -5 49.9491 47.3852   1
  -8  -1  -5-34.2330 86.5846   6
   8  -1  -5 41.9954 62.7499   2
   8  -1  -5-45.1397 110.863  17
   8   1  -5-32.2612 109.559  17
  -8   1   5-112.850 143.217   5
  -8  -1   5-159.864 195.356   5
   8   1   5 238.363 138.838   1
  -8  -1   5 18.7849 28.5596  14
  -8   1  -5 50.9834 108.080  12
  -8  -1   5 123.035 68.8181  16
  -8  -1   5-156.551 142.037   3
  -8   1  -6 63.6003 49.4359   7
  -8   1   6-126.596 117.788   3
   8   1   6-38.3284 96.7460   1
   8  -1  -6 180.709 157.287  17
  -8  -1  -6-35.5436 81.4303   3
   8   1  -6-91.8855 128.097  17
  -8  -1  -6 123.934 78.0003  12
  -8  -1   6 87.6331 112.125  13
  -8  -1   6 12.4730 21.5954  14
  -8   1   6 240.415 144.419  13
  -8  -1   6 128.621 142.085   3
  -8  -1  -6 97.4374 71.3193   6
   8  -1  -6 17.4326 36.6252   1
   8   1  -6 256.635 171.956   9
  -8   1   6 30.7351 21.8635  14
  -8   1  -6 46.7654 150.130  10
   8  -1   6 0.15189 39.3489  15
   8  -1   6 45.7739 104.165   1
  -8   1  -6 64.1206 118.716  12
  -8  -1   6-94.5928 82.2649  16
   8   1  -6 12.5495 88.5959   4
  -8   1  -6 97.4799 72.9289   3
  -8  -1  -6 147.534 101.544   7
  -8   1   6 147.847 125.233   5
  -8  -1   6 26.9151 151.449   5
   8  -1  -6-44.9883 147.791   9
   8  -1  -6 22.6689 37.8278   2
   8  -1  -6 69.2943 45.9847  10
   8  -1   7 129.637 47.7337  16
  -8   1  -7 217.426 149.699  10
  -8   1   7 279.723 190.046  13
   8   1  -7 167.210 112.712   4
   8   1  -7 129.644 135.639  17
  -8   1   7 347.384 168.608   3
   8  -1   7 170.016 134.181   1
  -8  -1   7-11.9429 101.627  16
  -8  -1  -7-11.2878 81.0610  12
  -8  -1   7 51.8798 165.652   5
   8  -1  -7 13.1321 119.028   9
  -8  -1   7 14.3588 140.895  13
   8   1  -7 38.7311 118.480   9
  -8   1  -7 115.231 101.147   3
  -8  -1  -7 37.7693 101.926   7
  -8  -1  -7 50.8243 72.8301   6
  -8  -1   7 175.173 169.539   3
   8   1   7 77.5211 109.597   1
   8  -1  -7-0.78626 141.529  17
   8  -1  -7 77.7861 60.8650   1
   8  -1  -7 95.7759 30.4760  10
   8  -1  -7-10.2106 30.6287   2
   8  -1   7 113.058 33.8699  15
   8  -1  -7 110.286 38.9582  10
  -8   1  -7-87.5131 119.083  12
  -8  -1  -7 31.1988 90.2820   3
  -8   1   7 250.515 212.863   5
  -8   1  -7 92.4497 99.2593   7
  -8  -1   8 896.517 259.536   5
   8  -1   8 710.279 217.055   1
  -8  -1   8 329.814 170.063   3
  -8   1  -8 606.741 168.539  12
  -8   1   8 402.413 172.404   5
   8   1  -8 933.304 261.864   9
   8  -1  -8 681.209 224.079   9
  -8  -1   8 1259.02 282.952  13
  -8  -1   8 898.821 205.592  16
   8  -1   8 701.886 118.521  16
  -8   1  -8 733.562 170.126   7
  -8   1   8 634.530 187.477  13
  -8  -1  -8 428.340 135.213   7
   8   1  -8 811.035 210.109  17
  -8  -1  -8 628.243 182.058   3
  -8   1  -8 725.684 169.437   3
   8   1   8 678.008 194.806   1
  -8  -1  -8 693.449 156.670  12
  -8   1  -8 421.786 200.886  10
   8  -1  -8 434.813 167.358  17
   8   1  -8 593.695 91.4253   2
   8  -1  -8 693.559 190.405   4
   8   1  -8 692.344 184.303   4
  -8  -1  -9 198.384 124.857   7
  -8  -1  -9 234.075 146.141   3
   8   1  -9-1.23708 126.246   9
  -8  -1   9 159.956 139.696   5
  -8   1  -9 215.139 123.092  12
  -8   1  -9 191.272 91.3966   7
  -8   1   9 178.250 152.590   5
  -8  -1  -9 240.600 94.5376  12
   8   1   9 221.352 156.135   1
   8  -1  -9 488.050 219.792   9
  -8   1   9 26.3591 123.756  13
  -8   1  -9 251.324 198.643  10
  -8  -1   9 268.951 147.320  16
  -8  -1   9 291.263 213.549  13
   8   1  -9 227.274 128.277  17
   8  -1   9 213.474 181.244   1
   8  -1  -9 380.647 165.277   4
  -8  -1   9 105.631 105.235   3
   8   1  -9 98.8467 56.8414  10
   8  -1  -9-33.5175 135.989  17
   8   1  -9 189.228 155.507   4
  -8   1  -9 286.635 116.652   3
   8  -1 -10-0.84926 142.407  17
  -8   1 -10 46.1144 200.594  10
   8  -1 -10-37.2063 112.070   4
  -8  -1  10 167.727 192.253   5
   8   1 -10 74.1889 111.537   4
   8  -1 -10 232.693 222.882  15
   8   1 -10-122.626 170.837   9
   8   1 -10 17.0842 50.2951  10
  -8  -1 -10 136.756 146.049   7
  -8   1 -10-125.084 97.6042   3
  -8  -1  10-78.2016 96.5019  16
  -8  -1  10-39.8209 154.085  13
  -8   1 -10 121.833 130.304  12
  -8   1 -10 83.3783 107.781   7
  -8  -1  10-9.15249 123.936   3
   8   1  10-61.2713 145.807   1
   8   1 -10-65.8451 91.8325  17
  -8  -1 -10 31.5993 81.1376  12
   8  -1  10 228.067 169.518   1
  -8   1  10 75.7945 166.826   5
  -8  -1 -10 97.1821 124.258   3
   8  -1 -10 17.2557 143.744   9
  -8   1  10-44.3315 116.333  13
  -8   1 -11-79.0864 91.8228   7
  -8   1  11-84.8224 193.052   5
   8  -1 -11 183.794 127.355   9
   8  -1 -11 358.200 149.659   4
   8   1 -11 283.167 158.229   4
   8   1 -11 338.951 106.123  10
   8   1 -11 136.807 109.046  17
   8   1  11 262.609 205.456   1
   8  -1 -11 413.326 269.635  15
  -8  -1 -11 326.427 152.524  12
  -8   1 -11 380.903 142.304   3
  -8   1 -11 225.193 164.343  10
  -8  -1 -11 321.585 151.920   7
   8  -1 -11 222.716 126.604  17
  -8  -1  11 189.249 160.769  13
  -8  -1 -11 233.322 177.395   3
  -8   1 -11 92.0296 98.1138  12
   8  -1  11 119.918 100.734   1
  -8  -1  11 98.1729 179.544   5
  -8  -1  11 421.267 188.085  16
  -8   1  11 322.228 164.710  13
   8   1 -11 134.185 134.513   9
  -8  -1  12 1370.41 320.710  13
   8   1 -12 917.905 265.355   9
   8  -1 -12 1081.30 246.685   4
   8   1 -12 972.321 164.486  10
   8  -1  12 857.474 236.173   1
  -8   1 -12 1035.04 226.865   7
  -8  -1 -12 1017.31 243.506   3
   8   1 -12 987.907 234.191  17
  -8  -1 -12 1422.17 273.471   7
  -8   1 -12 1074.88 236.269  12
   8  -1 -12 986.979 224.091  17
   8   1 -12 929.979 230.287   4
  -8  -1 -12 1116.29 238.392  12
  -8  -1  12 1241.59 333.582   5
   8   1  12 1703.90 374.009   1
  -8   1 -12 1437.69 380.282  10
   8  -1 -12 1323.14 373.027  15
   8  -1 -12 983.259 263.923   9
  -8   1  12 1325.86 328.318   5
  -8  -1  12 955.827 260.583  16
  -8   1  12 1210.17 308.870  13
   8   1 -13-9.20440 111.261  17
  -8   1 -13 216.638 142.433   7
   8  -1 -13 161.111 95.1550  17
  -8  -1 -13-119.311 152.836   3
  -8   1  13 412.226 239.750   5
   8   1 -13 228.853 145.295   4
  -8   1  13-19.8647 117.614  13
   8  -1 -13 187.163 225.339  15
   8  -1 -13-109.468 98.6261   4
   8  -1 -13-97.5988 136.101   9
  -8  -1  13 175.109 173.901   5
   8   1  13 65.0877 154.698   1
  -8  -1  13-17.1931 141.204  13
  -8  -1 -13-2.25708 73.0685  12
  -8   1 -13 78.9667 80.9942  12
   8   1 -13 30.3055 56.1080  10
  -8  -1  13-68.0014 112.693  16
  -8   1 -13 243.702 227.096  10
  -8  -1 -13-40.9937 103.965   7
   8   1 -13-29.3699 141.025   9
   8  -1  13-186.742 177.618   1
  -8  -1 -13 29.9473 169.932  10
  -8  -1  14 133.160 171.956  16
  -8  -1 -14-114.099 135.815   3
  -8  -1  14 241.749 179.304   5
  -8   1  14 266.413 179.144   5
   8   1 -14-6.81321 142.946   9
   8  -1 -14-191.925 148.222  17
   8  -1 -14-42.7122 109.190   4
  -8   1 -14 261.065 211.827  10
   8   1 -14 75.8566 103.927   4
   8  -1 -14 625.077 364.563  15
   8   1 -14 18.1645 93.0036  17
  -8   1 -14-30.0367 78.2550   7
  -8  -1 -14 54.3599 148.173  10
  -8   1 -14 60.2297 101.184  12
   8  -1 -14-239.132 188.819   9
  -8  -1 -14 47.2400 118.665   7
  -8  -1 -14 72.5870 97.2387  12
  -8   1  14-11.7225 102.696  13
   8  -1  14-101.289 165.268   1
  -8  -1  14-33.1754 124.489  13
   8   1  14-11.0078 131.761   1
   8  -1 -15 40.6594 127.032  17
  -8  -1  15 118.885 172.538  16
   8   1 -15 215.039 118.808  17
  -8  -1  15 426.365 208.696  13
  -8  -1 -15-116.442 190.879  10
   8   1  15 259.772 204.179   1
  -8   1 -15 92.8767 126.231  12
  -8  -1  15 229.947 169.603   5
   8  -1 -15 175.309 106.062   9
   8   1 -15 330.017 161.804   9
   8  -1 -15 319.978 178.309   4
   8  -1  15-124.270 161.734   1
  -8  -1 -15 166.711 110.196  12
  -8   1 -15 121.940 189.607  10
  -8   1  15 139.937 157.215   5
   8  -1 -15 221.642 236.706  15
   8   1 -15 41.0845 105.232   4
  -8   1 -15 291.964 137.579   7
  -8   1  15 300.276 190.437  13
  -8  -1 -15 133.664 90.9307   7
  -8  -1  16 1350.20 330.941  13
   8   1 -16 1797.12 347.260   9
   8  -1  16 1124.22 330.546   1
   8  -1 -16 1789.10 343.976   4
  -8  -1 -16 1316.08 292.476  12
  -8  -1  16 1485.76 361.667  16
  -8   1 -16 1272.43 272.250   7
  -8  -1 -16 1020.43 273.791   7
   8  -1 -16 1282.36 296.575   9
  -8   1 -16 1469.08 304.850  12
  -8   1 -16 1417.85 388.756  10
  -8   1  16 1760.05 380.781  13
   8   1 -16 1627.76 307.000  17
  -8  -1 -16 1707.56 423.867  10
   8   1  16 1395.75 352.103   1
  -8  -1  16 1786.85 388.503   5
   8   1 -16 1289.56 293.582   4
   8  -1 -16 1418.33 370.939  15
  -8   1  16 1313.88 335.527   5
   8  -1 -16 1597.27 327.585  17
  -8  -1  17 152.902 168.014   5
  -8  -1 -17 92.8405 126.621   7
  -8  -1  17 294.640 239.122  16
  -8   1 -17-71.4228 248.743  10
   8  -1 -17-178.173 161.894   9
   8   1 -17-226.189 172.363   9
   8   1 -17-22.4893 122.906  17
  -8  -1 -17-99.7619 260.392  10
   8   1  17 51.4345 148.405   1
  -8  -1 -17 190.978 146.144  12
   8  -1 -17-7.02606 118.154   4
   8  -1 -17-113.814 153.205  17
  -8  -1  17 44.4763 101.471  13
  -8   1  17 169.140 215.718   5
  -8   1  17 30.7308 143.822  13
   8  -1  17 145.575 121.414   1
  -8   1 -17-65.8141 131.069   7
   8  -1 -17-79.6388 158.273  15
  -8   1 -17 28.2848 120.644  12
   8   1 -17 187.737 183.565   4
  -8   1 -18-196.047 259.852  10
  -8  -1 -18-126.514 178.688  10
   8   1 -18-220.660 133.828   9
   8  -1 -18-73.4502 100.637  17
   8   1 -18 89.7252 88.5671  17
  -8   1 -18 134.865 114.978  12
  -8   1  18 361.807 244.957   5
  -8  -1 -18 118.939 152.362  12
  -8  -1  18 433.172 260.465   5
  -8  -1  18 29.3053 128.206  13
   8  -1 -18 262.018 228.000  15
   8  -1 -18 97.6435 144.726   9
   8  -1  18 213.804 181.535   1
  -8   1  18 106.980 179.098  13
  -8   1 -18 106.545 133.322   7
  -8  -1 -18-53.7663 142.627   7
   8   1  18-19.8055 162.538   1
  -8  -1  18-219.110 178.104  16
   8  -1 -18 78.5468 142.220   4
   8  -1  18 87.6635 192.400   2
   8   1 -18 45.7987 94.3873   4
  -8  -1 -19 93.3726 85.6793  12
  -8   1 -19-40.3400 230.490  10
   8  -1 -19-84.3965 133.512   4
  -8  -1 -19-60.0867 153.077  10
  -8   1 -19 75.2234 105.564  12
  -8  -1  19 386.022 243.171  16
  -8   1  19-82.1195 148.775  13
  -8  -1 -19-74.2027 114.040   7
  -8   1 -19-68.9082 87.0404   7
   8  -1  19 76.2591 144.174   2
   8   1 -19 54.0057 144.535   4
  -8   1  19-83.0658 158.395   5
   8   1 -19 56.6696 128.523   9
  -8  -1  19 238.686 211.754  13
   8  -1 -19-185.597 168.550   9
  -8  -1  19 243.198 168.810   5
   8  -1 -19 0.55790 158.679  15
   8   1 -19-10.7370 83.4295  17
   8  -1 -19 106.118 111.807  17
   8   1  19-165.971 149.925   1
  -8   1 -20 1218.00 425.495  10
   8   1 -20 673.273 260.762   4
  -8  -1 -20 1031.58 393.944  10
   8  -1 -20 406.395 189.651   4
  -8  -1  20 1262.37 360.862  13
  -8  -1 -20 929.868 264.700  12
   8  -1  20 497.612 297.343   2
   8  -1 -20 900.755 340.714  15
  -8  -1  20 748.986 288.931   5
  -8   1  20 1217.89 357.522   5
  -8   1  20 1002.83 293.766  13
   8   1 -20 865.836 252.337   9
  -8  -1  20 1284.98 393.958  16
  -8  -1 -20 716.425 267.713   7
  -8   1 -20 931.160 283.830   7
   8   1 -20 770.311 214.892  17
   8  -1 -20 879.208 278.261   9
   8   1  20 1103.60 340.385   1
  -8   1 -20 762.058 249.902  12
   8  -1 -20 929.371 270.855  17
   8  -1  21-105.396 156.022   2
  -8   1 -21-198.715 244.726  10
  -8  -1 -21-17.9540 155.973   7
  -8   1 -21 130.564 150.461   7
   8   1 -21 203.270 135.535   4
   8   1  21-118.298 156.883   1
  -8  -1 -21 94.3641 121.568  12
   8  -1 -21 33.1489 126.164   9
   8  -1 -21 125.814 113.611   4
   8   1 -21 140.516 129.375   9
  -8  -1  21 888.657 338.806  16
  -8  -1  21 320.949 251.458   5
  -8  -1  21 33.3586 120.847  13
   8  -1 -21-187.780 184.730  17
  -8   1  21 154.461 191.922  13
   8   1 -21 14.2053 108.447  17
  -8   1  21 314.617 240.902   5
  -8  -1 -21 519.971 308.288  10
   8  -1 -21 301.408 259.053  15
  -8   1 -21 258.294 163.763  12
  -8   1  22-131.109 171.300  13
  -8   1 -22 5.73718 125.688  12
  -8   1  22 45.2515 135.819   5
   8   1 -22 547.949 220.388   9
  -8  -1  22 107.012 163.814   5
   8  -1 -22 198.676 269.303  15
   8   1  22-193.310 199.558   1
   8   1  22-54.1158 131.517  13
  -8   1 -22 3.70158 137.463   7
   8   1 -22 92.7481 113.280  17
  -8  -1  22 11.1812 193.435  16
   8   1 -22 380.551 324.828  15
  -8  -1 -22 83.7146 123.013  12
  -8  -1  22-23.0317 171.067  13
   8  -1  22-135.613 193.309   2
   8   1 -22 137.152 133.505   4
  -8  -1 -22 144.950 118.342   7
   8  -1 -22-208.103 176.485   4
  -8   1 -22-95.3236 285.353  10
   8  -1 -22-46.2274 86.5064   9
   8  -1 -22-72.8509 116.081  17
  -8   1 -23-99.1091 130.101  12
  -8  -1  23-67.0485 169.103  13
  -8   1 -23-47.4832 125.289   7
   8  -1 -23 219.089 172.106   4
  -8  -1 -23-34.6256 124.148   7
  -8  -1 -23 430.763 325.973  14
   8   1  23 180.316 274.158   1
  -8   1  23-63.2062 156.753   5
   8   1 -23-121.560 194.346  15
   8  -1 -23 148.064 121.063   9
  -8   1 -23 158.608 196.665  10
  -8   1  23 56.8733 117.388  13
   8   1 -23 82.2791 96.0406   9
   8  -1  23 392.123 248.074   2
  -8  -1 -23 233.101 177.659  12
   8   1 -23 103.655 138.252   4
   8  -1 -23 343.326 203.545  17
   8  -1 -23-101.785 129.714  15
   8  -1 -24 485.439 235.020   4
  -8  -1 -24 629.795 279.113   7
   8   1 -24 591.981 269.690  15
  -8   1 -24 616.351 242.052   7
  -8   1  24 1020.19 347.570  13
  -8  -1  24 1083.38 352.460  13
  -8  -1  24 191.993 159.368  16
  -8  -1 -24 642.600 279.084  14
  -8   1 -24 208.301 146.352  12
   8  -1 -24 365.820 154.766   9
  -8  -1 -24 473.487 211.798  12
   8  -1  24 283.421 213.729   2
   8  -1 -24 901.815 366.181  15
  -8   1  24 171.966 144.648   5
   8  -1 -24 779.823 287.057  17
   8   1 -24 604.296 255.043   4
   8  -1 -25-31.0883 157.337   9
  -8  -1 -25-34.0313 114.893  12
  -8   1  25-94.0239 149.421   5
   8  -1 -25-23.6096 133.576  17
  -8   1 -25-100.331 137.695   7
   8  -1 -25-32.3239 150.525   4
  -8   1 -25 68.8512 134.074  12
  -8  -1  25 198.380 168.078  13
   8  -1 -26-194.239 170.280   9
   8  -1 -26 269.062 177.041  17
   9  -1   0 241.855 162.875  15
   9  -1   0 34.8239 101.196   1
   9  -1   0-10.9877 125.517  17
   9   1   0 67.5085 72.4663   1
  -9  -1   0 27.6527 84.6806   3
  -9   1   0-26.0715 124.884   6
  -9   1   0-11.1963 72.9800   3
  -9  -1   0 56.6833 129.855  14
   9  -1   0 143.412 124.720   9
  -9   1   0 18.2076 130.572   5
   9   1   1 746.514 169.400   1
   9  -1  -1 798.898 240.848   9
  -9  -1  -1 830.858 198.020   3
   9  -1   1 708.482 161.794   1
  -9  -1   1 469.154 136.401  14
  -9   1   1 568.908 197.997   6
   9  -1   1 855.081 226.218  17
   9  -1   1 848.694 217.972  15
  -9   1  -1 1068.26 224.623   6
  -9   1  -1 664.227 216.706   5
  -9   1   1 585.430 161.725   3
  -9   1  -1 628.910 160.984   3
  -9   1   1 989.257 270.556   5
  -9  -1  -1 531.124 172.073  14
   9  -1   1 1190.60 291.871   9
  -9  -1  -1 861.610 193.835   6
   9  -1  -1 588.813 133.795   1
   9   1  -1 729.176 184.923   1
  -9  -1   1 732.646 192.740   3
   9  -1  -1 589.302 199.405  17
   9   1  -2 1370.38 282.125  17
   9  -1  -2 1791.97 335.609  17
  -9   1   2 1515.47 295.085   6
  -9  -1  -2 1497.87 275.966   3
  -9  -1  -2 1560.68 251.011   6
   9   1  -2 1404.40 227.995   1
   9  -1   2 1263.55 226.395   1
  -9  -1   2 1318.41 190.054  14
  -9   1   2 1425.98 244.244   3
   9   1   2 1218.39 228.617   1
  -9   1  -2 1306.42 223.278   3
  -9   1   2 1447.94 263.830  13
  -9  -1  -2 1955.29 307.994  14
  -9   1   2 1892.06 366.131   5
   9   1   2 1324.82 145.342  16
  -9  -1   2 1508.06 266.502   3
   9  -1  -2 1479.50 307.262   9
   9  -1   2 1108.55 207.920  15
   9  -1  -2 1237.96 186.601   1
  -9   1  -2 1489.03 277.380   6
  -9  -1  -2 1240.46 200.373  12
  -9   1   3-145.906 153.008   6
  -9  -1  -3 132.018 102.299   6
   9   1   3-87.7226 117.505   1
   9  -1  -3 24.1251 69.1008   1
  -9   1   3 43.5875 113.319  13
   9   1  -3 246.735 175.922  17
   9  -1  -3 146.087 122.102  17
  -9  -1   3-32.4237 70.9319  14
  -9   1   3-3.33328 32.9771  16
  -9   1  -3 74.7293 109.576   6
   9   1  -3-46.4497 76.0674   1
   9  -1   3 140.652 90.8036  15
  -9  -1  -3 59.7773 72.3510  12
  -9   1   3-1.91800 139.692   5
   9  -1  -3 10.5537 130.710   9
  -9   1   3-30.4602 97.6652   3
  -9   1  -3 229.997 135.612  12
  -9   1  -3 52.3268 82.2286   3
   9   1   3-59.3661 41.1466  16
  -9   1  -3-13.5856 99.0930  10
  -9  -1   3 36.0687 97.9637   3
   9  -1   3 22.0368 94.3143   1
  -9  -1  -3-87.7981 116.053   3
   9  -1   4 30.0530 71.2059  15
   9  -1  -4 50.6681 122.679  17
  -9   1  -4-15.7443 67.3500   3
   9  -1  -4-286.326 179.116   9
   9   1   4 55.3449 112.385   1
  -9   1   4 116.446 73.5117  16
  -9  -1   4-96.4478 128.158   3
  -9   1   4-91.4835 124.873  13
  -9   1   4 64.5026 164.170   5
  -9  -1  -4-42.8153 77.4439   6
  -9  -1  -4 47.3493 61.1956  12
   9   1  -4 147.413 134.811  17
   9   1  -4 6.67432 68.1695   1
  -9  -1   4 20.7034 155.836   5
   9  -1   4 49.6936 95.2854   1
  -9   1  -4-107.370 137.347  10
  -9  -1   4 43.3333 48.1188  14
  -9   1  -4-29.2045 122.236   6
   9  -1  -4 213.890 86.6022  10
   9  -1  -4-89.3165 66.6479   1
  -9   1  -4 162.601 131.760  12
  -9   1   4-38.5677 75.9701   3
  -9  -1  -4 95.6149 122.560   3
   9  -1  -4 78.3826 98.1559   2
  -9   1  -5 17.8589 114.300   6
  -9   1  -5-20.5438 91.9064  12
   9  -1  -5 42.2138 36.0519  10
   9   1  -5-85.0256 94.3466  17
  -9   1  -5-64.3042 147.632  10
   9   1  -5 8.72128 144.137   9
  -9  -1   5 55.4179 42.2357  14
  -9   1   5 1.35242 159.792   5
   9   1   5-93.4697 107.957   1
  -9   1   5 119.526 125.382  13
   9   1  -5 27.5056 67.6458   1
   9  -1   5-45.4856 69.4099  15
  -9  -1   5 76.5732 109.014   3
  -9  -1  -5-95.6457 91.9850   6
   9  -1  -5-9.99815 52.7743   2
  -9   1   5-3.35491 55.2541  16
   9  -1   5 135.363 130.747   1
  -9  -1   5 172.142 181.096   5
  -9  -1  -5-118.870 91.0368   3
  -9   1   5-152.385 121.631   3
  -9  -1  -5 26.2062 71.1942  12
  -9   1  -5 365.203 130.898   3
  -9  -1   5-14.4813 119.847  13
   9  -1  -5 118.235 74.4038   1
   9  -1  -5 71.8043 144.821  17
   9  -1  -5 70.9776 157.660   9
  -9  -1   6 291.409 110.836  16
  -9  -1  -6 765.294 185.620   3
   9   1  -6 560.345 182.369  17
  -9   1  -6 483.789 179.414   6
   9  -1  -6 401.240 99.1181   2
  -9   1   6 508.294 173.708  13
   9  -1  -6 445.231 109.275   1
   9  -1  -6 388.231 133.223  17
  -9   1   6 496.115 182.961   5
   9   1  -6 456.540 137.462   1
  -9  -1  -6 603.362 164.914   6
  -9  -1   6 620.311 212.533  13
  -9   1  -6 617.672 156.683   3
  -9  -1   6 607.558 82.5079  14
  -9   1  -6 451.536 106.758   7
   9  -1   6 489.323 171.718   1
   9   1  -6 654.802 257.570   9
  -9   1  -6 283.753 155.678  10
  -9  -1  -6 655.489 162.250  12
  -9  -1   6 443.048 162.606   3
   9   1   6 427.656 206.462   1
   9  -1  -6 445.994 189.779   9
  -9  -1   6 465.390 223.544   5
  -9   1  -6 590.270 183.839  12
  -9   1   6 324.391 147.636   3
   9  -1   6 380.716 90.1765  15
   9  -1  -7-28.8185 116.348  17
  -9  -1  -7 31.3201 68.9898   6
   9   1  -7-78.1578 104.716   4
  -9   1  -7 107.715 88.1803   7
  -9  -1  -7 9.92640 101.716  12
  -9  -1  -7 103.178 135.188   3
   9  -1   7 33.4400 36.1167  15
  -9   1   7 37.4902 119.546  13
   9  -1  -7 33.9142 40.5926   1
  -9   1  -7 50.9583 91.8534   3
   9  -1  -7-26.1033 131.135   9
   9  -1   7 43.1649 101.166   1
  -9  -1   7-69.2525 158.559   5
  -9   1  -7-58.8738 85.1763  12
  -9   1   7 177.775 179.159   5
  -9  -1  -7 68.2009 79.5557   7
  -9   1  -7-28.6787 157.576  10
  -9  -1   7 53.8959 139.834  13
   9   1  -7 27.7313 109.769  17
  -9   1   7-97.8904 136.189   3
  -9  -1   7 216.916 150.546   3
  -9  -1   7 101.745 76.7866  16
   9   1  -7 35.8083 137.021   9
   9   1   7 122.675 157.058   1
   9  -1  -7 32.0563 33.5082   2
  -9  -1   8 43.3445 107.906  16
  -9   1   8-50.4805 169.861  13
  -9   1  -8 19.7339 98.9427  12
   9   1  -8 54.7653 98.4610  17
   9  -1   8-13.0076 125.896   1
  -9  -1  -8 211.812 128.245   7
  -9   1  -8-35.4753 90.5824   3
  -9   1  -8 20.3265 58.5662   7
  -9   1   8-64.5869 154.074   5
  -9  -1   8 134.796 133.659   3
  -9  -1   8 308.625 239.885   5
  -9   1  -8 59.1151 175.991  10
   9  -1  -8 47.5603 67.3615   1
   9   1   8-49.6920 142.182   1
   9   1  -8-30.6889 100.383   4
  -9   1   8 262.808 162.988   3
   9   1  -8 187.602 169.546   9
   9  -1   8 55.6292 30.4854  16
   9  -1  -8 87.3359 115.484   9
  -9  -1  -8-12.4004 67.5454   6
   9  -1  -8 44.3919 100.103  17
  -9  -1  -8 84.1664 76.2160  12
  -9  -1   8 99.1811 140.669  13
  -9  -1  -8 107.263 85.2344   3
   9  -1  -9-73.5993 115.675   4
   9   1  -9-62.6764 125.771   9
  -9   1  -9-1.20697 54.7360   7
   9   1  -9-37.5063 100.919  17
  -9   1   9 155.882 132.756   3
  -9  -1   9-73.1550 126.711  13
  -9   1  -9-59.4559 105.422  12
  -9  -1  -9-125.214 97.7570   3
  -9   1  -9 111.843 99.3257   3
   9  -1  -9 43.3216 130.557   9
  -9  -1  -9 32.4966 70.8829   6
  -9  -1   9 22.9379 123.994   3
  -9  -1  -9 41.6203 74.8897  12
   9   1  -9-164.853 146.295   4
  -9   1   9-86.8468 149.224  13
   9   1   9-116.649 194.031   1
  -9  -1   9-61.1214 120.661  16
  -9  -1   9-33.1774 162.840   5
  -9   1  -9 72.9005 168.202  10
  -9  -1  -9 146.641 116.520   7
   9  -1   9-49.8446 100.815   1
   9  -1  -9-43.2333 125.898  17
  -9   1   9-159.310 170.099   5
  -9   1  10 760.761 297.474   5
  -9  -1 -10 610.260 194.761   7
   9   1 -10 864.349 221.592  17
  -9  -1  10 109.307 116.351   3
   9  -1 -10 745.889 230.750   9
  -9   1 -10 331.987 161.008  12
  -9  -1 -10 387.439 145.003   3
   9  -1 -10 241.956 130.109   4
   9   1 -10 464.036 156.672   4
  -9  -1  10 402.187 164.731  16
   9  -1 -10 785.966 325.768  15
  -9  -1 -10 399.122 140.007  12
  -9  -1  10 526.221 184.854  13
   9   1  10 295.325 152.080   1
  -9   1 -10 500.736 150.500   7
   9   1 -10 241.752 125.066   9
  -9  -1  10 388.142 216.715   5
  -9   1  10 503.322 216.188  13
  -9   1 -10 584.437 191.745  10
  -9   1 -10 554.736 188.967   3
   9   1 -10 611.710 132.043  10
   9  -1 -10 492.332 206.747  17
   9  -1  10 692.030 228.088   1
  -9   1 -11 508.657 239.563  10
   9  -1 -11 221.019 112.998   4
  -9  -1  11 205.387 203.045  13
  -9   1  11 223.061 195.312  13
  -9   1 -11 358.878 131.952   7
   9   1 -11 311.593 93.0288  10
   9   1 -11 90.2916 118.443   9
   9  -1 -11 191.022 154.600  17
   9   1 -11 466.156 198.921   4
  -9   1 -11 215.914 161.535  12
  -9  -1 -11 145.142 125.187   3
  -9  -1  11 505.037 196.786   3
   9   1 -11 74.3960 107.746  17
  -9  -1 -11 203.874 129.504   7
  -9  -1 -11 405.257 141.498  12
   9   1  11 71.8558 133.440   1
  -9   1  11 327.066 199.118   5
  -9  -1  11 249.369 154.834  16
   9  -1 -11 327.772 181.587   9
  -9  -1  11 265.875 217.955   5
   9  -1  11 231.217 167.306   1
  -9   1 -11 366.288 148.227   3
   9  -1 -11 354.882 255.166  15
   9  -1  12 84.3235 148.523   1
  -9  -1 -12-24.6876 75.6520  12
  -9  -1  12 515.485 253.517  13
  -9  -1  12-12.1461 101.595  16
   9  -1 -12-172.757 151.604  17
   9  -1 -12 32.1306 99.6753   4
  -9  -1 -12-159.367 141.605   3
   9   1 -12-43.5276 93.6802  17
   9   1 -12 48.4957 147.351   9
  -9   1 -12-56.7207 103.180   3
  -9   1 -12-89.8648 62.8045   7
  -9  -1  12-121.291 155.010   5
  -9   1  12 136.295 168.828   5
  -9   1  12-3.39935 143.446  13
   9  -1 -12-58.1596 144.275   9
  -9  -1 -12-5.41421 91.4293   7
  -9  -1  12-102.116 134.452   3
   9   1  12 279.389 184.288   1
   9  -1 -12 317.670 249.777  15
  -9   1 -12 52.6606 126.191  12
   9   1 -12 2.01196 103.752   4
  -9   1 -12-146.751 193.443  10
   9  -1  13 709.808 273.577   1
   9  -1 -13 307.335 150.695   9
  -9  -1  13 496.567 192.572  16
  -9  -1 -13 189.030 154.648   7
   9   1 -13 459.738 187.833   4
   9   1 -13 544.424 201.420  17
   9  -1 -13 192.007 103.028   4
  -9  -1 -13 126.816 118.250   3
   9  -1 -13 647.717 318.593  15
  -9   1 -13 319.636 143.587   7
  -9  -1 -13 302.653 129.113  12
  -9   1  13 487.698 207.362  13
  -9  -1  13 93.8964 135.675   3
  -9   1 -13 405.499 164.745  12
   9   1 -13 590.960 222.273   9
  -9   1 -13 146.812 165.150  10
  -9   1  13 555.506 206.641   5
  -9  -1  13 66.0817 160.586  13
   9  -1 -13 659.026 234.874  17
   9   1  13 891.301 278.698   1
  -9  -1  13 787.883 268.810   5
  -9  -1 -14 757.563 244.658   3
  -9   1 -14 955.691 302.395  10
   9  -1 -14 1049.97 281.678   9
  -9  -1  14 998.627 315.029   5
   9  -1 -14 681.282 302.377  15
  -9  -1  14 710.024 263.715  16
  -9  -1 -14 1081.52 255.108  12
   9  -1  14 1443.26 346.033   1
  -9  -1  14 703.306 240.503  13
  -9   1  14 1118.28 344.804   5
  -9   1  14 622.333 203.896  13
   9   1  14 742.902 245.295   1
   9  -1 -14 1047.07 257.082  17
  -9  -1 -14 1423.08 304.476   7
   9   1 -14 1085.66 292.617   9
  -9   1 -14 783.599 211.305   7
   9   1 -14 716.872 236.308  17
   9   1 -14 746.829 221.365   4
  -9   1 -14 505.398 194.010  12
   9   1 -15-93.6724 125.508   4
  -9  -1 -15-23.4841 86.2655  12
   9   1 -15 113.368 123.573   9
  -9   1 -15 264.570 174.818   7
   9  -1 -15 422.983 314.053  15
   9   1  15 130.643 181.637   1
  -9  -1  15-2.59625 123.048  13
  -9  -1 -15 104.946 154.049   7
  -9   1  15-113.164 195.959   5
   9  -1 -15 103.496 139.411   9
   9   1 -15 210.973 139.526  17
  -9   1  15-32.1792 211.652  13
   9  -1 -15-60.4513 92.8698   4
  -9  -1  15 121.900 175.285  16
  -9   1 -15 159.010 157.213  12
   9  -1 -15-122.289 113.895  17
  -9   1 -15 139.894 151.376  10
  -9  -1  15-54.4207 150.726   5
   9  -1  15 107.781 98.6530   1
   9   1 -16 154.074 145.064   4
   9  -1  16-70.0981 198.894   1
   9   1 -16 154.971 95.7955  17
   9   1  16 219.570 186.781   1
  -9   1 -16 404.940 176.228   7
  -9   1 -16-265.726 265.408  10
  -9  -1 -16-23.3404 99.5699  12
   9  -1 -16-110.193 137.261  17
   9   1 -16 31.9988 134.114   9
  -9  -1  16-77.8775 106.747  13
   9  -1 -16 240.405 172.902   4
  -9  -1  16 274.678 168.634  16
  -9   1 -16 154.440 108.363  12
  -9   1  16 271.680 174.781   5
  -9  -1 -16 65.6787 110.806   7
   9  -1 -16-130.185 178.703  15
   9  -1 -16 91.2996 135.841   9
  -9  -1  16-26.6509 160.412   5
  -9   1  16 130.805 136.379  13
   9  -1 -17-31.4383 124.985   4
  -9   1 -17-139.554 186.895  10
   9   1 -17 122.356 101.928   4
   9  -1 -17-78.0104 151.408   9
  -9  -1 -17-77.9390 131.596   7
  -9   1 -17 16.1482 99.1173   7
  -9  -1  17-6.53654 140.091  13
  -9   1  17-220.408 202.330   5
  -9  -1  17 162.681 177.064   5
  -9   1 -17 167.278 155.084  12
  -9   1  17 169.588 167.075  13
  -9  -1  17-337.229 245.725  16
   9   1  17 33.0378 168.826   1
   9  -1 -17 378.671 210.245  15
  -9  -1 -17 248.383 168.492  12
   9  -1  17 156.780 250.967   2
   9  -1  17-77.6651 145.142   1
   9   1 -17-12.6456 95.2857  17
   9  -1 -17-133.061 157.114  17
   9   1 -17 32.6712 106.274   9
   9  -1 -18 383.242 188.337   4
  -9   1 -18 245.884 192.177  10
   9  -1  18 334.579 232.815   1
   9  -1 -18 842.537 271.499  17
   9   1 -18 987.466 282.533   4
  -9  -1  18 658.445 252.973  16
  -9   1  18 470.130 187.616   5
   9  -1 -18 656.831 260.694   9
   9   1  18 750.575 283.506   1
  -9   1 -18 851.485 272.649   7
  -9   1  18 993.516 337.179  13
  -9  -1  18 392.259 212.505  13
  -9   1 -18 886.777 267.045  12
   9   1 -18 503.885 178.337  17
   9   1 -18 827.476 255.605   9
   9  -1 -18 883.804 337.072  15
  -9  -1  18 1178.42 385.494   5
   9  -1  18 856.208 344.625   2
  -9  -1 -18 1167.61 310.279   7
  -9  -1 -18 496.701 212.059  12
  -9   1  19 242.994 183.934   5
   9  -1 -19 195.565 122.580   9
   9  -1 -19 242.185 169.520  17
  -9   1 -19 399.941 277.934  10
  -9  -1  19 257.536 221.833  16
   9  -1 -19 171.580 106.177   4
  -9  -1 -19-63.8752 159.837   7
   9   1 -19 106.257 154.286   9
   9   1  19 262.458 219.426   1
  -9  -1  19-97.1993 184.432   5
  -9   1  19 389.691 224.827  13
  -9   1 -19 88.8640 118.693   7
  -9   1 -19 112.238 118.852  12
  -9  -1 -19 137.609 142.357  12
   9   1 -19 17.2731 109.078  17
   9   1 -19 169.005 162.788   4
   9  -1  19 150.834 191.586   2
  -9  -1  19-222.187 164.163  13
   9  -1 -19 190.580 203.907  15
   9  -1  19-203.921 208.089   1
  -9  -1 -20 60.9157 123.457   7
   9  -1 -20-190.024 230.645  15
  -9   1 -20-95.9537 221.851  10
   9  -1 -20 109.390 101.746   4
   9   1 -20-142.553 168.543  17
  -9   1 -20 110.791 154.647   7
  -9   1 -20 147.630 146.263  12
  -9   1  20 14.4624 168.308   5
  -9  -1  20-71.1321 176.682   5
   9  -1  20 4.88211 232.163   2
  -9   1  20 404.223 244.294  13
   9  -1 -20 113.917 96.5347  17
  -9  -1  20 102.639 182.282  16
  -9  -1  20 292.493 206.078  13
   9   1 -20 199.802 164.578   9
   9  -1 -20 89.3453 164.539   9
  -9  -1 -20-34.7074 133.765  12
   9   1  20 103.148 177.102   1
   9   1 -20 21.2640 140.864   4
   9  -1 -21-82.2881 106.168   4
   9   1 -21-224.896 172.485   9
  -9   1 -21 147.691 137.586   7
   9  -1 -21 82.5836 169.374  17
   9  -1 -21 37.7859 121.782   9
  -9  -1  21-41.5375 117.790   5
  -9   1 -21-105.629 130.405  12
   9   1 -21-16.8803 141.177  17
  -9  -1 -21-49.0684 106.817   7
  -9   1  21 417.320 247.935   5
   9  -1 -21-138.338 172.757  15
  -9  -1  21 260.637 205.039  13
   9  -1  21-186.211 210.411   2
  -9   1  21-76.9666 146.205  13
   9   1  21 292.657 180.566   1
   9   1 -21-176.871 192.858   4
  -9  -1 -21 3.84156 89.4464  12
  -9  -1  21 33.0200 195.533  16
  -9   1 -21 228.489 207.018  10
   9   1 -22 653.228 259.554   4
  -9  -1 -22 403.855 178.391  12
   9  -1 -22 536.423 260.460  15
   9  -1 -22 511.421 203.204   4
  -9  -1  22 581.644 263.982  16
  -9  -1  22 380.379 190.332  13
   9   1 -22 394.878 293.674  15
   9   1 -22 253.812 166.255   9
  -9   1 -22-32.6436 215.190  10
  -9  -1 -22 822.240 400.506  14
  -9  -1 -22 649.554 253.125   7
   9  -1  22-43.4063 169.990   2
   9  -1 -22 549.029 221.804   9
  -9   1 -22 683.543 267.828  12
  -9  -1  22 1227.36 392.002   5
  -9   1 -22 319.016 168.602   7
  -9   1  22 539.867 274.006   5
  -9   1  22 181.988 155.377  13
   9   1 -22 563.135 229.360  17
   9  -1 -22 150.412 128.815  17
   9   1  22 1176.92 388.541   1
   9   1 -23 112.747 140.615   4
   9  -1 -23 478.080 227.989   4
  -9  -1 -23 9.66812 155.764   7
   9  -1 -23-142.489 203.612  15
  -9   1 -23-76.7492 150.965   7
  -9  -1  23 230.580 240.076  16
   9   1 -23 103.984 175.298  15
  -9  -1 -23 274.299 232.915  14
  -9  -1  23 49.3203 121.505  13
   9  -1 -23 212.755 161.135  17
  -9   1  23 219.300 221.170  13
  -9   1  23 69.6321 195.909   5
  -9  -1 -23-97.9434 105.755  12
  -9   1 -23 190.704 147.125  12
   9  -1 -23-32.4784 103.717   9
   9  -1  23-152.908 219.229   2
  -9  -1  23 367.213 256.699   5
   9   1 -23 154.839 121.477   9
  -9  -1  24 57.4587 152.464  13
   9  -1 -24 104.687 125.774   4
   9  -1 -24-193.127 179.209  17
  -9   1 -24 106.264 142.754  12
  -9   1  24 96.4525 180.831   5
   9  -1 -24 67.7513 110.067   9
  -9   1 -24-224.382 178.866   7
  -9  -1 -24 64.2874 143.138   7
  -9   1  25 104.944 188.055   5
  -9   1 -25-152.670 175.243   7
   9  -1 -25-130.930 161.684   9
   9  -1 -25 126.237 149.765  17
  10  -1   0 1135.26 204.304   1
  10  -1   0 1025.77 245.898  15
  10  -1   0 906.493 267.546   9
 -10  -1   0 1034.69 249.837   3
 -10  -1   0 1235.65 228.797  14
  10  -1   0 1034.32 276.314  17
 -10   1   0 1146.56 227.113   3
  10   1   0 1137.11 226.534   1
 -10   1   0 1059.66 245.242   6
 -10   1   0 1102.50 297.361   5
  10  -1   1 562.474 251.026   9
 -10  -1   1 202.879 116.473  14
  10  -1   1 134.355 129.087  17
  10  -1   1 294.189 127.691   1
  10  -1  -1-20.8296 121.602  17
  10  -1  -1 354.044 228.325   9
 -10  -1  -1 144.071 138.975   3
 -10   1  -1 245.629 116.657   3
  10  -1  -1 342.098 192.892  15
 -10  -1   1 183.632 139.782   3
  10   1   1 210.991 129.608   1
 -10  -1  -1 78.3444 106.458  14
  10  -1   1 207.199 138.567  15
 -10   1   1 294.949 129.791   3
 -10   1   1 69.0451 135.986   6
 -10   1  -1 217.859 108.298   6
 -10   1  -1 39.9109 148.064   5
  10  -1  -1 201.290 89.3855   1
 -10   1   1 231.689 165.654   5
  10   1  -1 229.972 129.806   1
 -10  -1  -2 65.2429 118.691  14
 -10   1   2 58.8044 84.1732   3
 -10  -1  -2 39.2824 79.6632  12
  10  -1   2 73.4591 90.5040   1
  10   1   2-104.335 136.638   1
 -10  -1  -2 145.798 144.640   3
  10   1  -2 128.874 148.905  17
  10  -1  -2-248.247 199.108   9
  10  -1  -2 245.769 193.184  15
 -10   1  -2 0.82547 134.554   6
  10  -1   2 162.590 122.292  15
  10   1  -2 282.358 142.474   1
 -10   1   2-8.48208 109.031   6
 -10  -1  -2-102.300 137.297   6
  10  -1  -2 7.28245 69.6719   1
 -10   1   2-158.050 139.306  13
 -10   1  -2-23.9642 97.1278   3
 -10  -1   2-56.5008 67.3684  14
 -10   1   2-40.7633 147.709   5
  10  -1  -2 318.593 173.955  17
 -10  -1   2 31.7149 117.706   3
  10  -1   2 311.945 195.054  17
  10  -1   2-218.215 157.167   9
 -10   1   3 746.547 244.309   5
 -10  -1   3 460.504 114.065  14
 -10   1   3 481.028 159.176   3
 -10   1  -3 606.165 187.491  12
  10  -1  -3 590.257 135.404   1
 -10   1  -3 534.452 155.903   3
  10   1  -3 655.659 189.158   1
 -10   1   3 392.951 167.498  13
 -10  -1  -3 419.030 162.279   3
  10   1  -3 482.149 188.860  17
  10  -1  -3 580.199 212.109  17
  10  -1   3 615.835 158.783  15
 -10  -1  -3 546.781 157.246   6
 -10   1  -3 904.116 244.760   6
  10  -1   3 594.059 181.805   1
 -10  -1  -3 365.499 118.126  12
  10   1   3 431.394 153.587   1
  10  -1  -3 572.678 239.185   9
 -10  -1   3 566.021 177.631   3
  10   1  -4 1601.77 266.067   1
 -10  -1  -4 1862.42 270.659  12
 -10   1   4 1879.33 300.333   3
 -10  -1  -4 1916.34 287.410   6
  10  -1  -4 1584.11 360.244   9
  10   1  -4 1395.56 277.009  17
 -10   1  -4 1532.58 258.534   3
 -10   1   4 1781.28 322.513  13
 -10   1  -4 1779.15 306.460   6
 -10   1  -4 2350.50 347.752  12
  10  -1   4 1667.40 235.069  15
  10  -1  -4 2060.49 353.698  17
 -10  -1  -4 1246.59 267.323   3
  10  -1   4 1823.32 293.630   1
  10  -1  -4 1743.34 218.841   1
 -10  -1   4 1994.36 343.757   3
 -10   1   4 2158.15 395.623   5
 -10  -1   4 1876.49 202.375  14
  10  -1  -4 1655.42 242.971   2
 -10   1   4 1829.91 180.447  16
  10   1   4 1502.05 290.315   1
  10   1  -5 92.4686 88.9990   1
  10  -1   5 51.4312 72.7401  15
  10   1  -5-229.841 143.817  17
  10   1  -5 343.382 219.072   9
 -10  -1  -5-46.0851 70.8846  12
  10  -1   5 129.400 131.994   1
 -10   1  -5-27.6008 77.8493   3
 -10  -1  -5-86.5393 93.5421   6
 -10   1   5 315.942 219.564   5
 -10   1  -5-43.7854 112.254   6
 -10   1   5 10.6878 96.8414   3
 -10  -1   5 57.7114 49.0846  14
  10  -1  -5 131.792 86.4741   2
 -10   1   5 81.6203 112.551  13
 -10   1  -5-207.192 131.733  12
  10  -1  -5 47.6016 126.203  17
 -10  -1   5-92.2155 171.135   5
 -10   1   5 57.1368 73.1670  16
  10  -1  -5 76.0204 65.6198   1
  10  -1  -5-258.068 223.362   9
 -10  -1   5-83.7103 133.979   3
 -10   1  -5-215.329 186.331  10
 -10  -1  -5 182.642 129.603   3
  10   1   5-145.538 149.564   1
 -10  -1  -6 59.0201 71.4740  12
 -10   1  -6-103.935 170.416  10
 -10  -1   6 105.188 114.291   3
 -10   1   6 104.391 152.937  13
  10  -1  -6 209.658 88.6881   1
 -10   1  -6 139.955 128.155  12
 -10  -1   6 181.530 162.331   5
 -10   1   6 301.592 217.875   5
  10  -1   6 289.209 159.666   1
 -10   1  -6 250.247 134.890   6
  10   1  -6-50.5989 170.634   9
 -10  -1   6 185.150 184.982  13
  10   1   6 330.245 198.367   1
  10  -1   6-4.66727 49.9293  15
 -10  -1  -6 208.739 112.460   6
 -10   1   6 146.511 104.067  16
  10  -1  -6 166.740 81.4318   2
  10  -1  -6 26.1899 124.601  17
  10   1  -6 84.9382 70.5721   1
 -10   1   6 17.8678 104.643   3
  10   1  -6 79.2508 121.437  17
 -10  -1  -6-11.7641 89.6242   3
  10  -1  -6 200.669 167.333   9
 -10   1  -6-62.9866 105.038   3
 -10  -1   7-12.6409 180.780   5
 -10  -1  -7 13.5330 80.4575   6
  10  -1  -7 110.213 112.139  17
  10  -1  -7 22.9163 54.5366   1
 -10  -1   7 402.048 223.924  13
 -10   1   7 169.876 153.371   5
 -10   1   7 290.255 186.456  13
  10   1   7 247.610 179.357   1
 -10  -1   7 206.408 159.997   3
 -10  -1  -7 115.396 118.287   3
 -10   1  -7 129.193 184.778  10
  10   1  -7-71.1186 129.102   9
 -10   1  -7 146.902 149.810   6
  10   1  -7-78.9824 166.805  17
 -10   1   7 60.2951 124.383   3
 -10  -1  -7 177.810 107.130  12
 -10   1  -7 54.5374 99.4232  12
  10   1  -7 193.898 134.289   1
 -10   1   7 194.220 89.4808  16
 -10   1  -7-8.93535 82.3073   3
  10  -1   7 3.39920 113.242   1
  10  -1  -7-174.654 195.975   9
 -10   1  -8 2688.45 350.651   3
  10   1  -8 3153.79 433.524   4
 -10   1  -8 2995.32 453.439  10
  10  -1  -8 2627.93 451.089   9
 -10  -1  -8 2405.64 378.487   3
 -10   1   8 3048.29 448.458  13
 -10  -1   8 3088.46 476.970  13
 -10   1   8 3064.28 492.914   5
 -10   1   8 3047.06 342.334  16
 -10  -1   8 2793.33 400.827   3
 -10  -1  -8 2994.70 354.498  12
 -10   1  -8 2771.36 384.233   6
  10  -1  -8 3593.43 556.617  15
 -10  -1  -8 2588.97 359.997   7
  10   1   8 2937.57 445.209   1
 -10  -1  -8 2714.88 339.938   6
  10   1  -8 3122.48 473.499   9
 -10   1  -8 3149.48 407.606  12
 -10   1   8 2780.46 397.729   3
 -10  -1   8 2968.70 354.805  16
  10  -1   8 2491.16 378.934   1
 -10  -1   8 2952.11 505.703   5
 -10   1  -8 3237.30 342.929   7
  10  -1  -8 3216.90 438.258  17
  10   1  -8 2926.49 411.896  17
  10  -1  -8 3541.19 309.555   1
  10   1  -9 710.707 252.942   9
 -10  -1  -9 980.198 240.125   3
 -10  -1  -9 837.675 237.961   7
  10   1  -9 1014.84 251.562  17
  10  -1  -9 1066.24 312.517   9
 -10  -1   9 1400.94 303.949   3
 -10  -1  -9 772.872 183.615   6
 -10   1  -9 1170.88 225.876   7
  10  -1  -9 971.062 324.240  15
 -10  -1   9 1497.72 340.360  13
  10  -1  -9 935.348 239.086  17
 -10   1   9 1010.45 297.981   5
 -10   1   9 860.067 260.741  13
  10   1   9 893.464 267.975   1
 -10   1  -9 1070.15 239.147   3
  10  -1  -9 1238.96 187.084   1
 -10  -1   9 831.249 272.074   5
 -10  -1  -9 1122.83 226.460  12
 -10   1  -9 1010.82 249.441  12
 -10   1  -9 802.245 238.573  10
  10   1  -9 910.429 264.834   4
 -10   1   9 1243.64 263.137   3
  10  -1   9 747.178 241.913   1
 -10  -1   9 899.359 208.136  16
 -10   1  10-71.9987 156.878  13
 -10   1  10 70.5895 158.944   5
  10   1 -10-29.7228 160.722   9
  10  -1 -10 27.7836 114.342  17
 -10   1 -10 45.9047 76.9419   7
 -10  -1 -10 253.575 151.195   7
 -10   1 -10 98.4296 74.2216   3
  10  -1 -10 71.5299 146.594  15
 -10  -1  10-41.5672 154.026   5
 -10  -1  10 275.017 158.984  13
 -10   1  10 171.193 121.381   3
  10   1 -10 158.158 143.511   4
 -10  -1 -10 274.380 153.491   3
 -10   1 -10-27.0134 86.6594  12
 -10  -1 -10 195.710 116.573   6
  10  -1 -10 181.839 158.058   9
 -10   1 -10 138.348 139.794  10
  10  -1  10 261.379 165.838   1
 -10  -1 -10 42.6787 76.1655  12
  10   1  10 122.384 98.6155   1
 -10  -1  10 115.911 115.957  16
 -10  -1  10-100.936 118.926   3
  10   1 -10 231.611 139.961  17
  10   1  11 328.078 146.191   1
  10  -1 -11 342.738 148.721   4
  10   1 -11 28.7359 155.083   4
 -10   1 -11 99.8652 138.282  10
  10  -1 -11 529.376 243.650   9
 -10  -1  11 393.155 163.188  16
 -10  -1  11 365.616 226.395  13
 -10   1 -11 477.289 185.265  12
  10   1 -11 247.396 113.212   9
  10  -1 -11 1270.71 410.859  15
 -10   1 -11 488.565 170.788   3
  10  -1  11 193.709 134.973   1
 -10   1  11 285.009 203.076   5
 -10   1 -11 399.973 138.227   7
 -10  -1 -11 342.841 115.379   6
  10  -1 -11-11.4128 125.766  17
 -10  -1 -11 272.604 124.562  12
 -10  -1 -11 274.568 114.254   7
 -10  -1  11 550.302 276.024   5
  10   1 -11 374.359 174.479  17
 -10   1  11 521.577 201.607   3
 -10  -1  11-27.4082 150.907   3
 -10  -1 -11 729.986 238.732   3
 -10   1  11 706.063 311.854  13
 -10   1 -12 2345.95 334.250   7
  10  -1 -12 1938.24 356.140   4
 -10  -1 -12 2056.66 362.880   3
  10   1 -12 1848.74 378.295   9
  10   1 -12 1685.64 343.708   4
 -10   1  12 2183.78 415.149  13
 -10   1  12 1883.94 352.751   3
 -10  -1  12 2634.41 403.414  16
  10  -1 -12 2050.23 400.470  17
  10  -1 -12 2576.28 514.872  15
 -10   1  12 2171.82 454.197   5
 -10  -1  12 1686.20 348.716   3
  10  -1 -12 1692.24 353.599   9
 -10  -1 -12 2605.26 362.848  12
  10   1  12 1621.71 363.313   1
 -10   1 -12 1859.44 326.210   3
  10   1 -12 2193.08 381.163  17
 -10  -1  12 1937.51 424.700   5
  10  -1  12 1744.88 381.103   1
 -10   1 -12 1838.55 324.855  12
 -10  -1 -12 1965.95 338.564   7
 -10   1 -12 1862.67 394.394  10
 -10  -1  12 2350.25 443.870  13
 -10  -1 -13 122.166 82.7373   7
  10  -1  13 245.884 109.130   1
  10  -1 -13 108.159 116.148   4
 -10   1  13 81.9638 139.133  13
 -10  -1  13 339.289 177.557  16
 -10   1 -13-22.1707 107.358   3
  10   1 -13 5.15106 86.0622  17
 -10  -1  13 378.291 248.366  13
 -10   1 -13 75.0271 105.397  12
  10  -1 -13 318.147 208.143   9
  10  -1 -13 478.287 296.275  15
  10  -1 -13 153.129 143.352  17
  10   1 -13 219.484 134.115   9
  10   1  13 342.614 195.841   1
 -10   1 -13 339.525 152.222   7
 -10   1 -13-128.151 199.414  10
  10   1 -13 1.90035 196.974   4
 -10  -1  13 836.846 325.408   5
 -10   1  13 163.826 230.504   5
 -10  -1 -13-77.0358 110.867   3
 -10  -1  13 101.285 141.275   3
 -10  -1 -13 397.348 174.666  12
 -10   1 -14-32.9010 145.128  10
  10   1 -14 64.9286 122.435   9
  10  -1 -14 334.149 256.030  15
 -10  -1  14 215.930 176.241  16
  10   1  14 12.0799 133.772   1
 -10  -1 -14-42.5683 124.038   7
  10   1 -14-21.7027 122.399   4
  10  -1  14 120.566 112.499   1
  10  -1 -14-67.5100 178.227   9
 -10  -1 -14-133.129 126.833  12
  10   1 -14-5.27927 103.811  17
 -10  -1  14-178.344 169.214  13
 -10   1  14-251.287 234.039   5
 -10   1  14 245.987 235.807  13
 -10   1 -14 34.1634 101.785  12
 -10  -1  14-95.6974 134.249   3
 -10   1 -14-57.6108 89.2375   7
 -10  -1 -14 204.156 145.245   3
 -10  -1  14 460.222 234.954   5
  10  -1 -14 86.4411 123.088   4
  10  -1 -14-145.247 184.439  17
 -10   1 -15 6.03384 135.126  10
 -10  -1  15 367.042 213.915  13
 -10  -1 -15 114.516 100.139  12
 -10   1 -15-134.607 154.538  12
  10   1 -15 171.651 171.380  17
  10  -1 -15-35.5855 83.1740   4
 -10  -1  15-77.1561 160.811   5
 -10  -1  15 83.0271 142.058  16
 -10   1  15 316.502 198.030   5
 -10   1 -15 99.1976 135.809   7
 -10  -1 -15 35.5124 121.601   3
  10  -1 -15-67.5764 115.773   9
  10  -1  15 156.058 169.550   1
  10  -1 -15-104.161 173.153  15
  10  -1 -15 306.316 164.061  17
  10   1  15-39.8721 137.718   1
 -10  -1 -15 167.393 154.863   7
 -10   1  15 177.957 116.232  13
  10   1 -15 133.459 189.648   9
 -10  -1  15 176.803 164.277   3
  10   1 -15-99.1376 130.452   4
 -10   1 -16 411.561 240.403  10
  10  -1 -16 777.820 265.685   4
  10   1 -16 816.265 265.872   4
  10   1  16 1006.02 317.680   1
  10  -1 -16 491.705 222.322  17
 -10   1 -16 1035.43 273.542  12
 -10  -1  16 717.746 300.109   5
 -10   1 -16 601.604 198.825   7
  10   1 -16 628.910 205.893  17
 -10   1  16 871.220 300.053  13
 -10   1  16 974.635 314.721   5
 -10  -1  16 684.185 264.447  13
 -10  -1 -16 1152.10 312.913   7
  10   1 -16 1125.96 334.746   9
  10  -1 -16 674.043 238.249   9
 -10  -1 -16 613.640 206.105  12
 -10  -1  16 727.105 270.097   3
 -10  -1  16 840.714 241.022  16
  10  -1  16 477.239 221.876   1
  10  -1 -16 684.085 279.113  15
  10  -1 -17 161.337 224.542  15
  10  -1 -17 208.406 167.264  17
 -10  -1 -17-103.636 109.570   7
 -10  -1  17 179.656 204.835   5
 -10  -1  17-101.540 158.788  16
 -10   1  17-402.523 274.973   5
  10   1 -17-26.6307 160.351   4
 -10   1 -17 352.433 307.002  10
  10   1  17-236.912 203.318   1
 -10  -1  17 38.8191 188.154  13
 -10   1  17-115.358 162.458  13
  10  -1 -17 2.31752 121.141   9
 -10  -1 -17 27.7244 97.5936  12
 -10   1 -17-97.7090 145.602  12
  10  -1  17 62.6797 216.353   2
 -10   1 -17 106.725 81.1072   7
  10   1 -17-133.686 119.192   9
 -10  -1  17 136.972 145.587   3
  10  -1  17-147.838 217.587   1
  10   1 -17-51.2832 112.159  17
  10  -1 -17 211.698 152.495   4
  10  -1 -18 42.1744 99.6823  17
  10  -1 -18-22.8986 96.1738   9
 -10  -1 -18 114.919 127.073  12
 -10  -1 -18 249.234 188.076   7
  10  -1 -18-4.25487 105.661   4
  10   1 -18 325.546 226.382   4
 -10   1 -18 94.8209 211.873  10
  10   1  18 66.5284 186.654   1
 -10  -1  18 97.3625 149.676  13
  10   1 -18 59.5756 124.232   9
 -10  -1  18-223.893 180.512  16
  10  -1  18 273.608 293.876   2
  10  -1 -18 270.964 227.807  15
  10  -1  18 106.790 160.045   1
 -10   1  18-96.5352 175.441  13
 -10   1 -18-109.160 94.8666  12
 -10   1  18-53.8065 143.279   5
 -10   1 -18 44.2090 154.337   7
 -10  -1  18 2.79720 204.889   5
  10   1 -18 15.7615 94.3933  17
 -10  -1 -19 56.2087 141.657   7
  10   1 -19-61.3182 117.220  17
 -10   1 -19-165.817 180.110  12
 -10  -1  19-36.8979 116.271   5
  10   1 -19 37.3254 142.054   9
 -10   1 -19-48.9553 185.757  10
 -10   1 -19 108.375 110.321   7
 -10  -1  19 149.493 170.538  13
 -10  -1  19 179.993 191.978  16
  10   1 -19-115.520 160.081   4
 -10  -1 -19-65.0449 85.4888  12
  10   1  19 108.740 214.669   1
 -10   1  19 445.908 263.343   5
  10  -1  19 55.6274 140.162   1
  10  -1 -19-182.954 185.264  15
  10  -1  19-178.976 226.930   2
 -10   1  19 34.9711 150.642  13
  10  -1 -19 58.2314 126.192   9
  10  -1 -19-31.0248 135.918   4
  10  -1 -19-237.724 201.760  17
 -10   1 -20 684.085 314.871  10
  10  -1 -20 572.388 249.859   4
 -10  -1 -20 645.411 244.191   7
 -10  -1  20 762.755 310.897  16
  10  -1 -20 606.027 263.285   9
 -10  -1  20 395.563 233.885   5
  10   1 -20 541.369 249.122   9
  10  -1  20 795.754 377.147   2
 -10   1 -20 610.002 238.900  12
 -10  -1  20 648.129 285.178  13
 -10   1 -20 653.301 243.765   7
  10   1 -20 479.158 226.978   4
 -10   1  20 905.687 327.551   5
  10   1  20 342.317 217.020   1
 -10  -1 -20 829.965 253.926  12
 -10   1  20 364.899 200.146  13
  10  -1 -20 320.011 156.699  17
  10   1 -20 609.848 208.207  17
  10  -1 -20 611.881 302.503  15
  10   1  21 81.1804 167.808   1
  10  -1 -21 95.6423 156.497   4
 -10  -1  21 371.814 262.111   5
 -10   1  21-58.9928 153.990  13
  10  -1 -21 1145.06 464.544  15
  10   1 -21 605.955 298.920  15
 -10   1 -21 288.513 178.963   7
 -10  -1 -21 441.720 308.169  14
  10   1 -21 500.657 175.957  17
  10   1 -21 344.035 206.673   9
 -10  -1 -21 99.5450 90.1637   7
 -10  -1  21 464.925 245.338  13
 -10   1 -21 573.503 276.106  12
 -10   1  21 447.384 268.745   5
  10  -1 -21 11.8968 153.343   9
  10  -1  21 600.119 347.392   2
 -10   1 -21 781.722 338.225  10
 -10  -1  21 593.318 272.240  16
  10   1 -21 312.745 175.130   4
  10  -1 -21 560.408 262.878  17
  10  -1 -22 114.173 137.735  17
  10  -1 -22 98.1432 131.785   4
  10   1 -22 379.871 212.349   4
 -10  -1  22-46.5576 161.637   5
  10  -1 -22 20.1503 121.881   9
 -10   1 -22 265.668 186.406  12
 -10  -1  22 13.6948 151.887  16
  10   1 -22-49.0832 138.334  17
 -10  -1  22-157.038 198.156  13
 -10   1  22 257.582 201.553   5
  10   1 -22 408.049 312.819  15
 -10   1 -22 292.011 186.305   7
  10   1 -22 140.976 148.290   9
 -10  -1 -22 11.0242 160.040   7
  10  -1  22 390.979 310.572   2
  10  -1 -23 286.295 194.888   4
 -10   1  23-109.725 170.024   5
 -10  -1  23 178.837 256.664  16
 -10   1 -23-12.6752 146.788   7
  10  -1 -23 525.821 251.792  17
 -10  -1  23 682.163 311.595   5
 -10   1 -23 355.031 184.950  12
 -10  -1 -23 401.691 227.231   7
  10  -1 -23 565.121 242.209   9
  10   1 -23 521.060 233.556   9
 -10   1 -24 661.013 253.074   7
  11   1   0-43.6963 126.984   1
 -11  -1   0 160.641 141.304   3
  11  -1   0 141.334 138.290   9
 -11   1   0 105.006 79.4702   3
  11  -1   0 22.2702 162.553  15
 -11  -1   0 144.540 120.220  14
  11  -1   0 30.9951 70.8372   1
 -11   1   0 4.79173 145.313   5
 -11   1   0 31.7019 105.638   6
  11  -1   0-83.7479 113.995  17
  11  -1  -1 1151.55 209.562   1
 -11  -1  -1 950.784 238.370   3
  11  -1  -1 1241.48 286.186  15
 -11   1   1 1228.36 309.128   5
 -11   1   1 1126.65 237.169   3
 -11  -1  -1 1024.83 226.403  14
  11  -1   1 828.057 221.199  15
  11  -1  -1 782.448 244.372   9
  11   1  -1 1410.58 268.687   1
  11  -1   1 1093.44 309.351   9
  11  -1  -1 790.691 237.436  17
 -11   1   1 925.917 232.108   6
  11  -1   1 1198.42 232.664   1
  11   1  -1 938.082 243.416  17
 -11   1  -1 985.812 265.629   6
  11  -1   1 688.560 245.226  17
  11   1   1 952.297 229.576   1
 -11   1  -1 963.699 220.667   3
 -11  -1   1 812.398 181.475  14
 -11  -1   1 1147.50 262.480   3
 -11  -1  -2 3517.91 428.917  14
  11  -1  -2 3641.01 503.503   9
  11  -1   2 3768.32 410.730  15
  11  -1  -2 3756.67 498.867  17
 -11  -1   2 3830.50 358.115  14
 -11   1  -2 4023.27 435.157   3
  11   1   2 3581.62 438.145   1
 -11   1   2 4197.70 451.301   3
 -11   1   2 3801.52 480.230   6
 -11   1   2 4295.18 553.216   5
 -11  -1  -2 3871.15 402.268  12
  11  -1  -2 4320.68 392.083   1
 -11  -1   2 4054.42 476.762   3
  11   1  -2 4337.80 466.828   1
  11   1  -2 4434.65 532.171  17
 -11  -1  -2 3740.46 455.510   3
  11  -1   2 4052.34 515.956  17
 -11   1  -2 3368.53 428.834  12
 -11   1  -2 4188.19 479.141   6
 -11  -1  -2 4482.74 466.473   6
  11  -1  -2 3870.62 489.494  15
  11  -1   2 3742.69 500.450   9
  11  -1   2 4090.29 429.482   1
 -11   1  -3 135.758 114.482   6
  11  -1   3-81.9161 115.879   9
 -11   1   3-19.0458 127.914   5
  11   1  -3 71.2792 128.299  17
 -11   1   3 174.389 123.035  13
 -11  -1   3 6.51738 69.9322  14
  11  -1   3 81.6996 96.6038  15
 -11  -1  -3 86.2491 106.932  12
 -11   1   3 307.794 174.124   3
  11   1  -3 6.85329 66.6276   1
 -11  -1  -3 11.8875 86.8555   3
  11  -1   3 170.781 132.669   1
 -11  -1  -3 68.4283 105.235  14
 -11  -1  -3 53.0232 86.3636   6
 -11   1  -3 243.497 109.852  12
  11  -1  -3 136.963 114.280   2
  11  -1  -3 434.763 249.407  15
  11  -1  -3 79.0150 156.452   9
  11   1   3-49.3612 152.190   1
  11  -1  -3 177.742 152.790  17
 -11   1  -3 134.538 83.8975   3
 -11  -1   3-42.7598 115.965   3
  11  -1  -3 155.588 97.8868   1
  11  -1  -4 326.408 217.976  17
 -11   1  -4-85.1725 137.999   6
  11  -1  -4 76.6083 121.031   2
  11  -1   4 36.2605 73.3856  15
 -11  -1  -4-67.6409 99.4367  12
  11  -1  -4 243.534 222.945  15
 -11   1   4 54.2664 144.959  13
 -11   1  -4 129.422 136.297  12
  11   1  -4-51.3106 74.0363   1
 -11   1  -4 40.5141 102.748   3
 -11  -1  -4-18.8289 148.916  14
 -11  -1  -4 369.465 193.196   3
  11  -1   4-9.87578 81.8333   1
 -11   1   4-63.0427 124.470   3
  11   1  -4-51.8590 144.492  17
  11   1   4-87.9317 115.785   1
 -11  -1   4-80.3870 117.614   3
 -11   1   4-166.800 202.641   5
  11  -1  -4 62.6719 69.5044   1
  11   1  -4-19.3576 144.616   9
  11  -1  -4-131.643 187.759   9
 -11  -1   4 73.1690 46.3054  14
 -11  -1  -4-3.32513 105.681   6
  11   1   5 158.434 147.171   1
  11  -1   5 140.802 91.2000  15
  11   1  -5 201.613 174.751  17
 -11  -1  -5 215.598 164.029   3
 -11   1  -5-19.4825 111.457   6
 -11   1   5 236.819 136.200   3
 -11  -1  -5 204.387 114.260  12
 -11   1   5 716.893 257.221   5
  11  -1  -5 220.199 91.4539   1
  11  -1  -5 272.874 132.188   2
 -11  -1  -5 209.410 123.754   6
 -11   1  -5 145.286 106.523   3
  11  -1  -5 73.3174 117.933  15
  11  -1  -5 649.844 250.375  17
 -11   1   5 124.719 105.336  13
  11   1  -5 223.332 117.773   1
 -11  -1   5 86.4461 127.698   3
  11   1  -5 418.848 232.901   9
  11  -1   5 296.705 150.979   1
  11  -1  -5 284.811 183.696   9
 -11   1  -5 217.281 160.036  12
  11   1  -6 3603.05 509.003   9
  11  -1  -6 4747.01 376.236   1
  11   1  -6 3843.18 416.020   1
 -11  -1   6 3609.84 479.902   3
 -11   1   6 4725.00 501.495   3
  11  -1   6 3795.13 470.978   1
  11  -1  -6 3706.64 501.489  17
 -11  -1  -6 3919.01 408.204  12
  11  -1  -6 3436.02 545.177  15
 -11  -1  -6 3859.23 468.964   3
 -11   1  -6 3829.48 435.523   3
 -11  -1  -6 3949.85 422.781   6
 -11   1  -6 3419.62 441.951   6
 -11   1   6 3813.13 541.762   5
 -11   1   6 3567.32 494.877  13
 -11   1  -6 4117.04 467.389  12
  11   1  -6 4350.51 529.773  17
  11   1   6 3703.30 486.927   1
  11  -1  -6 3954.81 552.123   9
  11   1  -7 422.913 225.482   9
  11   1  -7 286.436 179.641  17
 -11  -1   7 608.528 228.657   3
  11   1  -7 409.449 168.051   1
 -11  -1  -7 554.019 211.787   3
 -11   1  -7 74.9502 91.3686   3
  11  -1   7 238.801 145.797   1
 -11   1  -7 172.154 105.519  12
 -11  -1   7 111.605 117.817  13
 -11   1   7 330.138 210.901   5
 -11  -1  -7 196.934 117.226  12
 -11   1   7 459.397 195.312   3
 -11  -1  -7 395.492 162.529   6
 -11  -1   7 234.521 149.106   5
  11  -1  -7 296.894 205.893  15
 -11   1   7 102.478 136.254  13
 -11   1  -7 353.203 165.186   6
  11  -1  -7 59.2878 158.441   9
 -11   1  -7 131.890 129.595  10
  11   1   7 271.053 170.627   1
  11  -1  -7 250.044 197.138  17
  11   1  -8 224.023 200.623   9
 -11   1  -8-44.9810 99.1074   3
  11   1   8 83.1974 122.891   1
 -11  -1   8-96.4893 183.186   5
 -11  -1  -8 12.4164 64.3552  12
  11  -1  -8-47.0527 131.089  17
 -11  -1  -8-53.9068 123.049   3
  11  -1  -8-22.1490 152.974  15
 -11   1   8 144.565 184.656  13
 -11   1  -8-226.101 145.526  12
 -11  -1   8-217.856 197.604  13
 -11   1   8 122.223 106.287   3
 -11   1   8 61.6807 89.6376  16
 -11   1  -8 16.2371 90.5064   6
  11   1  -8 256.312 187.469  17
 -11   1   8-4.05974 151.688   5
 -11  -1   8 167.490 141.930   3
 -11   1  -8-108.467 213.147  10
  11  -1   8 51.3121 113.599   1
  11   1  -8 25.4957 98.6623   1
  11  -1  -8 381.950 233.551   9
 -11  -1  -8 106.008 88.5660   6
 -11  -1   9 59.2245 118.479   3
 -11  -1   9 274.153 173.666  13
  11   1  -9 268.501 144.964   1
 -11   1  -9-15.3880 141.545  10
 -11   1  -9 333.954 173.642   6
  11   1  -9-188.625 173.091  17
  11  -1  -9 139.968 214.998  15
 -11   1   9 23.2114 152.919  13
 -11  -1  -9 90.4916 73.9663  12
  11  -1   9 89.6220 102.924   1
  11   1   9 15.5003 102.311   1
 -11   1   9 187.828 153.468   5
 -11  -1  -9 56.0199 105.403   3
 -11  -1  -9 187.462 112.909   6
  11  -1  -9-21.0931 131.216  17
 -11  -1   9 332.060 157.844  16
 -11   1  -9 150.708 104.675  12
 -11  -1   9 73.0673 139.639   5
 -11   1   9 189.215 162.407   3
 -11   1  -9 43.8471 90.6498   3
 -11   1  -9-33.2854 77.5290   7
  11  -1  -9 139.510 187.733   9
 -11   1   9 226.201 134.245  16
  11   1  -9 120.258 208.917   9
  11   1 -10 3782.90 509.424   4
 -11  -1 -10 3399.76 466.038   3
 -11   1 -10 3731.53 546.905  10
  11  -1 -10 3695.11 580.619  15
 -11   1 -10 3193.47 411.145   3
  11  -1 -10 2963.21 494.638   9
 -11  -1  10 4080.67 455.723  16
 -11  -1  10 3346.88 498.030   3
 -11  -1 -10 3625.83 452.278   7
 -11  -1  10 3196.03 512.922  13
 -11   1 -10 3744.36 397.573   7
 -11   1 -10 3197.27 438.578  12
  11   1  10 4043.09 552.852   1
  11   1 -10 3376.37 467.318  17
 -11   1 -10 3968.75 478.299   6
  11  -1  10 3385.99 489.089   1
  11   1 -10 3119.45 499.933   9
 -11   1  10 3544.33 530.812  13
 -11  -1 -10 3654.21 421.384  12
 -11  -1 -10 3954.48 429.196   6
 -11   1  10 3128.43 514.041   5
 -11   1  10 3982.59 509.613   3
  11  -1 -10 3398.13 502.149  17
 -11   1  10 3619.40 408.061  16
 -11  -1  10 3058.47 523.664   5
 -11   1 -11 961.918 299.659  10
 -11  -1  11 481.469 250.948   3
  11   1 -11 831.841 243.653   4
 -11  -1  11 430.427 240.013   5
 -11  -1  11 321.772 144.775  16
 -11  -1 -11 536.505 221.274   3
  11  -1  11 180.514 122.385   1
 -11   1 -11 317.791 150.538   7
 -11  -1 -11 537.945 193.443   7
 -11   1 -11 405.239 178.938  12
  11   1 -11 758.245 249.098   9
 -11   1  11 511.511 217.892   5
  11  -1 -11 865.494 297.537   9
 -11  -1 -11 483.269 162.497  12
 -11  -1  11 1061.10 325.119  13
  11   1 -11 379.201 187.408  17
  11  -1 -11 701.389 240.155  17
  11  -1 -11 1647.84 442.497  15
 -11  -1 -11 556.022 174.089   6
  11   1  11 604.757 263.612   1
 -11   1  11 613.301 229.687  13
 -11   1  11 893.218 256.770   3
 -11   1 -11 869.937 230.283   3
 -11   1  11 751.636 203.067  16
  11  -1 -12 146.268 145.952  17
 -11   1 -12-321.092 266.223  10
  11   1 -12 197.195 173.633   9
  11   1  12 92.5359 139.786   1
  11  -1 -12 32.5245 157.797   9
 -11  -1  12-82.9525 104.901  16
  11  -1  12 101.780 110.024   1
 -11  -1 -12 2.12594 72.0113   6
 -11   1 -12-25.6984 101.028  12
 -11  -1 -12-46.2276 121.073   7
 -11   1  12-80.3345 117.216   3
 -11  -1 -12-46.6380 73.1298  12
 -11   1 -12-172.078 100.525   3
 -11   1  12 299.913 158.528  16
 -11  -1 -12 113.262 148.622   3
 -11  -1  12 57.1479 153.546  13
  11   1 -12-179.425 171.862  17
 -11   1  12 304.313 240.791   5
 -11   1  12 132.623 156.546  13
 -11  -1  12 5.09888 179.973   5
  11   1 -12-114.721 144.121   4
 -11  -1  12 216.586 179.013   3
 -11   1 -12 180.919 118.336   7
  11  -1 -12 366.975 288.484  15
 -11  -1  13 657.233 244.618  16
  11  -1  13 497.661 229.146   1
  11  -1 -13 815.318 262.106   4
 -11   1 -13 322.112 263.064  10
  11   1 -13 745.038 267.286   4
 -11  -1 -13 244.084 125.560   7
  11  -1 -13 544.614 233.176   9
  11   1 -13 302.575 167.458   9
 -11  -1 -13 762.297 221.849  12
 -11   1 -13 598.772 226.241   3
 -11   1  13 489.468 211.042   3
 -11  -1 -13 481.015 223.589   3
 -11   1  13 973.471 308.333  13
 -11   1 -13 466.768 150.487   7
 -11  -1  13 893.611 309.066  13
  11   1  13 517.044 224.910   1
  11  -1 -13 367.507 170.889  17
 -11  -1  13 555.691 236.011   3
 -11   1 -13 484.441 189.205  12
 -11  -1  13 276.226 221.065   5
 -11   1  13 556.511 235.400   5
  11  -1 -13 546.478 314.974  15
 -11   1  13 606.490 209.436  16
  11   1 -13 483.954 230.903  17
  11   1  14 2566.09 492.100   1
 -11   1  14 3158.67 556.548   5
  11  -1 -14 2191.72 432.225   9
 -11  -1 -14 2662.86 448.225   3
 -11   1 -14 2650.44 433.548  12
 -11  -1  14 3131.49 562.768   5
 -11  -1  14 3064.07 467.003  16
 -11   1  14 2796.73 506.991  13
  11   1 -14 3133.73 511.983   9
 -11  -1 -14 2904.58 443.748   7
 -11  -1  14 2407.01 474.322  13
 -11   1 -14 2466.26 364.819   7
  11  -1  14 2988.06 515.888   1
 -11  -1 -14 2731.75 399.575  12
 -11   1 -14 2740.70 516.941  10
  11   1 -14 2370.22 411.601  17
  11  -1 -14 1830.17 371.597   4
  11  -1 -14 2639.88 550.266  15
 -11   1  14 2732.05 461.456   3
 -11  -1  14 2553.93 442.547   3
  11   1 -14 2729.18 461.454   4
  11  -1 -14 2706.66 456.077  17
  11   1  15-68.2323 152.440   1
 -11   1 -15-323.258 265.928  10
 -11  -1  15 41.7135 110.629  16
 -11  -1 -15 162.462 123.285  12
  11   1 -15-38.1123 99.3912  17
  11   1 -15 41.5980 174.903   9
 -11  -1 -15-175.042 165.520   3
  11   1 -15 510.137 238.680   4
  11  -1 -15 63.5199 125.712   9
  11  -1 -15 29.0203 127.590  17
 -11  -1  15 307.465 226.941  13
 -11   1  15 418.079 254.207   5
 -11   1 -15 60.4379 108.954   7
  11  -1 -15 330.464 262.895  15
 -11   1 -15-86.5810 162.802  12
  11  -1 -15 58.0633 104.760   4
 -11   1  15-192.350 173.516   3
 -11   1  15-221.425 184.694  13
 -11  -1  15-39.2272 150.482   3
 -11  -1  15-212.749 181.865   5
  11  -1  15 304.441 220.933   1
 -11  -1 -15 131.616 152.059   7
 -11   1 -16-156.611 165.672  10
  11  -1 -16-21.3179 129.070   4
  11   1 -16 168.785 131.246   9
 -11  -1  16 281.218 186.798  16
  11   1 -16 20.7516 114.099  17
 -11  -1  16 301.439 233.538   5
 -11   1 -16-29.9483 89.3038   7
  11  -1 -16-118.833 138.505  17
  11   1  16-8.08487 174.839   1
 -11  -1  16 71.5155 150.168   3
  11  -1 -16 214.978 243.003  15
 -11  -1 -16 25.1817 127.034  12
 -11  -1 -16 8.96497 113.392   7
  11  -1  16 35.8011 176.569   1
 -11   1 -16 41.2071 120.948  12
 -11  -1  16 169.359 157.087  13
 -11   1  16-161.630 181.586  13
  11  -1 -16-121.972 123.528   9
 -11   1  16 164.829 269.801   5
  11   1 -16 166.265 182.117   4
 -11  -1  17 198.625 186.855  16
 -11   1  17 160.302 152.560  13
 -11   1 -17-193.653 220.116  10
  11  -1 -17 95.0094 112.372   4
 -11  -1 -17-0.42734 96.8955   7
 -11  -1  17 125.437 179.305  13
  11   1  17-20.2444 143.490   1
 -11   1 -17 243.348 176.549   7
  11   1 -17-87.0670 161.705   9
  11   1 -17 48.1427 113.164   4
  11  -1 -17 223.563 181.828  17
  11  -1  17 105.785 209.044   1
 -11   1 -17-0.42982 146.299  12
  11  -1 -17 351.156 267.480  15
 -11  -1  17 451.323 272.107   5
 -11   1  17 140.786 195.767   5
  11  -1 -17 86.3202 141.762   9
  11  -1  17 205.502 258.225   2
 -11  -1  17 432.418 203.689   3
  11   1 -17-112.344 132.286  17
 -11  -1 -17 36.5882 101.050  12
 -11   1 -18 1911.67 376.514   7
 -11   1 -18 853.675 311.641  10
  11   1  18 2358.18 499.734   1
  11   1 -18 1875.01 395.038  17
  11  -1 -18 2176.03 433.831   4
  11   1 -18 1624.08 374.989   4
 -11  -1  18 2476.15 481.850  16
 -11  -1  18 2435.67 519.578   5
 -11  -1  18 2107.37 458.801  13
  11  -1 -18 1925.85 408.157  17
  11  -1 -18 2539.94 487.747   9
  11   1 -18 1954.69 417.247   9
 -11   1 -18 1554.66 380.836  12
 -11  -1  18 1613.10 400.639   3
 -11   1  18 2096.19 505.557   5
 -11  -1 -18 1862.01 390.012   7
  11  -1  18 2083.26 476.102   1
  11  -1  18 1407.22 435.499   2
 -11   1  18 2320.72 488.653  13
  11  -1 -18 1250.77 395.040  15
  11  -1  19 143.986 135.878   1
  11   1 -19 517.341 269.641   4
 -11  -1 -19-94.0746 154.131   7
  11  -1 -19 43.4165 115.830  17
 -11   1  19 759.306 364.459   5
  11  -1 -19 65.6735 122.533  15
  11   1 -19-7.92830 116.599  17
 -11   1 -19 410.759 209.843  12
  11  -1 -19 21.6658 127.292   9
 -11  -1  19 603.009 316.822  13
  11   1 -19 132.926 165.960   9
 -11   1 -19-272.401 319.008  10
  11  -1 -19 273.768 170.016   4
  11  -1  19 669.801 367.151   2
 -11  -1  19 230.701 134.766  16
 -11  -1  19 1005.88 355.113   3
  11   1  19 123.197 172.019   1
 -11  -1  19 488.566 271.093   5
 -11   1  19 91.7623 115.844  13
 -11   1 -19 636.371 234.833   7
  11   1 -20 286.966 188.630   4
  11  -1 -20-195.507 181.029  17
 -11   1  20-25.7959 154.642   5
  11  -1 -20 154.030 192.010  15
 -11   1 -20-112.076 126.862  12
  11   1 -20 176.046 116.868  17
 -11  -1  20-231.167 269.005  13
 -11   1 -20-12.9893 197.604  10
 -11   1  20-393.426 250.376  13
 -11  -1 -20 181.224 296.105  14
  11   1  20 263.031 229.203   1
  11   1 -20 75.4539 121.050   9
 -11  -1 -20-232.689 172.953   7
 -11  -1  20-181.653 191.652   5
  11  -1  20-160.454 237.128   1
  11  -1 -20 302.023 190.861   4
  11  -1  20-186.582 221.221   2
 -11  -1  20 478.355 242.610   3
  11  -1 -20-54.3031 92.6410   9
 -11  -1  20-153.958 186.170  16
  11   1 -21 214.085 183.119   4
 -11   1  21-119.586 210.453   5
  11   1 -21-122.950 179.548   9
  11  -1 -21 194.764 123.320  17
  11  -1 -21-147.080 165.811   4
  11  -1 -21 121.750 151.090   9
 -11  -1  21 472.028 227.910  13
 -11  -1 -21 315.016 190.651   7
  11   1 -21 229.681 162.329  17
 -11  -1  21 99.3072 142.855  16
 -11  -1  21 47.8049 145.485   5
 -11   1 -21 198.419 162.339  12
  11  -1 -22 878.930 283.704  17
 -11  -1 -22 1262.85 369.566   7
 -11  -1  22 1218.31 376.529  16
  11  -1 -22 539.567 240.041   4
 -11   1 -22 1511.89 381.778  12
 -11  -1  22 2076.66 511.687   5
 -11   1  22 1281.79 394.643  16
  11   1 -22 1316.20 355.670   9
  11   1 -23 550.473 237.237   9
 -11  -1  23 570.143 330.321   5
 -11   1  23 490.049 243.279  16
 -12  -1   0 7832.86 598.093  14
 -12  -1   0 7359.16 668.848   3
  12   1   0 7838.16 741.179  17
  12  -1   0 8665.37 711.158  15
 -12   1   0 7461.47 680.946   6
  12  -1   0 7777.54 588.658   1
  12  -1   0 7468.17 721.597  17
  12  -1   0 7523.68 756.533   9
  12   1   0 8306.49 671.489   1
 -12   1   0 7553.15 624.605   3
  12  -1   1 325.956 122.613   1
  12  -1   1 494.300 212.188  17
  12  -1   1 512.973 224.479   9
  12  -1  -1 781.961 285.463   9
  12  -1  -1 1043.49 282.491  15
 -12  -1   1 868.888 201.893  14
 -12   1  -1 728.262 198.520   3
 -12   1  -1 976.020 261.684   6
  12   1   1 740.318 228.820   1
  12  -1  -1 663.407 178.298   1
 -12  -1  -1 404.469 155.800  14
  12   1  -1 669.348 247.167  17
 -12  -1  -1 680.108 230.915   3
 -12   1   1 524.375 183.709   3
  12  -1   1 623.817 201.961  15
 -12  -1   1 452.896 169.111   3
 -12   1   1 691.593 228.591   5
  12  -1  -1 546.475 213.717  17
 -12  -1  -1 476.114 157.300  12
 -12   1   1 605.820 212.343   6
  12   1  -1 604.158 182.951   1
  12  -1  -2 77.0162 73.9212   1
  12   1  -2-4.57547 140.387  17
  12  -1  -2-170.878 166.024   9
  12  -1  -2 236.422 181.528   2
 -12   1  -2 9.18715 123.187   6
 -12  -1  -2-174.764 153.178   3
  12   1  -2-47.4320 97.2450   1
  12  -1   2 70.5366 113.403  17
  12   1   2 168.344 137.408   1
  12  -1   2-53.6932 106.527  15
 -12  -1   2 29.3328 64.1760  14
 -12   1  -2-15.4319 114.416  12
 -12   1   2 205.202 131.034   3
  12  -1   2-86.9150 158.447   9
[truncated: 3,972,720 more chars]
