# Supplementary material for: Crystal structures of tri­chlorido­(4-methyl­piperidine)gold(III) and two polymorphs of tri­bromido(4-methyl­piperidine)­gold(III)
Source: Acta Crystallogr E Crystallogr Commun. 2024 Apr 18;80(Pt 5):476–80. doi: 10.1107/S2056989024002822 (PMC11074573; doi:10.1107/S2056989024002822)
Supplement: Supplementary file 2 [file e-80-00476-1sup2.hkl]

data_1                                                                          
_shelx_title ' Oxford in Pbca'                                                  
_shelx_refln_list_code          4                                               
_shelx_F_calc_maximum      770.66                                               
_exptl_crystal_F_000      1488.00                                               
_reflns_d_resolution_high  0.7301                                               
                                                                                
loop_                                                                           
 _space_group_symop_operation_xyz                                               
 'x, y, z'                                                                      
 '-x+1/2, -y, z+1/2'                                                            
 '-x, y+1/2, -z+1/2'                                                            
 'x+1/2, -y+1/2, -z'                                                            
 '-x, -y, -z'                                                                   
 'x-1/2, y, -z-1/2'                                                             
 'x, -y-1/2, z-1/2'                                                             
 '-x-1/2, y-1/2, z'                                                             
                                                                                
_cell_length_a    12.5716                                                       
_cell_length_b     8.3940                                                       
_cell_length_c    20.3319                                                       
_cell_angle_alpha  90.000                                                       
_cell_angle_beta   90.000                                                       
_cell_angle_gamma  90.000                                                       
                                                                                
_shelx_F_squared_multiplier     1.000                                           
                                                                                
loop_                                                                           
 _refln_index_h                                                                 
 _refln_index_k                                                                 
 _refln_index_l                                                                 
 _refln_F_squared_calc                                                          
 _refln_F_squared_meas                                                          
 _refln_F_squared_sigma                                                         
 _refln_observed_status                                                         
   2   0   0     416327.88     388405.84      2156.29 o                         
   4   0   0     509693.66     490140.78      5112.22 o                         
   6   0   0     593916.12     578802.38      4838.57 o                         
   8   0   0     185178.73     183242.45      3537.28 o                         
  10   0   0     224198.02     224551.17      4599.06 o                         
  12   0   0     114488.00     118290.89      3637.48 o                         
  14   0   0      58210.73      60548.83      3094.01 o                         
  16   0   0      52278.56      52622.05      2619.22 o                         
   2   1   0      22332.78      24505.51       254.62 o                         
   4   1   0        685.21        625.64       103.81 o                         
   6   1   0      12856.06      12904.77       348.33 o                         
   8   1   0      22187.30      22864.77       757.50 o                         
  10   1   0       7060.45       6622.07       463.18 o                         
  12   1   0      46092.41      47002.82      1276.41 o                         
  14   1   0      11193.04      12794.87       781.15 o                         
  16   1   0      10955.75      11803.13      1078.78 o                         
   0   2   0     324362.06     323051.41      2046.11 o                         
   2   2   0      43814.62      42007.21       372.87 o                         
   4   2   0      88877.84      88056.41       744.84 o                         
   6   2   0     105342.09     104143.57      1001.11 o                         
   8   2   0      32200.11      30170.83       604.00 o                         
  10   2   0      63701.20      62195.10      1265.86 o                         
  12   2   0      23214.74      23130.44       922.06 o                         
  14   2   0      13695.82      13427.34       875.06 o                         
  16   2   0      17881.60      19221.37      1493.49 o                         
   2   3   0       6776.83       7104.37       189.60 o                         
   4   3   0        676.75        696.66        98.87 o                         
   6   3   0       2605.27       2777.43       194.94 o                         
   8   3   0       3108.55       3390.32       247.18 o                         
  10   3   0        413.65        521.19       161.36 o                         
  12   3   0       8325.47       9144.17       590.61 o                         
  14   3   0        827.44         32.16       338.12 o                         
  16   3   0       2042.90       1975.01       448.32 o                         
   0   4   0       3675.52       3613.97       204.43 o                         
   2   4   0        639.92        843.07        87.68 o                         
   4   4   0        944.91       1156.51       163.00 o                         
   6   4   0        608.06        430.51        94.94 o                         
   8   4   0       1036.87       1155.68       151.82 o                         
  10   4   0       2369.27       2286.12       268.26 o                         
  12   4   0        178.46        230.58       267.84 o                         
  14   4   0        426.21        346.17       404.87 o                         
  16   4   0        639.19         63.49       357.42 o                         
   2   5   0       2527.78       2775.76       164.62 o                         
   4   5   0       3804.09       3806.71       228.95 o                         
   6   5   0        306.34        350.33       131.74 o                         
   8   5   0         63.10        189.43       253.35 o                         
  10   5   0       1496.54       1241.43       259.60 o                         
  12   5   0        137.48        383.03       254.54 o                         
  14   5   0        593.98        347.30       527.79 o                         
   0   6   0      75132.80      76573.48      1469.90 o                         
   2   6   0     108938.38     106141.43      1091.66 o                         
   4   6   0      71536.09      71133.05      1108.87 o                         
   6   6   0      53125.29      53130.30       999.64 o                         
   8   6   0      67651.96      69495.27      1364.18 o                         
  10   6   0      26446.11      26163.59      1041.83 o                         
  12   6   0      24437.32      25150.46      1175.50 o                         
  14   6   0      20287.22      19391.12      1474.36 o                         
   2   7   0        191.90        246.72       144.23 o                         
   4   7   0       8353.99       8784.74       491.22 o                         
   6   7   0       4070.04       3843.62       345.16 o                         
   8   7   0       7453.78       7312.69       508.56 o                         
  10   7   0      18397.71      18998.91       925.25 o                         
  12   7   0       9223.94      10002.47       978.24 o                         
   0   8   0      53794.71      55864.61      2046.01 o                         
   2   8   0      76757.28      77375.00      1509.99 o                         
   4   8   0      52822.16      55131.98      1339.91 o                         
   6   8   0      41993.03      42102.53      1241.70 o                         
   8   8   0      49228.89      50375.85      1546.16 o                         
  10   8   0      27449.90      28645.53      1578.03 o                         
  12   8   0      22225.92      24317.68      2166.70 o                         
   2   9   0       1714.83       1406.89       291.56 o                         
   4   9   0        645.69        293.40       201.82 o                         
   6   9   0       2185.38       1701.86       338.67 o                         
   8   9   0       3897.39       4141.85       716.63 o                         
  10   9   0       6477.13       6742.05       812.23 o                         
   0  10   0      27245.42      26616.01      1718.39 o                         
   2  10   0      35502.79      36622.39      1690.64 o                         
   4  10   0      24930.73      23870.57      1360.72 o                         
   6  10   0      22231.09      23858.88      1590.00 o                         
   8  10   0      21567.80      22312.85      1593.52 o                         
   2  11   0       1116.83       1870.06       452.44 o                         
   4  11   0        337.00       -808.50       808.50 o                         
   1   1   1       1607.92       1634.01        43.21 o                         
   2   1   1       1147.06       1371.73        47.65 o                         
   3   1   1       1189.12       1254.95        54.81 o                         
   4   1   1        292.20        247.43        58.90 o                         
   5   1   1       7853.01       8216.92       191.26 o                         
   6   1   1       1415.81       1382.43       107.27 o                         
   7   1   1       2637.06       2669.46       138.23 o                         
   8   1   1       2148.22       2341.99       169.30 o                         
   9   1   1       3928.57       4422.06       251.14 o                         
  10   1   1       1081.98       1183.72       176.59 o                         
  11   1   1       5954.05       6161.67       322.95 o                         
  12   1   1       3781.14       3761.08       257.75 o                         
  13   1   1       3652.98       3901.28       307.02 o                         
  14   1   1       1545.22       1372.32       217.94 o                         
  15   1   1       3433.02       3758.26       387.45 o                         
  16   1   1        994.71        623.71       241.64 o                         
  17   1   1       3861.45       2988.42       462.86 o                         
   0   2   1     125654.30     127849.44       569.01 o                         
   1   2   1      61830.07      63340.24       307.99 o                         
   2   2   1      15759.58      15579.22       158.35 o                         
   3   2   1      50139.29      50471.12       325.85 o                         
   4   2   1      22240.62      22490.81       279.40 o                         
   5   2   1      50943.90      51003.56       441.06 o                         
   6   2   1      42421.07      42728.07       426.02 o                         
   7   2   1      33478.76      32364.60       433.22 o                         
   8   2   1      12554.79      12050.44       309.24 o                         
   9   2   1      23608.35      22823.73       464.72 o                         
  10   2   1      14105.22      13540.75       414.25 o                         
  11   2   1      15183.65      15400.72       457.95 o                         
  12   2   1       9075.80       9337.50       398.97 o                         
  13   2   1      11568.59      12362.37       500.71 o                         
  14   2   1       4674.54       5168.54       390.28 o                         
  15   2   1       7977.72       8283.84       671.49 o                         
  16   2   1       3453.41       3138.46       495.47 o                         
   1   3   1        438.36        479.18        43.72 o                         
   2   3   1       1303.24       1187.69        64.46 o                         
   3   3   1        163.74         98.90        56.82 o                         
   4   3   1       1893.03       1861.07        98.25 o                         
   5   3   1       4638.82       4894.26       146.37 o                         
   6   3   1       3787.85       3864.14       135.93 o                         
   7   3   1       3272.38       3333.67       155.30 o                         
   8   3   1       5425.88       5568.81       203.41 o                         
   9   3   1       2143.06       2124.63       163.12 o                         
  10   3   1       4880.11       5017.26       242.17 o                         
  11   3   1       5657.87       5814.53       300.38 o                         
  12   3   1      11971.75      11663.47       458.95 o                         
  13   3   1       3791.52       3695.67       319.25 o                         
  14   3   1       4922.20       5518.68       606.04 o                         
  15   3   1       3377.09       4055.92       425.61 o                         
  16   3   1       4546.74       3521.03       402.77 o                         
   0   4   1     131079.17     132868.23       915.98 o                         
   1   4   1      75148.88      75221.23       519.84 o                         
   2   4   1      73180.44      72010.84       479.95 o                         
   3   4   1      58303.14      56973.91       477.22 o                         
   4   4   1      72427.18      71439.03       582.21 o                         
   5   4   1      72795.27      72866.56       593.00 o                         
   6   4   1      67431.53      66862.12       556.87 o                         
   7   4   1      41345.09      41329.49       520.16 o                         
   8   4   1      41484.87      41169.54       580.84 o                         
   9   4   1      32085.50      31667.37       597.70 o                         
  10   4   1      39612.53      39694.34       733.24 o                         
  11   4   1      26582.74      26570.80       685.10 o                         
  12   4   1      20043.87      20069.85       641.05 o                         
  13   4   1      15905.74      16707.21       699.30 o                         
  14   4   1      14108.87      13306.68       838.02 o                         
  15   4   1      13437.86      13062.39       732.39 o                         
  16   4   1      10771.05      10655.26       782.29 o                         
   1   5   1        894.05        774.38        73.92 o                         
   2   5   1       2338.19       2467.53       124.17 o                         
   3   5   1        909.53        910.05        73.71 o                         
   4   5   1       1093.16        933.98        93.11 o                         
   5   5   1       4722.54       5119.75       209.52 o                         
   6   5   1       5258.46       5152.21       170.55 o                         
   7   5   1      12233.08      12350.39       348.37 o                         
   8   5   1       5416.62       5295.58       267.20 o                         
   9   5   1       6587.80       6827.38       310.69 o                         
  10   5   1       6965.08       7403.47       351.98 o                         
  11   5   1      11561.36      11255.00       479.63 o                         
  12   5   1      11382.81      11074.26       494.20 o                         
  13   5   1      10626.90      11284.82       570.94 o                         
  14   5   1       5609.79       4656.79       437.59 o                         
  15   5   1       8821.26       9254.75       620.98 o                         
   0   6   1      88424.00      88462.45      1014.51 o                         
   1   6   1      82714.69      81650.39       685.64 o                         
   2   6   1      69251.85      68737.81       681.22 o                         
   3   6   1      71047.37      69981.29       655.02 o                         
   4   6   1      64764.67      64753.34       803.54 o                         
   5   6   1      78655.59      78122.60       835.50 o                         
   6   6   1      55942.16      56197.39       779.64 o                         
   7   6   1      42845.51      43576.89       750.19 o                         
   8   6   1      36198.82      36113.36       711.61 o                         
   9   6   1      36304.32      36491.22       797.60 o                         
  10   6   1      37811.01      37943.21       871.33 o                         
  11   6   1      31383.73      30106.61       816.01 o                         
  12   6   1      19017.23      19453.20       727.49 o                         
  13   6   1      13760.71      14103.99       714.94 o                         
  14   6   1      10493.40      10644.61       736.84 o                         
   1   7   1       1008.17       1001.40       112.16 o                         
   2   7   1       2749.00       2599.93       164.29 o                         
   3   7   1          8.26        209.81        94.38 o                         
   4   7   1        486.56        464.89       113.73 o                         
   5   7   1         95.57        -75.39       123.76 o                         
   6   7   1       2066.32       2044.17       185.67 o                         
   7   7   1       2525.82       2958.57       229.33 o                         
   8   7   1       1226.95       1381.60       197.20 o                         
   9   7   1        235.95        185.61       166.14 o                         
  10   7   1        691.46        525.29       171.28 o                         
  11   7   1       1282.42       1244.68       217.43 o                         
  12   7   1       3007.20       2157.45       399.23 o                         
  13   7   1       1108.04        988.16       458.07 o                         
   0   8   1       6687.88       6427.47       510.29 o                         
   1   8   1        115.15        198.05       118.64 o                         
   2   8   1       1943.99       1786.07       185.33 o                         
   3   8   1         43.35        124.40       121.52 o                         
   4   8   1       2659.31       2488.09       225.10 o                         
   5   8   1        828.24        996.66       172.32 o                         
   6   8   1       4553.10       4570.16       329.88 o                         
   7   8   1         91.50        405.22       180.92 o                         
   8   8   1        530.98        580.33       210.84 o                         
   9   8   1        100.88         45.79       238.98 o                         
  10   8   1       3239.01       2714.00       315.28 o                         
  11   8   1        661.68        778.45       248.25 o                         
  12   8   1       1352.36       1510.72       919.63 o                         
   1   9   1        654.88        549.43       222.10 o                         
   2   9   1        709.33        777.83       163.62 o                         
   3   9   1        190.90        122.80       180.58 o                         
   4   9   1       1543.83       1427.60       204.80 o                         
   5   9   1        246.58        460.18       191.42 o                         
   6   9   1        215.60        -86.26       206.29 o                         
   7   9   1        211.15        327.20       215.48 o                         
   8   9   1         52.98        208.08       253.08 o                         
   9   9   1        632.01        796.90       292.34 o                         
  10   9   1        476.51        102.18       268.49 o                         
   0  10   1       7359.53       6729.72       599.28 o                         
   1  10   1       2783.47       2244.31       448.65 o                         
   2  10   1      13238.86      13539.57       749.55 o                         
   3  10   1       7739.56       7711.87       615.82 o                         
   4  10   1       9510.93       9700.75       655.10 o                         
   5  10   1       1569.80       1681.18       424.38 o                         
   6  10   1       6078.10       5736.20       570.84 o                         
   7  10   1       3902.06       3699.49       435.56 o                         
   8  10   1       9778.42       8933.59       762.54 o                         
   1  11   1        264.31        251.99       322.34 o                         
   2  11   1         82.77        831.73       407.65 o                         
   3  11   1        451.25        259.71       341.99 o                         
   4  11   1        790.21        664.10       408.66 o                         
   1   0   2     462596.41     458833.78      2001.21 o                         
   2   0   2          2.10        185.49        59.47 o                         
   3   0   2     247545.42     244401.98      1328.35 o                         
   4   0   2          7.11        135.20        95.31 o                         
   5   0   2     444656.06     441190.78      3588.68 o                         
   6   0   2          4.52        -82.34        82.34 o                         
   7   0   2     165094.67     161849.70      1978.49 o                         
   8   0   2        149.55        424.58       219.86 o                         
   9   0   2     135581.16     136314.45      2208.49 o                         
  10   0   2         98.60        195.57       239.98 o                         
  11   0   2     110163.84     117256.83      1947.91 o                         
  12   0   2         48.73        369.53       248.41 o                         
  13   0   2      55878.51      56882.05      1561.02 o                         
  14   0   2        154.21       -121.58       264.87 o                         
  15   0   2      49820.78      52744.45      1801.55 o                         
  16   0   2         87.35        430.38       457.96 o                         
  17   0   2      17769.25      17476.79      2122.52 o                         
   1   1   2       1486.95       1320.58        43.56 o                         
   2   1   2        220.19        352.60        35.78 o                         
   3   1   2       1507.77       1558.65        64.55 o                         
   4   1   2        186.16        266.59        58.85 o                         
   5   1   2      15476.75      16388.68       282.63 o                         
   6   1   2        235.00        396.74        95.13 o                         
   7   1   2      30614.40      30713.77       494.78 o                         
   8   1   2         86.74         39.70        96.89 o                         
   9   1   2       8044.88       8478.37       309.98 o                         
  10   1   2          0.89        190.39       155.71 o                         
  11   1   2      23276.45      23899.11       570.10 o                         
  12   1   2         80.15        113.53       147.29 o                         
  13   1   2      23702.62      24557.86       702.57 o                         
  14   1   2         19.43        278.59       171.25 o                         
  15   1   2       9799.33      10077.91       569.42 o                         
  16   1   2         17.62       -276.61       276.61 o                         
  17   1   2      26620.07      27231.27      1510.32 o                         
   0   2   2       4703.35       5284.32       126.03 o                         
   1   2   2     158786.27     161679.44       534.93 o                         
   2   2   2      19105.87      20414.60       175.91 o                         
   3   2   2      64831.71      62422.54       369.07 o                         
   4   2   2       9195.42       9599.18       158.85 o                         
   5   2   2     186911.42     189847.47       900.85 o                         
   6   2   2       2556.66       2288.33       116.47 o                         
   7   2   2      52929.66      50712.93       575.10 o                         
   8   2   2       5137.28       5019.76       200.01 o                         
   9   2   2      47021.29      46234.53       688.94 o                         
  10   2   2       1656.10       1863.89       170.72 o                         
  11   2   2      52333.02      53643.21       840.60 o                         
  12   2   2        828.21        864.79       157.30 o                         
  13   2   2      18161.92      18366.56       660.03 o                         
  14   2   2        788.91        615.63       206.17 o                         
  15   2   2      21554.54      21929.96       966.46 o                         
  16   2   2        238.95        320.36       292.96 o                         
   1   3   2       6893.95       7266.46       132.79 o                         
   2   3   2         50.98         92.65        47.74 o                         
   3   3   2         20.63         50.50        47.95 o                         
   4   3   2        402.60        514.34        67.19 o                         
   5   3   2         42.37         89.74        68.41 o                         
   6   3   2        331.48        250.02        60.80 o                         
   7   3   2      15024.06      15153.97       313.94 o                         
   8   3   2          1.38         50.31       107.04 o                         
   9   3   2        255.86        308.78       118.34 o                         
  10   3   2        873.93        701.30       125.76 o                         
  11   3   2       3160.13       2895.11       221.79 o                         
  12   3   2         28.62        -43.45       150.05 o                         
  13   3   2       6487.30       6085.90       427.10 o                         
  14   3   2        130.02        205.62       228.72 o                         
  15   3   2        892.84        839.22       287.94 o                         
  16   3   2        344.43         95.65       291.84 o                         
   0   4   2      31062.78      32544.14       456.45 o                         
   1   4   2       5258.74       5711.21       162.46 o                         
   2   4   2       8560.40       8631.60       180.22 o                         
   3   4   2         44.73        101.66        62.51 o                         
   4   4   2      12369.71      12624.97       230.82 o                         
   5   4   2      12372.24      12648.44       275.43 o                         
   6   4   2      11066.79      11084.91       273.39 o                         
   7   4   2         33.36        175.48        79.42 o                         
   8   4   2       3928.72       3752.42       198.15 o                         
   9   4   2        453.17        286.50       116.74 o                         
  10   4   2       5035.73       5255.56       290.43 o                         
  11   4   2       4319.64       4480.83       289.38 o                         
  12   4   2       1952.39       1786.56       242.55 o                         
  13   4   2        258.19        424.28       217.90 o                         
  14   4   2       1584.05       1061.21       253.78 o                         
  15   4   2        763.25        915.86       341.74 o                         
  16   4   2        658.36        334.04       407.52 o                         
   1   5   2       4145.43       4497.08       153.18 o                         
   2   5   2          1.34         48.31        52.06 o                         
   3   5   2        492.43        574.48        71.73 o                         
   4   5   2        467.91        329.34        63.95 o                         
   5   5   2       3033.20       2855.14       120.45 o                         
   6   5   2          3.82         31.65        78.35 o                         
   7   5   2        786.46        613.08       113.13 o                         
   8   5   2        643.88        750.17       137.38 o                         
   9   5   2       2374.03       1913.64       189.13 o                         
  10   5   2         70.50        230.54       152.25 o                         
  11   5   2        598.13        664.37       180.05 o                         
  12   5   2        387.88        343.90       201.91 o                         
  13   5   2        117.29        173.67       199.63 o                         
  14   5   2        187.55        243.60       247.21 o                         
  15   5   2       1798.44       1623.30       365.89 o                         
   0   6   2         96.33         78.00       145.64 o                         
   1   6   2      56585.86      55554.05       678.46 o                         
   2   6   2         82.76         71.54        75.56 o                         
   3   6   2      72317.78      70691.23       615.70 o                         
   4   6   2        113.95        175.86        84.90 o                         
   5   6   2      37579.47      38485.11       605.11 o                         
   6   6   2         52.13        164.41       127.61 o                         
   7   6   2      48905.53      48402.82       807.86 o                         
   8   6   2         10.87        220.52       135.86 o                         
   9   6   2      29466.72      30366.51       732.40 o                         
  10   6   2        167.40        298.63       169.05 o                         
  11   6   2      14826.14      14335.34       578.42 o                         
  12   6   2        116.26         47.96       207.00 o                         
  13   6   2      22217.94      21236.10       872.02 o                         
  14   6   2        255.84        -26.83       247.80 o                         
   1   7   2        257.88        266.82       100.97 o                         
   2   7   2        323.61        383.51       100.09 o                         
   3   7   2       1624.76       1686.74       133.83 o                         
   4   7   2         59.31        151.60       115.19 o                         
   5   7   2       7228.33       7434.66       337.56 o                         
   6   7   2        666.04        594.68       156.68 o                         
   7   7   2       4101.21       3998.06       269.09 o                         
   8   7   2        241.68        303.01       185.53 o                         
   9   7   2      12239.46      11662.83       509.05 o                         
  10   7   2        185.25        464.53       205.10 o                         
  11   7   2       9102.68       8906.31       527.33 o                         
  12   7   2        326.23        329.27       255.79 o                         
  13   7   2       8047.69       7837.84       590.14 o                         
   0   8   2        500.34        855.73       190.63 o                         
   1   8   2      72315.89      72605.34      1006.64 o                         
   2   8   2        562.45        562.86       142.55 o                         
   3   8   2     103789.27     102565.88      1239.03 o                         
   4   8   2        307.84         64.35       140.71 o                         
   5   8   2      58491.25      58560.37      1095.76 o                         
   6   8   2        716.47        484.66       151.03 o                         
   7   8   2      59917.17      60555.85      1306.39 o                         
   8   8   2        225.34        369.54       216.34 o                         
   9   8   2      46383.02      46885.96      1188.59 o                         
  10   8   2        134.04        319.71       217.07 o                         
  11   8   2      28462.39      27722.97      1003.40 o                         
  12   8   2        482.71        963.29       441.70 o                         
   1   9   2          4.31         58.38       177.46 o                         
   2   9   2         33.09          0.45       193.11 o                         
   3   9   2        671.47        645.04       184.14 o                         
   4   9   2        140.79        256.10       195.30 o                         
   5   9   2       3744.10       3599.99       299.67 o                         
   6   9   2        132.56        225.20       218.37 o                         
   7   9   2       3114.15       3294.28       349.23 o                         
   8   9   2        268.29        128.15       239.39 o                         
   9   9   2       7808.97       8050.64       642.86 o                         
  10   9   2        316.86         14.67       297.44 o                         
   0  10   2        300.28        324.58       274.07 o                         
   1  10   2      33267.08      33709.94      1155.39 o                         
   2  10   2        462.04        529.03       312.44 o                         
   3  10   2      54984.16      53366.60      1691.10 o                         
   4  10   2        435.30        338.26       269.87 o                         
   5  10   2      28435.96      27637.27      1014.56 o                         
   6  10   2        262.93         87.54       269.22 o                         
   7  10   2      28279.89      27905.05      1183.28 o                         
   8  10   2        262.91        141.49       367.87 o                         
   1  11   2         61.77        348.49       349.17 o                         
   2  11   2          2.93        134.58       297.78 o                         
   3  11   2        164.93         52.41       345.03 o                         
   4  11   2         65.94       -410.04       410.04 o                         
   1   1   3       4156.78       4141.70        68.20 o                         
   2   1   3        526.43        629.22        43.29 o                         
   3   1   3         36.60         50.78        46.49 o                         
   4   1   3        731.51        684.37        64.61 o                         
   5   1   3       1305.21       1397.97        88.17 o                         
   6   1   3       4051.81       4113.08       161.16 o                         
   7   1   3         22.96         -9.48        89.80 o                         
   8   1   3       1440.88       1502.71       133.88 o                         
   9   1   3        144.64        118.90        99.35 o                         
  10   1   3       3057.97       3269.70       228.03 o                         
  11   1   3        383.72        519.63       133.74 o                         
  12   1   3       4156.83       4669.49       296.92 o                         
  13   1   3        213.71        482.59       188.14 o                         
  14   1   3       1984.19       2013.77       294.77 o                         
  15   1   3        190.66        203.59       203.00 o                         
  16   1   3       2216.38       2853.59       412.73 o                         
  17   1   3        582.95        965.23       558.72 o                         
   0   2   3     196825.34     201740.56       893.94 o                         
   1   2   3      21593.83      21495.80       173.54 o                         
   2   2   3     132677.80     132924.38       467.25 o                         
   3   2   3      11579.35      11223.91       161.07 o                         
   4   2   3      92156.88      93442.52       523.89 o                         
   5   2   3      26983.06      26813.12       319.39 o                         
   6   2   3      98309.01      96358.55       649.66 o                         
   7   2   3      13224.66      12923.69       291.52 o                         
   8   2   3      52316.89      50616.42       620.11 o                         
   9   2   3      10763.85      10650.06       299.34 o                         
  10   2   3      36901.84      36673.91       622.47 o                         
  11   2   3       7384.33       7676.87       323.08 o                         
  12   2   3      28618.46      29305.66       677.15 o                         
  13   2   3       6589.26       6606.71       416.29 o                         
  14   2   3      13962.87      14221.31       624.06 o                         
  15   2   3       4402.81       5431.25       433.68 o                         
  16   2   3      10633.23      11397.28       752.35 o                         
   1   3   3         74.20         97.72        43.87 o                         
   2   3   3       2511.72       2709.77        92.68 o                         
   3   3   3       1842.48       1839.54        82.31 o                         
   4   3   3         48.78         62.43        57.54 o                         
   5   3   3       8119.68       8227.86       182.97 o                         
   6   3   3       6036.43       6298.68       198.88 o                         
   7   3   3      12334.90      12511.01       304.06 o                         
   8   3   3       2225.73       2121.20       128.62 o                         
   9   3   3       8161.03       8096.24       292.58 o                         
  10   3   3       3551.85       3296.24       206.44 o                         
  11   3   3      11530.10      10558.38       384.36 o                         
  12   3   3       8784.10       8439.42       427.92 o                         
  13   3   3      13214.18      14107.23       595.00 o                         
  14   3   3       3122.43       2857.62       297.06 o                         
  15   3   3       8136.77       8979.06       614.79 o                         
  16   3   3       3821.71       3622.59       449.77 o                         
   0   4   3     154987.42     157321.39       984.73 o                         
   1   4   3     129193.44     130263.34       709.65 o                         
   2   4   3      82106.69      80357.48       530.54 o                         
   3   4   3      84275.62      83306.48       585.33 o                         
   4   4   3      74122.59      73525.77       621.07 o                         
   5   4   3     119567.56     121010.18       919.00 o                         
   6   4   3      89328.06      88524.80       870.65 o                         
   7   4   3      63898.08      65379.73       707.07 o                         
   8   4   3      42406.12      42297.09       650.60 o                         
   9   4   3      42342.12      42412.93       690.17 o                         
  10   4   3      41970.31      41077.58       783.49 o                         
  11   4   3      40636.14      40277.02       844.26 o                         
  12   4   3      29068.82      28323.30       827.77 o                         
  13   4   3      22698.95      23203.66       783.56 o                         
  14   4   3      12911.82      13077.99       661.70 o                         
  15   4   3      15240.21      14831.29       847.85 o                         
  16   4   3      13945.90      12048.67      1052.98 o                         
   1   5   3       1736.25       1942.41       113.00 o                         
   2   5   3       5330.39       5390.62       151.46 o                         
   3   5   3        111.96        133.00        66.89 o                         
   4   5   3        160.81        146.07        78.23 o                         
   5   5   3       1024.07       1182.42        89.04 o                         
   6   5   3       7898.88       8118.07       307.01 o                         
   7   5   3       9668.82      10110.54       326.26 o                         
   8   5   3       8187.78       8170.66       320.25 o                         
   9   5   3       2126.45       1797.31       215.91 o                         
  10   5   3       5633.55       6021.80       334.93 o                         
  11   5   3       4406.23       4436.07       310.37 o                         
  12   5   3      15043.37      14597.88       635.69 o                         
  13   5   3       7277.58       7722.10       462.20 o                         
  14   5   3       7100.12       6868.64       511.70 o                         
  15   5   3       4033.79       2935.74       473.38 o                         
   0   6   3      64861.00      66476.66       845.69 o                         
   1   6   3      49581.41      48787.35       554.12 o                         
   2   6   3      28513.19      28320.59       393.34 o                         
   3   6   3      39043.40      38324.35       458.03 o                         
   4   6   3      34427.05      35219.08       545.69 o                         
   5   6   3      51483.48      51301.12       701.16 o                         
   6   6   3      36085.03      35947.40       645.13 o                         
   7   6   3      27626.70      28645.13       661.45 o                         
   8   6   3      14137.92      14827.35       511.13 o                         
   9   6   3      19515.20      19838.19       595.45 o                         
  10   6   3      22613.15      23159.37       661.92 o                         
  11   6   3      24354.45      24381.70       779.82 o                         
  12   6   3      10110.74      11844.45       673.81 o                         
  13   6   3       9898.81       9463.06       608.54 o                         
  14   6   3       4320.45       3483.39       431.72 o                         
   1   7   3       1752.98       1597.01       147.63 o                         
   2   7   3       2068.06       1808.22       141.76 o                         
   3   7   3          8.55       -102.41       102.41 o                         
   4   7   3        271.37        299.52       106.72 o                         
   5   7   3        368.60        406.37       126.61 o                         
   6   7   3       1263.21       1479.22       180.45 o                         
   7   7   3       4484.33       4563.79       299.99 o                         
   8   7   3       1774.91       1687.43       198.96 o                         
   9   7   3        773.26        944.72       201.81 o                         
  10   7   3        294.80          9.77       188.80 o                         
  11   7   3       2474.20       1897.23       276.46 o                         
  12   7   3       3163.71       2779.27       359.95 o                         
  13   7   3       2202.76       2119.47       351.78 o                         
   0   8   3        159.76       -151.92       172.04 o                         
   1   8   3       9780.10       9691.34       382.07 o                         
   2   8   3       1476.31       1609.31       164.26 o                         
   3   8   3      10538.83      10216.05       420.59 o                         
   4   8   3         88.04        198.42       148.43 o                         
   5   8   3      10277.47      10950.83       446.07 o                         
   6   8   3         67.83        343.74       218.81 o                         
   7   8   3       5114.90       5402.77       398.02 o                         
   8   8   3       1189.49        986.25       256.20 o                         
   9   8   3       4582.69       4231.58       381.70 o                         
  10   8   3        352.41        210.17       241.85 o                         
  11   8   3       5127.70       4406.70       411.31 o                         
  12   8   3        264.42        288.09       302.18 o                         
   1   9   3        439.82        251.63       177.39 o                         
   2   9   3        236.16        349.03       175.60 o                         
   3   9   3        263.93        364.65       191.51 o                         
   4   9   3        686.34        529.29       180.40 o                         
   5   9   3        122.99        100.10       177.53 o                         
   6   9   3         34.72        103.74       206.14 o                         
   7   9   3         34.69        282.18       206.82 o                         
   8   9   3         33.13        -84.32       205.17 o                         
   9   9   3        614.31        248.11       264.20 o                         
  10   9   3        462.73        246.56       342.82 o                         
   0  10   3        772.08        344.98       362.16 o                         
   1  10   3      16640.17      16311.35       815.27 o                         
   2  10   3       4250.65       3540.58       401.53 o                         
   3  10   3      22293.04      23463.21      1080.42 o                         
   4  10   3       1946.59       1589.22       306.16 o                         
   5  10   3      12137.30      12066.62       680.10 o                         
   6  10   3       1064.50       1211.33       326.13 o                         
   7  10   3      13372.38      12898.16       778.15 o                         
   8  10   3       3586.63       3007.99       447.39 o                         
   1  11   3        122.82       -259.63       259.63 o                         
   2  11   3         11.89       -200.58       283.30 o                         
   3  11   3        483.59        236.46       363.76 o                         
   4  11   3       1223.07        836.80       547.51 o                         
   0   0   4     503431.31     507075.03      3106.12 o                         
   1   0   4         79.31        243.00        49.63 o                         
   2   0   4     141214.14     140038.92       779.51 o                         
   3   0   4        563.55        741.14        99.21 o                         
   4   0   4     147332.94     149850.94      1419.05 o                         
   5   0   4         12.15        193.09       107.85 o                         
   6   0   4     200448.70     201237.25      1539.84 o                         
   7   0   4        214.48        374.32       121.99 o                         
   8   0   4      74640.56      75111.53      1109.53 o                         
   9   0   4         42.95        -40.09       142.92 o                         
  10   0   4      91475.27      93508.13      1497.78 o                         
  11   0   4         23.47         36.51       226.11 o                         
  12   0   4      49664.78      53732.89      1464.75 o                         
  13   0   4        416.01        401.81       287.58 o                         
  14   0   4      23676.50      24055.60      1220.49 o                         
  15   0   4         69.45        250.56       344.61 o                         
  16   0   4      27966.37      29194.19      1547.26 o                         
  17   0   4         61.49        796.21       962.33 o                         
   1   1   4         29.07        182.31        38.07 o                         
   2   1   4      14209.91      15351.69       153.72 o                         
   3   1   4         77.37        114.13        51.07 o                         
   4   1   4        205.50        221.84        55.54 o                         
   5   1   4         12.18        -35.39        63.89 o                         
   6   1   4      21597.73      21578.68       360.28 o                         
   7   1   4          4.12        -31.02        82.56 o                         
   8   1   4      10576.98      10533.37       303.07 o                         
   9   1   4          1.05        125.87       108.16 o                         
  10   1   4      10557.79      10715.10       356.24 o                         
  11   1   4        169.04        105.94       129.41 o                         
  12   1   4      37934.04      37964.37       828.68 o                         
  13   1   4         15.56        153.55       166.80 o                         
  14   1   4       8745.93       9815.60       522.42 o                         
  15   1   4          6.89        160.79       228.43 o                         
  16   1   4      13133.82      13097.17       726.25 o                         
   0   2   4     360336.06     364982.09      1792.44 o                         
   1   2   4       9791.88      10312.52       136.08 o                         
   2   2   4     136961.86     134478.39       472.82 o                         
   3   2   4       6225.11       6355.91       124.34 o                         
   4   2   4     144416.39     144504.72       663.03 o                         
   5   2   4       4688.34       4871.81       153.86 o                         
   6   2   4     153912.59     151396.02      1100.94 o                         
   7   2   4       5152.01       5114.04       176.86 o                         
   8   2   4      60290.57      57414.52       662.46 o                         
   9   2   4        578.44        740.60       137.23 o                         
  10   2   4      80037.82      79539.60       864.08 o                         
  11   2   4       1587.33       1559.33       166.47 o                         
  12   2   4      36959.50      36343.07       832.97 o                         
  13   2   4        978.35       1064.37       250.86 o                         
  14   2   4      17343.90      17411.47       704.86 o                         
  15   2   4         73.78        350.29       238.21 o                         
  16   2   4      22608.86      24049.46      1079.07 o                         
   1   3   4       2276.44       2582.12       103.55 o                         
   2   3   4      10914.42      11530.96       190.08 o                         
   3   3   4        166.57        202.95        48.36 o                         
   4   3   4       1176.99       1246.11        86.39 o                         
   5   3   4          3.13        -46.49        59.31 o                         
   6   3   4       6625.96       6661.65       198.68 o                         
   7   3   4        695.46        583.88        90.70 o                         
   8   3   4       5044.70       5103.41       226.67 o                         
   9   3   4         28.14        -15.39       105.62 o                         
  10   3   4       1340.73        980.93       132.00 o                         
  11   3   4        103.96         70.50       134.97 o                         
  12   3   4      12107.37      12575.84       533.87 o                         
  13   3   4        134.05         23.20       224.62 o                         
  14   3   4       2110.74       2162.57       345.79 o                         
  15   3   4        271.15        662.42       274.83 o                         
  16   3   4       3502.92       3708.04       475.15 o                         
   0   4   4       8356.54       9244.84       257.65 o                         
   1   4   4      11213.48      11347.62       195.76 o                         
   2   4   4        114.00        219.94        63.23 o                         
   3   4   4       6248.55       6346.87       173.62 o                         
   4   4   4       2061.17       2007.30       107.25 o                         
   5   4   4      11176.34      11382.28       289.85 o                         
   6   4   4       2764.41       2892.87       170.47 o                         
   7   4   4       2173.86       2199.88       173.89 o                         
   8   4   4        350.41        355.62       103.67 o                         
   9   4   4       5988.11       5881.99       275.50 o                         
  10   4   4       4490.03       3854.15       243.91 o                         
  11   4   4       1518.35       1608.27       195.56 o                         
  12   4   4        142.74        324.70       203.68 o                         
  13   4   4       1144.10       1547.07       254.07 o                         
  14   4   4         41.24        430.03       215.17 o                         
  15   4   4       1365.20       2162.03       345.58 o                         
   1   5   4        361.87        481.17        76.00 o                         
   2   5   4       1387.95       1449.97        86.25 o                         
   3   5   4        499.83        519.24        57.70 o                         
   4   5   4       6600.06       6721.32       206.04 o                         
   5   5   4          2.48         93.38        78.97 o                         
   6   5   4        188.20        321.67       134.64 o                         
   7   5   4        338.51        421.56       123.21 o                         
   8   5   4        456.19        509.56       136.13 o                         
   9   5   4        296.70        413.38       163.18 o                         
  10   5   4       5712.23       5584.84       324.84 o                         
  11   5   4          0.75        191.51       180.02 o                         
  12   5   4        506.80        285.59       193.76 o                         
  13   5   4        905.88        647.39       230.71 o                         
  14   5   4       2640.26       3093.91       352.15 o                         
  15   5   4          7.86       -211.91       329.95 o                         
   0   6   4      31490.36      30995.30       575.53 o                         
   1   6   4        174.77        180.80        84.98 o                         
   2   6   4      48618.26      48544.21       507.80 o                         
   3   6   4       1149.27       1068.81        79.74 o                         
   4   6   4      27462.13      28318.26       483.04 o                         
   5   6   4       1355.95       1495.94       165.92 o                         
   6   6   4      23681.03      23884.45       572.01 o                         
   7   6   4        232.22        281.16       143.78 o                         
   8   6   4      34057.33      35404.25       803.29 o                         
   9   6   4          4.05        118.63       168.45 o                         
  10   6   4      10536.14      11098.61       512.16 o                         
  11   6   4        104.52       -218.43       218.43 o                         
  12   6   4      12879.22      12392.94       632.24 o                         
  13   6   4          3.85          1.08       285.10 o                         
  14   6   4      10679.29      11879.95       767.46 o                         
   1   7   4          6.58         -6.34        87.75 o                         
   2   7   4         49.83        105.36        88.74 o                         
   3   7   4          6.01        -18.61        94.50 o                         
   4   7   4       4641.82       5156.97       262.37 o                         
   5   7   4        843.96        933.75       161.26 o                         
   6   7   4       1277.02       1344.16       156.41 o                         
   7   7   4         49.05         79.75       160.69 o                         
   8   7   4       3170.47       2926.54       291.67 o                         
   9   7   4        341.55         24.65       199.83 o                         
  10   7   4       9676.68       9447.99       618.32 o                         
  11   7   4        944.04        607.98       260.97 o                         
  12   7   4       4086.38       3958.75       448.28 o                         
  13   7   4         44.01        362.74       319.52 o                         
   0   8   4      92285.25      94348.50      1887.79 o                         
   1   8   4        107.08        226.16       153.08 o                         
   2   8   4     114374.96     112614.83      1263.25 o                         
   3   8   4       1256.20       1219.88       163.91 o                         
   4   8   4      87709.79      88976.28      1335.26 o                         
   5   8   4         20.06         52.07       188.25 o                         
   6   8   4      66609.20      68347.86      1292.89 o                         
   7   8   4        499.41        534.33       216.21 o                         
   8   8   4      73630.33      74417.67      1520.84 o                         
   9   8   4        366.69        265.75       227.77 o                         
  10   8   4      44466.38      44571.29      1370.27 o                         
  11   8   4         24.39        439.85       257.01 o                         
  12   8   4      30968.17      29691.89      1577.38 o                         
   1   9   4          3.24       -218.86       218.86 o                         
   2   9   4       1225.30       1176.89       242.05 o                         
   3   9   4         37.78         43.26       200.08 o                         
   4   9   4       3209.33       3457.46       312.49 o                         
   5   9   4         45.94        248.04       215.01 o                         
   6   9   4       3022.48       3076.90       344.84 o                         
   7   9   4        374.68        995.76       251.17 o                         
   8   9   4       7642.02       7614.29       533.02 o                         
   9   9   4        176.75        236.15       305.16 o                         
  10   9   4      11671.72      12000.24       840.62 o                         
   0  10   4      46171.18      44545.25      2120.61 o                         
   1  10   4        332.34        159.69       244.59 o                         
   2  10   4      55251.20      55852.41      1663.31 o                         
   3  10   4        217.53          2.74       333.17 o                         
   4  10   4      45954.30      46091.62      1450.96 o                         
   5  10   4        156.30        184.91       260.01 o                         
   6  10   4      33228.59      33555.41      1084.09 o                         
   7  10   4        241.95        229.82       242.13 o                         
   8  10   4      35909.39      33588.77      1786.75 o                         
   1  11   4          4.81        312.51       330.51 o                         
   2  11   4        296.69        165.98       283.12 o                         
   3  11   4         30.55       -288.14       436.93 o                         
   4  11   4        358.08         55.05       697.18 o                         
   1   1   5       1409.81       1672.14        60.48 o                         
   2   1   5        100.21        139.98        43.10 o                         
   3   1   5        347.78        431.43        62.97 o                         
   4   1   5         48.53        102.78        60.54 o                         
   5   1   5        387.90        407.43        70.28 o                         
   6   1   5         45.73        125.49        63.08 o                         
   7   1   5       1177.21       1166.75       103.04 o                         
   8   1   5         51.66        135.78        93.87 o                         
   9   1   5         37.06        110.65        94.11 o                         
  10   1   5         86.45         80.70       156.77 o                         
  11   1   5       1104.48       1257.39       171.59 o                         
  12   1   5        397.97        455.63       158.39 o                         
  13   1   5        571.44        709.88       173.81 o                         
  14   1   5         50.26       -223.50       223.50 o                         
  15   1   5        368.23        431.42       215.17 o                         
  16   1   5        115.11       -160.98       279.81 o                         
   0   2   5     115436.31     116821.58       780.89 o                         
   1   2   5     101169.24     101949.35       479.01 o                         
   2   2   5      69695.05      70113.34       422.61 o                         
   3   2   5      65642.26      64956.30       392.44 o                         
   4   2   5      55945.67      55111.17       419.24 o                         
   5   2   5      69105.73      68599.34       531.88 o                         
   6   2   5      54635.54      54652.45       559.58 o                         
   7   2   5      57519.88      56906.91       824.45 o                         
   8   2   5      35907.16      34273.82       592.29 o                         
   9   2   5      24729.94      24487.24       476.14 o                         
  10   2   5      25640.51      26165.15       548.03 o                         
  11   2   5      28260.88      28371.59       671.61 o                         
  12   2   5      16471.59      15960.76       559.46 o                         
  13   2   5      15834.22      16243.60       620.94 o                         
  14   2   5      11330.21      12061.62       596.10 o                         
  15   2   5       9407.17       9754.60       571.61 o                         
  16   2   5       7093.63       7994.05       593.20 o                         
   1   3   5       1450.54       1419.54        78.90 o                         
   2   3   5        655.76        703.88        59.81 o                         
   3   3   5         82.91         30.51        62.18 o                         
   4   3   5       6140.81       6331.70       158.50 o                         
   5   3   5       7288.90       7571.12       191.21 o                         
   6   3   5       7322.77       7552.39       217.17 o                         
   7   3   5       9283.20       9251.88       274.82 o                         
   8   3   5       6113.95       5910.23       241.87 o                         
   9   3   5       4047.47       3728.07       205.88 o                         
  10   3   5      13028.57      12547.74       380.22 o                         
  11   3   5      13378.48      12838.35       478.48 o                         
  12   3   5      15453.27      15237.55       605.92 o                         
  13   3   5       7391.39       6880.87       418.55 o                         
  14   3   5       7492.98       8024.49       512.84 o                         
  15   3   5       7466.74       8405.08       531.32 o                         
  16   3   5       9292.53       9544.97       763.60 o                         
   0   4   5     173065.48     175517.94      1228.71 o                         
   1   4   5     123508.94     121320.35       770.30 o                         
   2   4   5     133311.81     131596.94       745.92 o                         
   3   4   5     113495.30     111254.01       664.31 o                         
   4   4   5     111326.70     110694.01       769.66 o                         
   5   4   5     101204.96     101891.51       841.90 o                         
   6   4   5      95605.97      95221.70       858.96 o                         
   7   4   5      72140.08      70642.25       745.50 o                         
   8   4   5      72638.71      72489.13       967.86 o                         
   9   4   5      49860.52      49750.21       808.90 o                         
  10   4   5      55638.41      55240.76       891.50 o                         
  11   4   5      40316.95      38829.60       881.76 o                         
  12   4   5      29699.63      30975.43       886.11 o                         
  13   4   5      22968.21      22956.66       842.92 o                         
  14   4   5      21741.75      20611.75       854.99 o                         
  15   4   5      18227.58      18905.36       930.09 o                         
   1   5   5        265.64        222.66        69.11 o                         
   2   5   5       1278.87       1202.72        89.18 o                         
   3   5   5        321.95        282.14        68.43 o                         
   4   5   5       1004.17       1066.22       103.92 o                         
   5   5   5       3518.82       3436.33       194.22 o                         
   6   5   5       2533.05       2610.59       206.95 o                         
   7   5   5       5755.43       5984.58       299.46 o                         
   8   5   5       2321.78       2439.96       209.37 o                         
   9   5   5       3273.16       3135.29       250.78 o                         
  10   5   5       5635.37       6019.15       350.82 o                         
  11   5   5       8097.05       8298.94       437.23 o                         
  12   5   5       6618.19       6226.43       427.81 o                         
  13   5   5       5038.42       5298.11       432.45 o                         
  14   5   5       3065.90       3224.97       347.94 o                         
  15   5   5       5651.31       6132.89       658.05 o                         
   0   6   5      23794.93      23098.81       457.02 o                         
   1   6   5      21084.71      20930.22       343.52 o                         
   2   6   5      19488.41      19727.08       330.93 o                         
   3   6   5      17167.55      17400.19       374.65 o                         
   4   6   5      18121.13      17985.69       414.28 o                         
   5   6   5      25348.52      25772.89       568.76 o                         
   6   6   5      14466.16      15399.76       463.22 o                         
   7   6   5       9195.53       9953.11       421.13 o                         
   8   6   5      11953.02      12075.41       487.86 o                         
   9   6   5      12018.22      11845.62       551.34 o                         
  10   6   5      13977.01      13008.60       609.59 o                         
  11   6   5      10212.21      10649.72       552.27 o                         
  12   6   5       5245.46       4589.54       496.69 o                         
  13   6   5       3575.73       3115.90       349.49 o                         
  14   6   5       3942.36       4138.39       511.22 o                         
   1   7   5        953.61        814.14       123.93 o                         
   2   7   5       2015.42       1884.75       158.86 o                         
   3   7   5        150.82        161.65       114.98 o                         
   4   7   5         16.79        -26.67       139.65 o                         
   5   7   5        112.94        154.85       129.67 o                         
   6   7   5       1956.59       1972.44       238.39 o                         
   7   7   5       4281.93       4291.17       351.77 o                         
   8   7   5       2109.61       1874.04       235.23 o                         
   9   7   5        732.44        649.09       245.37 o                         
  10   7   5       2013.96       1375.23       228.95 o                         
  11   7   5       1730.19       1897.55       319.24 o                         
  12   7   5       3673.16       3683.92       426.76 o                         
  13   7   5       2935.44       3032.62       541.81 o                         
   0   8   5       6640.58       7022.33       497.15 o                         
   1   8   5       2098.55       1973.17       182.46 o                         
   2   8   5       3191.19       2617.52       223.99 o                         
   3   8   5         49.84        287.42       152.82 o                         
   4   8   5       3957.27       3827.82       299.32 o                         
   5   8   5       4897.19       4825.85       369.65 o                         
   6   8   5       3838.56       3872.20       336.15 o                         
   7   8   5         49.07        361.24       212.85 o                         
   8   8   5       1105.53       1210.89       267.68 o                         
   9   8   5        452.80        928.69       259.76 o                         
  10   8   5       3279.08       3226.53       411.73 o                         
  11   8   5       1640.48       1237.41       277.08 o                         
   1   9   5        746.76        583.80       244.64 o                         
   2   9   5        369.10        255.48       204.54 o                         
   3   9   5        138.34         99.63       190.21 o                         
   4   9   5        974.02        853.19       213.72 o                         
   5   9   5        650.44        668.64       196.86 o                         
   6   9   5         32.33         43.91       221.43 o                         
   7   9   5        394.18        684.58       245.20 o                         
   8   9   5         48.39        325.68       270.92 o                         
   9   9   5        856.30        746.80       309.99 o                         
  10   9   5        488.57        998.07       303.39 o                         
   0  10   5       8356.87       7522.28       949.80 o                         
   1  10   5       5399.74       5166.44       445.99 o                         
   2  10   5      14750.95      14211.59       817.35 o                         
   3  10   5      11889.71      12526.81       897.27 o                         
   4  10   5      10756.01      10667.45       752.77 o                         
   5  10   5       2818.62       2916.59       400.03 o                         
   6  10   5       6418.25       7286.84       538.07 o                         
   7  10   5       6463.36       6292.21       522.12 o                         
   1  11   5        127.73         62.46       296.92 o                         
   2  11   5         43.06        487.39       392.98 o                         
   3  11   5        614.45        321.59       687.06 o                         
   0   0   6        268.30        578.57        95.53 o                         
   1   0   6     123496.32     123595.72       693.09 o                         
   2   0   6       2430.00       2760.74       124.63 o                         
   3   0   6      32370.87      31029.67       624.04 o                         
   4   0   6         76.37        224.57       128.82 o                         
   5   0   6     136310.06     138029.75      1261.51 o                         
   6   0   6         23.64         58.37       146.09 o                         
   7   0   6      74432.70      72015.48      1173.27 o                         
   8   0   6        926.78        803.07       161.92 o                         
   9   0   6      24555.44      24555.20       618.79 o                         
  10   0   6          6.67         47.08       183.98 o                         
  11   0   6      59582.57      60522.80      1432.59 o                         
  12   0   6         45.85        176.52       252.56 o                         
  13   0   6      20255.91      22227.05      1098.03 o                         
  14   0   6         13.64       -162.73       276.44 o                         
  15   0   6      16885.76      16540.49       951.76 o                         
  16   0   6          2.03       -287.20       470.45 o                         
   1   1   6      18366.88      19645.81       192.10 o                         
   2   1   6         24.24        136.73        50.53 o                         
   3   1   6        677.07        932.81        71.18 o                         
   4   1   6        533.80        602.55        76.99 o                         
   5   1   6       6558.71       6638.90       213.82 o                         
   6   1   6         35.54         54.69        59.90 o                         
   7   1   6      38012.89      38500.45       434.44 o                         
   8   1   6        216.99        241.57        84.00 o                         
   9   1   6       2924.93       2981.67       167.29 o                         
  10   1   6        635.56        617.09       129.21 o                         
  11   1   6      23252.63      23832.82       648.25 o                         
  12   1   6         53.48        202.75       174.82 o                         
  13   1   6      19642.20      20702.36       666.57 o                         
  14   1   6         17.57       -186.29       186.29 o                         
  15   1   6       9400.98       9280.93       539.22 o                         
  16   1   6         20.79        517.63       352.06 o                         
   0   2   6       5043.23       5412.47       153.40 o                         
   1   2   6     216481.02     217056.61       921.98 o                         
   2   2   6       1018.27       1064.70        65.61 o                         
   3   2   6     130296.45     129702.02       592.05 o                         
   4   2   6        730.20        852.34        72.25 o                         
   5   2   6     190769.95     189994.09      1551.00 o                         
   6   2   6       1130.08       1255.70       134.28 o                         
   7   2   6      96356.36      94705.45       907.13 o                         
   8   2   6        530.48        530.98       124.64 o                         
   9   2   6      53637.89      53889.07       815.50 o                         
  10   2   6        288.84        286.38       157.65 o                         
  11   2   6      68460.91      69092.64      1075.76 o                         
  12   2   6         29.48        233.66       156.37 o                         
  13   2   6      23504.04      24369.05       764.33 o                         
  14   2   6          0.49         41.62       247.23 o                         
  15   2   6      21774.72      22315.20       875.01 o                         
  16   2   6          9.80        203.90       253.69 o                         
   1   3   6       6188.40       6335.92       161.70 o                         
   2   3   6        182.83        159.09        60.62 o                         
   3   3   6         13.40         90.37        61.31 o                         
   4   3   6        399.87        415.79        52.60 o                         
   5   3   6        878.60        892.49        87.94 o                         
   6   3   6         20.12         96.92        81.07 o                         
   7   3   6      13649.10      13633.45       369.25 o                         
   8   3   6        587.57        557.09       106.97 o                         
   9   3   6       1050.59        940.24       127.85 o                         
  10   3   6        720.20        491.83       153.65 o                         
  11   3   6       6626.87       6374.72       352.28 o                         
  12   3   6        358.72        123.07       204.16 o                         
  13   3   6       6458.78       6323.53       424.92 o                         
  14   3   6          6.37         14.43       225.61 o                         
  15   3   6       2800.16       2997.54       361.78 o                         
  16   3   6         52.88        486.20       331.42 o                         
   0   4   6        598.12       1001.67       129.05 o                         
   1   4   6       5583.52       5638.73       168.61 o                         
   2   4   6       3141.02       3380.58       127.21 o                         
   3   4   6       1657.00       1765.17        97.12 o                         
   4   4   6         72.75        112.47        66.46 o                         
   5   4   6      11240.61      11405.18       243.26 o                         
   6   4   6         23.16        224.08       102.54 o                         
   7   4   6        528.95        724.65       137.41 o                         
   8   4   6       1385.47       1347.05       170.80 o                         
   9   4   6       2217.63       2342.65       215.29 o                         
  10   4   6          1.71        105.14       163.64 o                         
  11   4   6       5348.00       5301.25       359.46 o                         
  12   4   6        281.81        393.73       203.43 o                         
  13   4   6         33.17        387.32       275.40 o                         
  14   4   6         39.51        391.75       265.81 o                         
  15   4   6       2276.12       2323.36       382.35 o                         
   1   5   6       2403.82       2319.53       116.91 o                         
   2   5   6         46.64         89.73        76.75 o                         
   3   5   6        857.31        774.18        67.72 o                         
   4   5   6         37.30        105.13        76.47 o                         
   5   5   6       5012.81       4864.39       225.73 o                         
   6   5   6        183.92        125.94       120.31 o                         
   7   5   6         23.52         54.38       148.38 o                         
   8   5   6         52.13         -6.55       150.33 o                         
   9   5   6       4743.31       4698.04       294.07 o                         
  10   5   6        226.15         37.71       181.17 o                         
  11   5   6       2792.10       2951.11       329.57 o                         
  12   5   6         58.91         12.57       216.78 o                         
  13   5   6       1343.56        961.78       266.23 o                         
  14   5   6         51.74        -13.08       254.36 o                         
  15   5   6       4042.59       4165.95       508.63 o                         
   0   6   6        443.89        520.96       106.08 o                         
   1   6   6      20076.03      19722.17       363.11 o                         
   2   6   6        163.93         67.32        69.54 o                         
   3   6   6      33242.13      33551.48       571.12 o                         
   4   6   6        135.62        220.53        93.99 o                         
   5   6   6      12338.12      12578.56       400.06 o                         
   6   6   6         33.24          3.86       116.66 o                         
   7   6   6      22279.16      22604.23       699.29 o                         
   8   6   6          0.78        132.41       178.91 o                         
   9   6   6      12942.04      13081.03       569.46 o                         
  10   6   6        221.87        307.40       212.99 o                         
  11   6   6       5558.86       5122.19       416.27 o                         
  12   6   6        287.90        541.19       243.30 o                         
  13   6   6      12517.13      12903.00       696.11 o                         
  14   6   6        136.62       -111.23       351.23 o                         
   1   7   6        836.91        599.14       124.79 o                         
   2   7   6         66.64        150.11       116.20 o                         
   3   7   6        863.45       1012.25       139.90 o                         
   4   7   6        385.33        557.41       148.80 o                         
   5   7   6       3971.85       3926.34       278.91 o                         
   6   7   6        117.08        -17.32       177.94 o                         
   7   7   6       1136.67       1126.24       215.26 o                         
   8   7   6         20.22        -32.51       195.88 o                         
   9   7   6       6553.62       6639.03       477.85 o                         
  10   7   6         36.71         81.14       237.27 o                         
  11   7   6       3941.29       3438.51       382.72 o                         
  12   7   6         51.48       -188.92       273.19 o                         
  13   7   6       3791.59       2761.21       593.44 o                         
   0   8   6        207.72        308.19       211.19 o                         
   1   8   6     107867.22     108270.06      1403.99 o                         
   2   8   6          5.36        225.64       141.45 o                         
   3   8   6     127520.56     128376.84      1577.65 o                         
   4   8   6        140.70        140.40       183.73 o                         
   5   8   6      91636.75      90224.31      1526.13 o                         
   6   8   6          2.90        -10.24       202.91 o                         
   7   8   6      77982.13      76278.92      1492.11 o                         
   8   8   6         76.61        330.30       230.55 o                         
   9   8   6      63766.74      64894.98      1571.90 o                         
  10   8   6        225.10        348.19       270.57 o                         
  11   8   6      40126.32      40203.00      1361.95 o                         
   1   9   6         27.52        -66.28       212.43 o                         
   2   9   6          2.43         95.90       181.93 o                         
   3   9   6       1903.04       1691.59       237.87 o                         
   4   9   6          1.35         77.13       203.85 o                         
   5   9   6       3506.43       3141.65       327.44 o                         
   6   9   6         78.17        297.08       217.95 o                         
   7   9   6       7386.53       8028.31       569.32 o                         
   8   9   6          0.28        149.14       236.12 o                         
   9   9   6      11747.75      12989.15       761.28 o                         
  10   9   6         25.29        -97.47       304.50 o                         
   0  10   6        231.13       -188.06       348.45 o                         
   1  10   6      54262.89      53600.95      1566.49 o                         
   2  10   6          9.56       -102.05       253.90 o                         
   3  10   6      59506.74      58898.03      1938.79 o                         
   4  10   6         49.31       -129.84       294.50 o                         
   5  10   6      51911.93      52193.43      1686.76 o                         
   6  10   6         39.94        404.30       276.02 o                         
   7  10   6      35822.64      35126.06      1352.59 o                         
   1  11   6          1.50       -201.73       382.66 o                         
   2  11   6          5.40       -284.13       456.46 o                         
   3  11   6        161.97       -222.83       531.01 o                         
   1   1   7        408.68        455.59        49.64 o                         
   2   1   7        442.61        316.45        58.05 o                         
   3   1   7         13.96         67.65        60.79 o                         
   4   1   7        238.14        229.43        66.58 o                         
   5   1   7        646.37        550.60       106.77 o                         
   6   1   7        176.36        218.21        97.07 o                         
   7   1   7       1819.62       1794.55       140.27 o                         
   8   1   7        421.60        495.18        87.95 o                         
   9   1   7        295.16        207.54        93.42 o                         
  10   1   7        434.12        523.19       146.76 o                         
  11   1   7       1346.39       1533.69       197.31 o                         
  12   1   7        131.59        291.47       182.82 o                         
  13   1   7       1283.84       1015.13       250.83 o                         
  14   1   7         50.84       -158.03       236.07 o                         
  15   1   7        739.67        574.78       312.78 o                         
  16   1   7        315.04        515.25       269.23 o                         
   0   2   7      51212.77      51542.91       503.05 o                         
   1   2   7     106994.29     106554.51       544.08 o                         
   2   2   7      52801.07      53290.41       401.82 o                         
   3   2   7      61654.65      61346.59       430.66 o                         
   4   2   7      32601.43      32304.07       379.70 o                         
   5   2   7      81120.12      80158.87       700.49 o                         
   6   2   7      35339.18      35292.79       450.94 o                         
   7   2   7      59559.83      58420.68       742.68 o                         
   8   2   7      26189.42      26125.79       448.73 o                         
   9   2   7      25656.31      25640.66       483.03 o                         
  10   2   7      15991.12      16185.73       501.92 o                         
  11   2   7      30346.14      30179.22       709.25 o                         
  12   2   7      12356.54      12011.27       508.16 o                         
  13   2   7      19186.43      20900.55       691.70 o                         
  14   2   7       7698.65       7982.55       475.34 o                         
  15   2   7       9509.90       9481.49       573.79 o                         
  16   2   7       5587.81       5636.76       575.48 o                         
   1   3   7       1001.54       1020.30        84.82 o                         
   2   3   7       2621.03       2645.42       113.48 o                         
   3   3   7         64.45        124.40        59.35 o                         
   4   3   7       1684.38       1557.98        88.77 o                         
   5   3   7       3837.74       3916.30       145.38 o                         
   6   3   7      12463.75      12229.63       321.36 o                         
   7   3   7       9661.56       9429.41       324.83 o                         
   8   3   7       5717.73       5530.64       272.77 o                         
   9   3   7       2931.62       3150.99       209.41 o                         
  10   3   7      12033.41      11392.48       466.97 o                         
  11   3   7       7629.39       7523.43       391.35 o                         
  12   3   7      15130.17      14722.10       587.56 o                         
  13   3   7       7777.66       8276.88       478.04 o                         
  14   3   7       7557.07       8390.97       538.00 o                         
  15   3   7       5539.15       6131.97       479.93 o                         
  16   3   7      10320.01      10735.43       900.84 o                         
   0   4   7     151637.03     152324.70      1197.63 o                         
   1   4   7     113138.84     111939.64       662.49 o                         
   2   4   7     105298.98     101862.82       615.69 o                         
   3   4   7      85577.43      85532.35       691.96 o                         
   4   4   7      91395.55      91683.44       716.20 o                         
   5   4   7     100411.56      99651.80       790.63 o                         
   6   4   7      95536.21      93968.87       843.40 o                         
   7   4   7      67478.77      67213.45       928.72 o                         
   8   4   7      51888.59      51535.69       957.98 o                         
   9   4   7      36871.29      37005.79       875.43 o                         
  10   4   7      46762.53      44742.84      1007.17 o                         
  11   4   7      40601.66      40357.14      1011.47 o                         
  12   4   7      31322.31      31394.91       974.44 o                         
  13   4   7      24264.62      25895.37       915.78 o                         
  14   4   7      15096.32      14994.51       753.00 o                         
  15   4   7      14273.96      13653.58       709.65 o                         
   1   5   7        812.06        851.73        86.00 o                         
   2   5   7       2992.43       3031.70       141.35 o                         
   3   5   7        230.41        234.69        61.89 o                         
   4   5   7        124.57        150.09        75.84 o                         
   5   5   7       2334.47       2402.70       161.35 o                         
   6   5   7       4408.78       4582.64       226.93 o                         
   7   5   7       9253.86       9286.72       382.60 o                         
   8   5   7       3147.24       2944.85       232.06 o                         
   9   5   7       3755.72       3759.97       304.91 o                         
  10   5   7       1990.93       2514.31       301.04 o                         
  11   5   7       5971.05       5794.43       421.99 o                         
  12   5   7       7707.90       7267.74       481.32 o                         
  13   5   7       7977.65       8678.55       573.59 o                         
  14   5   7       2942.72       2730.99       501.56 o                         
   0   6   7      35155.31      36311.90       905.58 o                         
   1   6   7      28383.45      27751.50       435.18 o                         
   2   6   7      13962.10      13785.26       342.13 o                         
   3   6   7      23213.81      23256.84       522.10 o                         
   4   6   7      19495.91      19602.71       416.91 o                         
   5   6   7      32300.55      33211.27       624.58 o                         
   6   6   7      20436.03      20771.61       597.87 o                         
   7   6   7      14992.06      16062.03       552.15 o                         
   8   6   7       7402.85       8240.51       437.71 o                         
   9   6   7      11697.39      11766.48       559.95 o                         
  10   6   7      15136.84      15680.63       669.45 o                         
  11   6   7      14097.85      13028.67       663.91 o                         
  12   6   7       6308.65       6079.94       513.60 o                         
  13   6   7       5986.95       6307.85       559.91 o                         
  14   6   7       3334.17       3188.92       591.80 o                         
   1   7   7        912.56        932.64       142.62 o                         
   2   7   7       1522.12       1278.13       149.67 o                         
   3   7   7         65.29        194.88       123.97 o                         
   4   7   7         15.69       -121.51       137.93 o                         
   5   7   7         82.13         53.46       163.24 o                         
   6   7   7       1878.22       1714.27       229.26 o                         
   7   7   7       3973.21       3804.96       304.79 o                         
   8   7   7       2296.30       2572.80       336.27 o                         
   9   7   7        881.57       1124.58       262.78 o                         
  10   7   7        976.64        576.89       307.42 o                         
  11   7   7       1051.21       1116.70       274.40 o                         
  12   7   7       4094.77       4159.76       472.48 o                         
   0   8   7      10087.46      10786.09       621.77 o                         
   1   8   7        416.99        229.37       153.34 o                         
   2   8   7       3236.27       2963.05       242.47 o                         
   3   8   7         59.34        287.05       163.92 o                         
   4   8   7       6637.70       5956.15       371.27 o                         
   5   8   7       1542.04       1447.26       227.61 o                         
   6   8   7       4616.39       4607.85       380.74 o                         
   7   8   7         54.11        419.31       200.73 o                         
   8   8   7       1258.73        793.30       268.22 o                         
   9   8   7        109.70        248.35       368.80 o                         
  10   8   7       5152.46       3962.85       424.30 o                         
  11   8   7        629.59        600.82       426.22 o                         
   1   9   7        220.83         59.72       223.38 o                         
   2   9   7        198.54        161.20       272.95 o                         
   3   9   7         79.30        411.92       209.50 o                         
   4   9   7        725.63        868.87       252.95 o                         
   5   9   7        282.29        460.36       225.10 o                         
   6   9   7         13.78        206.70       210.14 o                         
   7   9   7         55.57       -187.83       234.29 o                         
   8   9   7         75.01         97.58       243.51 o                         
   9   9   7        380.20        697.96       354.08 o                         
   0  10   7       8139.76       6723.20       750.45 o                         
   1  10   7       3849.39       3879.98       425.64 o                         
   2  10   7      18418.33      17872.37       934.80 o                         
   3  10   7       6298.37       5917.62       589.49 o                         
   4  10   7      12092.90      12787.22       837.07 o                         
   5  10   7       2684.94       2389.29       373.26 o                         
   6  10   7       7112.71       7264.34       546.48 o                         
   7  10   7       3914.40       2913.67       454.16 o                         
   1  11   7          1.35       -155.91       373.19 o                         
   2  11   7         37.99       -303.60       661.46 o                         
   0   0   8     282065.94     283335.22      1970.75 o                         
   1   0   8        340.32        580.05       102.57 o                         
   2   0   8     229915.62     230749.17      1374.14 o                         
   3   0   8       2884.40       3306.87       159.75 o                         
   4   0   8     153814.50     151996.31      1508.75 o                         
   5   0   8        469.28        566.88       167.26 o                         
   6   0   8     175953.86     176420.38      1783.13 o                         
   7   0   8        728.14        666.12       147.81 o                         
   8   0   8     105682.34     105011.75      1140.37 o                         
   9   0   8        299.30         80.70       170.65 o                         
  10   0   8      86732.01      88755.02      1499.88 o                         
  11   0   8         41.08         41.84       178.62 o                         
  12   0   8      55225.08      56435.21      1603.62 o                         
  13   0   8        139.63        160.63       307.34 o                         
  14   0   8      28012.66      30076.96      1335.95 o                         
  15   0   8        188.81         77.74       389.54 o                         
  16   0   8      31675.70      30759.00      1592.91 o                         
   1   1   8          8.70        123.83        49.51 o                         
   2   1   8       6622.48       7226.35       164.35 o                         
   3   1   8        448.39        538.45        69.76 o                         
   4   1   8        596.26        475.81        72.45 o                         
   5   1   8        581.28        523.43       100.68 o                         
   6   1   8      24676.25      25965.94       454.73 o                         
   7   1   8          6.37         43.28       106.54 o                         
   8   1   8       4000.85       4016.47       214.42 o                         
   9   1   8        103.64        325.98       105.25 o                         
  10   1   8      17308.62      17932.66       471.62 o                         
  11   1   8         10.56        200.12       153.77 o                         
  12   1   8      27725.44      28672.25       782.55 o                         
  13   1   8          8.69        137.43       200.14 o                         
  14   1   8       6916.49       7256.79       461.79 o                         
  15   1   8        493.61        663.08       249.74 o                         
  16   1   8      16499.73      17934.93       865.41 o                         
   0   2   8     191693.19     194776.84      1348.52 o                         
   1   2   8      10103.19      10400.94       200.61 o                         
   2   2   8     115265.66     114849.27       638.25 o                         
   3   2   8       2553.96       2568.78       100.60 o                         
   4   2   8      96517.88      96478.77       669.90 o                         
   5   2   8       6666.35       7059.51       226.35 o                         
   6   2   8     113893.76     113246.64      1189.63 o                         
   7   2   8       1157.23       1034.24       113.89 o                         
   8   2   8      50556.03      50562.96       655.70 o                         
   9   2   8       3373.24       3257.26       218.20 o                         
  10   2   8      58154.18      57540.59       981.71 o                         
  11   2   8       1173.23       1142.65       180.22 o                         
  12   2   8      33356.59      34943.21       873.91 o                         
  13   2   8         94.65        -54.04       193.52 o                         
  14   2   8      12864.79      12116.97       623.61 o                         
  15   2   8        597.67        788.13       261.66 o                         
  16   2   8      20749.77      21146.42      1115.80 o                         
   1   3   8        253.26        208.60        55.66 o                         
   2   3   8       9351.40      10161.30       243.24 o                         
   3   3   8        258.37        243.37        70.20 o                         
   4   3   8       2275.54       2355.90        94.28 o                         
   5   3   8          7.78        -21.02        58.13 o                         
   6   3   8       7652.58       7961.82       249.26 o                         
   7   3   8        426.28        408.30       135.15 o                         
   8   3   8       3122.03       3103.60       206.71 o                         
   9   3   8         28.75        162.43       141.37 o                         
  10   3   8       1110.78       1130.84       202.97 o                         
  11   3   8        311.56        268.95       181.57 o                         
  12   3   8       9615.15       8969.19       458.61 o                         
  13   3   8        345.92        369.35       245.14 o                         
  14   3   8       1768.58       1115.18       254.82 o                         
  15   3   8          8.24        225.49       256.21 o                         
   0   4   8       6715.72       7048.94       262.78 o                         
   1   4   8      12059.51      12148.45       259.47 o                         
   2   4   8         40.05        152.83        51.32 o                         
   3   4   8      18410.46      18657.12       338.03 o                         
   4   4   8       1354.46       1564.62       112.55 o                         
   5   4   8       7115.58       6816.95       207.79 o                         
   6   4   8       3092.13       3139.01       227.85 o                         
   7   4   8       8984.93       9508.19       339.24 o                         
   8   4   8        456.91        480.84       174.04 o                         
   9   4   8       4790.59       4483.74       330.54 o                         
  10   4   8       3247.47       2522.01       319.48 o                         
  11   4   8       2897.56       2797.24       305.08 o                         
  12   4   8        334.44        469.51       239.91 o                         
  13   4   8       2809.29       1951.97       283.92 o                         
  14   4   8        214.48        484.63       263.54 o                         
  15   4   8        899.49       1603.00       327.91 o                         
   1   5   8         28.53         27.28        59.62 o                         
   2   5   8       1322.21       1320.26        98.19 o                         
   3   5   8         84.86         53.62        63.40 o                         
   4   5   8       5157.42       5339.81       203.41 o                         
   5   5   8        308.37        339.21       116.97 o                         
   6   5   8         38.77         66.35       126.38 o                         
   7   5   8          3.59        319.44       164.56 o                         
   8   5   8        235.42        257.84       204.33 o                         
   9   5   8        621.90        417.55       219.60 o                         
  10   5   8       3798.25       3577.25       333.65 o                         
  11   5   8        231.34        561.62       236.10 o                         
  12   5   8        243.00        381.97       275.37 o                         
  13   5   8         87.72        256.11       242.46 o                         
  14   5   8       1565.94       1775.90       306.10 o                         
   0   6   8      34881.16      34931.73       877.90 o                         
   1   6   8         62.49        192.74       104.12 o                         
   2   6   8      47796.69      49067.23       661.60 o                         
   3   6   8        177.54        -17.18       138.10 o                         
   4   6   8      31458.53      32018.53       718.77 o                         
   5   6   8        367.42        488.12       144.03 o                         
   6   6   8      25818.83      27301.85       797.10 o                         
   7   6   8         33.18        223.93       180.76 o                         
   8   6   8      33765.49      32218.18      1032.25 o                         
   9   6   8         29.61        -66.43       225.35 o                         
  10   6   8      12656.00      13025.98       720.60 o                         
  11   6   8         18.04        234.37       267.92 o                         
  12   6   8      13315.58      14130.14       766.94 o                         
  13   6   8         15.94         42.56       246.42 o                         
   1   7   8         39.99         75.36       131.48 o                         
   2   7   8         43.24        247.41       130.45 o                         
   3   7   8         25.12         62.63       133.48 o                         
   4   7   8       4881.36       5301.06       312.31 o                         
   5   7   8         30.31         38.53       195.18 o                         
   6   7   8       1359.82       1044.64       225.43 o                         
   7   7   8        839.87        661.85       270.77 o                         
   8   7   8       4338.44       4523.69       433.41 o                         
   9   7   8        130.92          5.11       245.69 o                         
  10   7   8       8814.86       9736.33       625.53 o                         
  11   7   8        148.63        -77.58       247.88 o                         
  12   7   8       5067.72       4679.54       509.17 o                         
   0   8   8      77415.63      78806.59      1671.72 o                         
   1   8   8        985.55       1155.38       188.74 o                         
   2   8   8      90767.73      92150.96      1406.15 o                         
   3   8   8        424.40        184.47       184.48 o                         
   4   8   8      77648.30      76236.12      1348.13 o                         
   5   8   8       1862.86       1582.02       219.58 o                         
   6   8   8      52332.85      53247.34      1265.05 o                         
   7   8   8        312.23         27.53       249.74 o                         
   8   8   8      61629.54      62259.51      1562.12 o                         
   9   8   8        396.21        224.03       313.74 o                         
  10   8   8      39952.41      41007.86      1424.61 o                         
  11   8   8        580.23        180.15       384.81 o                         
   1   9   8         16.32         73.55       222.35 o                         
   2   9   8        223.60        368.33       272.82 o                         
   3   9   8         62.24        -29.85       235.18 o                         
   4   9   8       5119.50       4321.13       397.38 o                         
   5   9   8        290.13       -259.44       259.44 o                         
   6   9   8       1367.05       1556.51       288.82 o                         
   7   9   8         29.98        -74.04       248.57 o                         
   8   9   8       6660.68       7097.73       597.28 o                         
   9   9   8        315.88        577.46       411.19 o                         
   0  10   8      36337.52      37867.81      1795.53 o                         
   1  10   8        771.24        841.27       264.00 o                         
   2  10   8      43079.89      45109.80      1451.80 o                         
   3  10   8        457.51         40.52       255.47 o                         
   4  10   8      41086.30      42373.26      1520.12 o                         
   5  10   8       1292.40       1176.44       291.66 o                         
   6  10   8      22930.91      22537.77      1124.09 o                         
   1   1   9        219.86        296.58        60.67 o                         
   2   1   9          9.26         49.56        56.30 o                         
   3   1   9         25.99         64.03        55.87 o                         
   4   1   9       2897.00       2820.26       134.70 o                         
   5   1   9        202.46        258.01       129.35 o                         
   6   1   9       2775.67       3148.06       175.12 o                         
   7   1   9        919.60       1150.73       143.67 o                         
   8   1   9        976.33       1118.04       156.62 o                         
   9   1   9         72.11        -94.99       134.32 o                         
  10   1   9       5715.54       6147.68       303.85 o                         
  11   1   9        676.07        620.46       151.23 o                         
  12   1   9       3627.65       3212.38       279.70 o                         
  13   1   9        819.00        876.02       219.32 o                         
  14   1   9       2029.90       2002.84       271.35 o                         
  15   1   9        263.79        529.22       235.59 o                         
  16   1   9       3303.67       2464.69       375.90 o                         
   0   2   9      91550.58      91941.62       739.27 o                         
   1   2   9      21935.90      22289.79       307.01 o                         
   2   2   9      97785.03      99534.99       630.57 o                         
   3   2   9       6335.68       5964.84       158.93 o                         
   4   2   9      62029.29      60347.68       511.88 o                         
   5   2   9      20234.08      20383.21       387.38 o                         
   6   2   9      57486.48      56866.82       822.97 o                         
   7   2   9      12025.42      11969.31       312.05 o                         
   8   2   9      51302.53      51910.53       764.66 o                         
   9   2   9       4395.32       4943.44       268.02 o                         
  10   2   9      27787.29      28420.86       641.53 o                         
  11   2   9       8271.01       7426.45       376.60 o                         
  12   2   9      20572.85      20238.34       675.88 o                         
  13   2   9       3699.06       3976.25       342.76 o                         
  14   2   9      13735.88      12992.93       673.95 o                         
  15   2   9       2191.95       1672.06       320.21 o                         
  16   2   9       8555.09       8609.86       771.45 o                         
   1   3   9       1286.39       1315.07        89.51 o                         
   2   3   9        280.31        186.77        61.06 o                         
   3   3   9        455.02        398.31        73.60 o                         
   4   3   9       1419.83       1333.09        96.17 o                         
   5   3   9       3886.51       3999.26       158.99 o                         
   6   3   9       3190.90       3136.08       155.19 o                         
   7   3   9      10194.95       9786.24       350.93 o                         
   8   3   9        553.71        572.27       138.63 o                         
   9   3   9       4202.18       4014.82       283.06 o                         
  10   3   9       6095.37       5529.14       342.73 o                         
  11   3   9      10355.08       9594.68       483.75 o                         
  12   3   9       5307.38       4712.17       349.56 o                         
  13   3   9       9913.44       9659.10       529.80 o                         
  14   3   9       1964.99       1552.23       271.22 o                         
  15   3   9       5739.98       5307.65       474.70 o                         
   0   4   9      85886.76      87030.89       805.34 o                         
   1   4   9      82917.75      83373.92       681.24 o                         
   2   4   9      70795.27      68017.89       605.38 o                         
   3   4   9      55687.43      55197.17       578.45 o                         
   4   4   9      53687.33      53285.05       629.57 o                         
   5   4   9      72724.46      71052.77       820.93 o                         
   6   4   9      55881.89      56828.88       906.31 o                         
   7   4   9      44340.43      43284.70       814.47 o                         
   8   4   9      42103.34      41637.57       915.65 o                         
   9   4   9      29442.27      28214.37       863.15 o                         
  10   4   9      31967.42      30145.64       899.52 o                         
  11   4   9      29779.43      27638.62       891.60 o                         
  12   4   9      21583.54      21882.90       804.66 o                         
  13   4   9      13716.27      13605.48       665.52 o                         
  14   4   9      12323.04      12540.07       659.82 o                         
  15   4   9      11182.63      10617.16       800.98 o                         
   1   5   9       1689.38       1580.37        90.93 o                         
   2   5   9       2689.42       2518.43       166.24 o                         
   3   5   9        179.53        162.74       113.82 o                         
   4   5   9       1274.74       1276.24       162.48 o                         
   5   5   9       1166.70       1407.11       153.42 o                         
   6   5   9       5449.53       5352.55       314.85 o                         
   7   5   9       6929.58       7144.73       412.99 o                         
   8   5   9       5913.00       5718.22       398.92 o                         
   9   5   9       1834.57       1821.70       257.43 o                         
  10   5   9       8204.97       7638.49       482.23 o                         
  11   5   9       5857.98       6181.07       450.04 o                         
  12   5   9      11767.98      12293.98       640.70 o                         
  13   5   9       5704.84       5771.63       450.91 o                         
  14   5   9       6697.08       7028.14       617.51 o                         
   0   6   9      53858.49      54885.47      1120.08 o                         
   1   6   9      49338.36      49916.21       670.84 o                         
   2   6   9      39304.82      39161.18       654.10 o                         
   3   6   9      33332.56      34727.09       665.23 o                         
   4   6   9      38461.50      38640.32       808.40 o                         
   5   6   9      49357.10      50706.28       980.13 o                         
   6   6   9      31770.42      32261.72       905.21 o                         
   7   6   9      25456.12      26159.12       875.80 o                         
   8   6   9      22547.44      23365.76       900.12 o                         
   9   6   9      21286.28      21757.26      1110.45 o                         
  10   6   9      24089.29      23848.50       973.35 o                         
  11   6   9      23219.20      21923.21       924.17 o                         
  12   6   9      10270.30      10482.85       669.54 o                         
  13   6   9       8282.91       8692.31       633.02 o                         
   1   7   9       1956.94       1680.72       184.38 o                         
   2   7   9        662.22        861.67       146.89 o                         
   3   7   9         16.86        167.33       154.11 o                         
   4   7   9         84.32        370.89       171.63 o                         
   5   7   9         63.64       -105.19       196.72 o                         
   6   7   9        262.84        227.79       193.97 o                         
   7   7   9       4251.17       4193.74       374.43 o                         
   8   7   9       1165.30       1095.83       239.08 o                         
   9   7   9        293.37         56.36       277.97 o                         
  10   7   9        764.33        442.30       271.35 o                         
  11   7   9       1833.95       1338.79       308.66 o                         
  12   7   9       1559.21       1586.44       407.50 o                         
   0   8   9         89.13        365.13       272.15 o                         
   1   8   9       8377.81       8227.00       398.69 o                         
   2   8   9        558.79       1037.07       216.02 o                         
   3   8   9       3052.85       2807.43       268.27 o                         
   4   8   9         63.46        192.57       177.50 o                         
   5   8   9      10582.54      10258.76       542.65 o                         
   6   8   9        353.42        318.24       202.27 o                         
   7   8   9       2647.44       2608.32       369.30 o                         
   8   8   9        251.06         72.68       236.26 o                         
   9   8   9       2445.04       2435.83       328.30 o                         
  10   8   9        227.93         20.44       226.13 o                         
  11   8   9       4955.38       3825.08       679.15 o                         
   1   9   9        855.73        658.43       246.38 o                         
   2   9   9         28.31       -224.89       224.89 o                         
   3   9   9        265.68        765.63       278.03 o                         
   4   9   9         91.13       -132.97       240.05 o                         
   5   9   9        353.70        235.37       233.72 o                         
   6   9   9         24.66        -82.82       232.33 o                         
   7   9   9        270.72        260.96       362.51 o                         
   8   9   9          6.82       -252.01       252.01 o                         
   9   9   9        943.56        414.36       387.29 o                         
   0  10   9        737.78        951.46       515.50 o                         
   1  10   9      12272.97      12473.88       743.75 o                         
   2  10   9       2723.13       2045.19       370.04 o                         
   3  10   9      17919.17      18893.99       923.54 o                         
   4  10   9       1553.64       1600.51       362.93 o                         
   5  10   9       7912.70       8004.16       617.80 o                         
   6  10   9        822.44        645.59       302.65 o                         
   0   0  10        871.50        953.28       173.98 o                         
   1   0  10     373395.84     372846.12      1909.19 o                         
   2   0  10       2875.84       3249.76       222.65 o                         
   3   0  10     191452.86     189064.77      1521.41 o                         
   4   0  10        593.22       1160.66       163.73 o                         
   5   0  10     312199.12     314554.22      2462.45 o                         
   6   0  10        125.08        144.33       149.34 o                         
   7   0  10     191933.14     192383.23      2053.43 o                         
   8   0  10       1601.91       1580.91       239.58 o                         
   9   0  10      82193.70      85142.00      1538.42 o                         
  10   0  10        320.55        274.96       218.28 o                         
  11   0  10     126638.00     128876.09      1943.81 o                         
  12   0  10         37.39        -15.24       232.87 o                         
  13   0  10      51153.50      53087.98      1655.27 o                         
  14   0  10          7.85        336.48       336.28 o                         
  15   0  10      34548.11      35267.39      1710.47 o                         
  16   0  10         50.62        172.04       451.09 o                         
   1   1  10      10117.49      10911.09       199.89 o                         
   2   1  10         42.57        218.41        61.52 o                         
   3   1  10        224.29        371.50        70.76 o                         
   4   1  10        364.10        462.05        83.03 o                         
   5   1  10       6204.81       6225.99       207.74 o                         
   6   1  10         46.48         85.77       112.65 o                         
   7   1  10      29418.18      29701.53       514.35 o                         
   8   1  10        132.08        123.53       142.23 o                         
   9   1  10       2996.29       2843.05       211.57 o                         
  10   1  10        867.33        592.49       147.02 o                         
  11   1  10      21076.89      21474.27       574.71 o                         
  12   1  10         58.45        325.39       167.58 o                         
  13   1  10      18289.22      17891.19       727.25 o                         
  14   1  10         74.14         35.72       227.54 o                         
  15   1  10       9614.56      10994.80       651.21 o                         
  16   1  10          6.66        559.39       458.32 o                         
   0   2  10       3552.96       3628.02       168.68 o                         
   1   2  10      91421.20      91364.70       607.52 o                         
   2   2  10        378.19        425.01        72.98 o                         
   3   2  10      51543.82      49781.92       432.75 o                         
   4   2  10       3304.36       3339.13       124.18 o                         
   5   2  10      90028.82      88009.39      1055.06 o                         
   6   2  10       1570.25       1615.05       151.08 o                         
   7   2  10      49019.53      47749.35       747.41 o                         
   8   2  10          8.32         65.52       121.05 o                         
   9   2  10      23855.29      24423.56       571.91 o                         
  10   2  10        980.31        979.03       150.86 o                         
  11   2  10      42833.58      42356.54       939.06 o                         
  12   2  10         70.83         44.20       197.82 o                         
  13   2  10      13188.82      13348.12       618.43 o                         
  14   2  10        124.98        355.02       257.13 o                         
  15   2  10      13406.66      13241.73       706.01 o                         
   1   3  10       5103.66       5531.48       166.23 o                         
   2   3  10          7.88         61.43        93.67 o                         
   3   3  10        194.66        281.98        73.19 o                         
   4   3  10         91.14        126.56        96.68 o                         
   5   3  10        244.17        240.72        75.58 o                         
   6   3  10        476.34        459.43       102.62 o                         
   7   3  10       7445.40       7291.02       289.81 o                         
   8   3  10         15.98         29.36       155.78 o                         
   9   3  10        134.66        315.39       147.18 o                         
  10   3  10          1.08        272.26       207.38 o                         
  11   3  10       3732.40       2854.41       326.81 o                         
  12   3  10        224.33        310.13       214.19 o                         
  13   3  10       2661.31       1936.97       264.47 o                         
  14   3  10          2.55         63.17       246.86 o                         
  15   3  10       1472.85       1168.38       349.16 o                         
   0   4  10       4739.95       4778.95       190.45 o                         
   1   4  10       2208.62       2188.44       132.07 o                         
   2   4  10       5410.54       5350.09       188.26 o                         
   3   4  10        602.35        660.42       101.79 o                         
   4   4  10       4384.71       4366.15       210.74 o                         
   5   4  10       4513.36       4264.77       243.78 o                         
   6   4  10       2543.47       2547.17       254.92 o                         
   7   4  10        199.04        269.23       168.27 o                         
   8   4  10       3363.95       3574.91       299.00 o                         
   9   4  10        314.95         23.59       213.24 o                         
  10   4  10       1502.88       1194.27       235.37 o                         
  11   4  10       2711.79       2139.02       333.20 o                         
  12   4  10        947.17       1086.05       248.67 o                         
  13   4  10        197.84        195.08       238.77 o                         
  14   4  10        859.01       1345.66       374.57 o                         
   1   5  10       2532.36       2739.26       145.26 o                         
   2   5  10        117.09        250.43       112.11 o                         
   3   5  10        385.72        571.18       147.59 o                         
   4   5  10        801.58        750.48       176.40 o                         
   5   5  10        956.19       1157.61       158.20 o                         
   6   5  10         85.26        210.77       145.77 o                         
   7   5  10        545.48        313.97       171.59 o                         
   8   5  10        380.69        146.37       179.11 o                         
   9   5  10       1222.21       1161.37       233.19 o                         
  10   5  10        234.94        287.73       230.96 o                         
  11   5  10        111.03        -49.34       236.45 o                         
  12   5  10          0.13        274.26       259.04 o                         
  13   5  10        160.94        427.48       247.25 o                         
  14   5  10        384.37       -323.93       348.82 o                         
   0   6  10        414.01        436.12       177.10 o                         
   1   6  10      52146.55      52312.85       763.89 o                         
   2   6  10         11.56         11.33       114.32 o                         
   3   6  10      60147.44      59670.02       889.33 o                         
   4   6  10         40.70         59.29       158.52 o                         
   5   6  10      37079.24      38156.97       875.41 o                         
   6   6  10        247.70        320.01       207.32 o                         
   7   6  10      39932.69      40394.87      1068.04 o                         
   8   6  10         82.89        205.57       221.06 o                         
   9   6  10      29864.52      32385.71      1069.17 o                         
  10   6  10         12.60        363.48       249.87 o                         
  11   6  10      13263.70      12520.94       751.05 o                         
  12   6  10         44.01        658.04       282.53 o                         
  13   6  10      19780.42      19926.51      1341.51 o                         
   1   7  10        463.64        333.82       141.24 o                         
   2   7  10        564.02        368.67       136.57 o                         
   3   7  10       2398.34       1793.20       214.96 o                         
   4   7  10        156.85        313.23       141.78 o                         
   5   7  10       5126.73       5501.91       382.49 o                         
   6   7  10        311.21        558.27       224.87 o                         
   7   7  10       3822.82       3439.26       346.01 o                         
   8   7  10        110.15        168.74       222.51 o                         
   9   7  10      11871.07      11523.52       679.43 o                         
  10   7  10         10.60       -264.40       289.88 o                         
  11   7  10       7335.51       7704.60       560.07 o                         
  12   7  10        581.51        131.94       314.03 o                         
   0   8  10       1431.36       1238.76       298.84 o                         
   1   8  10      57741.62      57568.78      1085.53 o                         
   2   8  10        144.18        358.37       192.44 o                         
   3   8  10      64486.25      65536.45      1253.15 o                         
   4   8  10        231.72         94.74       182.91 o                         
   5   8  10      51506.30      51099.71      1202.37 o                         
   6   8  10        593.02       1085.00       288.95 o                         
   7   8  10      40285.12      41206.57      1233.68 o                         
   8   8  10        123.19        317.18       245.16 o                         
   9   8  10      36637.29      38351.21      1252.95 o                         
  10   8  10        525.83        685.04       406.27 o                         
   1   9  10          6.30        304.01       208.70 o                         
   2   9  10         19.48        -96.44       259.72 o                         
   3   9  10       1107.65       1003.86       308.56 o                         
   4   9  10         48.74        264.10       254.79 o                         
   5   9  10       1063.79        869.65       284.16 o                         
   6   9  10        181.29        583.85       250.14 o                         
   7   9  10       3804.83       3588.80       366.15 o                         
   8   9  10         41.42         35.06       278.85 o                         
   0  10  10        958.76        445.63       430.84 o                         
   1  10  10      28400.54      28722.74      1134.23 o                         
   2  10  10        287.20        233.90       296.62 o                         
   3  10  10      29341.31      29218.29      1104.07 o                         
   4  10  10        454.59         44.47       397.11 o                         
   5  10  10      28727.55      29450.22      1443.28 o                         
   1   1  11        214.04        230.72        56.37 o                         
   2   1  11         17.52         38.67        65.79 o                         
   3   1  11         95.68         -3.22        64.23 o                         
   4   1  11       1331.55       1360.02       115.34 o                         
   5   1  11       1897.21       1933.84       128.44 o                         
   6   1  11       1608.49       1407.14       169.23 o                         
   7   1  11       3550.98       3914.70       250.86 o                         
   8   1  11       1451.50       1251.57       176.94 o                         
   9   1  11       1573.03       1562.35       185.89 o                         
  10   1  11       2089.19       1967.49       235.76 o                         
  11   1  11       3330.40       3615.25       283.91 o                         
  12   1  11       3048.64       2930.61       272.13 o                         
  13   1  11       3310.29       3659.72       346.34 o                         
  14   1  11       1523.27       1539.23       256.46 o                         
  15   1  11       2211.42       1630.18       428.09 o                         
   0   2  11      40200.69      40195.52       543.40 o                         
   1   2  11      34874.35      34419.00       374.52 o                         
   2   2  11      19967.46      19302.64       293.74 o                         
   3   2  11      20772.42      20299.53       292.81 o                         
   4   2  11      22939.23      22245.79       328.16 o                         
   5   2  11      29859.29      29620.28       466.85 o                         
   6   2  11      22044.66      21102.99       472.37 o                         
   7   2  11      22951.87      23523.82       546.83 o                         
   8   2  11      11957.05      11467.14       387.04 o                         
   9   2  11       7785.58       8038.51       346.59 o                         
  10   2  11      12090.92      11987.82       430.37 o                         
  11   2  11      12262.36      12281.53       515.38 o                         
  12   2  11       6059.67       6138.63       383.38 o                         
  13   2  11       7968.54       7573.22       469.83 o                         
  14   2  11       5216.95       4069.34       414.04 o                         
  15   2  11       3331.17       2572.96       330.29 o                         
   1   3  11         59.68        123.41        79.96 o                         
   2   3  11        139.40        283.14        66.24 o                         
   3   3  11         25.78         43.45        80.82 o                         
   4   3  11       1423.36       1333.40       111.00 o                         
   5   3  11       2649.03       2713.63       155.46 o                         
   6   3  11       2896.91       2867.51       199.37 o                         
   7   3  11       3844.87       3915.95       246.61 o                         
   8   3  11       2285.18       1904.36       183.75 o                         
   9   3  11       1467.48       1452.27       195.58 o                         
  10   3  11       3534.21       3551.15       317.60 o                         
  11   3  11       4368.04       4966.12       420.48 o                         
  12   3  11       6136.33       6041.93       445.17 o                         
  13   3  11       3707.19       3795.42       349.53 o                         
  14   3  11       2578.71       2297.38       292.07 o                         
  15   3  11       3689.80       3568.16       495.91 o                         
   0   4  11      61163.24      58685.27       726.57 o                         
   1   4  11      52493.92      53901.94       580.29 o                         
   2   4  11      42287.40      41956.19       510.00 o                         
   3   4  11      50053.61      48751.39       594.50 o                         
   4   4  11      45129.46      44503.31       677.96 o                         
   5   4  11      48132.28      48429.42       838.32 o                         
   6   4  11      38109.20      38903.14       834.01 o                         
   7   4  11      36086.10      36557.79       883.90 o                         
   8   4  11      24785.40      25630.41       771.06 o                         
   9   4  11      22365.09      22074.95       750.14 o                         
  10   4  11      25517.43      23845.94       886.66 o                         
  11   4  11      20822.84      19670.08       846.03 o                         
  12   4  11      12384.10      11868.44       739.48 o                         
  13   4  11      15424.49      15532.64       725.49 o                         
  14   4  11      10801.12      10336.02       605.05 o                         
   1   5  11        137.45         41.55        96.64 o                         
   2   5  11        999.16       1179.68       130.44 o                         
   3   5  11        580.96        696.12       183.78 o                         
   4   5  11        980.53        856.00       151.25 o                         
   5   5  11       3710.35       3415.22       267.53 o                         
   6   5  11       5400.23       5658.09       336.06 o                         
   7   5  11       6979.81       7310.60       405.95 o                         
   8   5  11       4106.12       4201.33       342.81 o                         
   9   5  11       5930.77       6100.31       467.40 o                         
  10   5  11       6190.03       5911.44       460.44 o                         
  11   5  11       7367.26       5850.48       485.07 o                         
  12   5  11       8917.71       8213.90       556.93 o                         
  13   5  11       7258.41       7819.96       558.76 o                         
   0   6  11      63821.80      65489.81      1194.98 o                         
   1   6  11      62033.83      61658.55       849.91 o                         
   2   6  11      50967.88      51309.89       807.36 o                         
   3   6  11      62298.14      62991.79       956.46 o                         
   4   6  11      51463.11      52952.46       993.44 o                         
   5   6  11      60071.21      61655.44      1132.69 o                         
   6   6  11      43456.79      42127.21      1047.38 o                         
   7   6  11      36632.58      36946.48      1014.62 o                         
   8   6  11      26902.92      27008.33       927.87 o                         
   9   6  11      31674.13      31995.62      1076.57 o                         
  10   6  11      29546.25      29248.57      1067.37 o                         
  11   6  11      24500.73      23931.76       987.79 o                         
  12   6  11      14569.72      14573.01       736.12 o                         
  13   6  11      14504.20      16553.01      1236.05 o                         
   1   7  11        254.39        252.51       143.02 o                         
   2   7  11       1210.58       1127.00       182.82 o                         
   3   7  11         52.91        276.77       165.64 o                         
   4   7  11        338.37        302.76       153.18 o                         
   5   7  11         28.65        -54.27       172.77 o                         
   6   7  11       1916.88       2244.00       310.05 o                         
   7   7  11       1902.33       1590.28       261.71 o                         
   8   7  11        541.64        543.06       237.26 o                         
   9   7  11        575.71       1251.17       291.81 o                         
  10   7  11        512.56        882.66       275.83 o                         
  11   7  11        331.94        664.67       299.75 o                         
   0   8  11       1970.57       1291.88       305.94 o                         
   1   8  11        956.49        871.63       174.38 o                         
   2   8  11        222.71        289.96       194.10 o                         
   3   8  11        236.05        412.44       213.32 o                         
   4   8  11        742.43        700.94       210.54 o                         
   5   8  11       2408.54       2428.42       264.31 o                         
   6   8  11       1398.37       1508.81       257.57 o                         
   7   8  11        156.50        160.69       243.75 o                         
   8   8  11         26.38        446.55       256.60 o                         
   9   8  11        417.87        798.90       271.20 o                         
  10   8  11       1403.39       1766.44       375.31 o                         
   1   9  11        160.68        234.32       250.87 o                         
   2   9  11        592.33        777.17       263.08 o                         
   3   9  11         21.74        -14.61       258.34 o                         
   4   9  11       1517.34        947.88       277.58 o                         
   5   9  11        246.74        -25.33       283.08 o                         
   6   9  11        277.21        -39.14       238.10 o                         
   7   9  11        107.91        407.59       268.13 o                         
   8   9  11         91.09       -365.30       365.30 o                         
   0  10  11       2784.52       3320.02       579.34 o                         
   1  10  11       4023.97       3869.61       486.32 o                         
   2  10  11       8741.40       8613.58       669.73 o                         
   3  10  11       6162.26       6219.39       574.42 o                         
   4  10  11       5875.53       5330.45       582.21 o                         
   5  10  11       3111.84       3495.59       561.78 o                         
   0   0  12     432644.78     423968.59      4301.27 o                         
   1   0  12        215.61        250.70       140.98 o                         
   2   0  12     276260.28     269947.53      2264.83 o                         
   3   0  12       1757.79       1698.25       176.64 o                         
   4   0  12     245909.31     242060.14      1554.72 o                         
   5   0  12        113.32        -61.05       186.48 o                         
   6   0  12     259989.66     258362.83      2596.79 o                         
   7   0  12        387.27        741.55       196.36 o                         
   8   0  12     140540.20     140965.48      2185.72 o                         
   9   0  12          8.66         69.55       239.63 o                         
  10   0  12     130474.29     133014.64      2082.03 o                         
  11   0  12         39.18        123.34       237.15 o                         
  12   0  12      79549.45      83954.38      1914.54 o                         
  13   0  12        716.95        781.43       286.13 o                         
  14   0  12      42748.08      44417.45      1659.43 o                         
  15   0  12          1.91        940.75       411.24 o                         
   1   1  12       1353.21       1390.40       105.56 o                         
   2   1  12       4501.47       4802.71       166.23 o                         
   3   1  12         47.48         87.23        65.65 o                         
   4   1  12        917.58       1016.72       109.41 o                         
   5   1  12        310.78        384.68       115.89 o                         
   6   1  12      16248.03      16397.64       443.46 o                         
   7   1  12        307.90        335.78       172.57 o                         
   8   1  12       6727.96       6695.18       338.96 o                         
   9   1  12        132.71        -22.39       150.28 o                         
  10   1  12      11986.30      12322.84       470.13 o                         
  11   1  12        138.12        190.07       169.80 o                         
  12   1  12      24606.11      25232.60       771.26 o                         
  13   1  12        122.90        124.36       214.20 o                         
  14   1  12       7717.35       7783.93       528.67 o                         
  15   1  12        214.98        176.15       248.47 o                         
   0   2  12     100126.73      99928.31      1078.72 o                         
   1   2  12        303.04        295.71        82.16 o                         
   2   2  12      52252.21      51879.01       544.98 o                         
   3   2  12       6214.59       6222.78       181.01 o                         
   4   2  12      51165.38      51176.55       530.94 o                         
   5   2  12        152.63        108.77       120.21 o                         
   6   2  12      64243.87      64112.83       953.64 o                         
   7   2  12       1168.48       1403.34       172.05 o                         
   8   2  12      27803.03      27731.90       614.19 o                         
   9   2  12       1236.98       1183.41       169.18 o                         
  10   2  12      36771.46      36973.78       840.73 o                         
  11   2  12          4.98        232.87       187.97 o                         
  12   2  12      21233.35      20228.12       768.45 o                         
  13   2  12       1295.44        821.22       244.73 o                         
  14   2  12       9455.06       9706.15       627.70 o                         
  15   2  12        202.46        -53.90       290.16 o                         
   1   3  12       2280.36       2343.41       125.27 o                         
   2   3  12       3741.86       4111.65       164.92 o                         
   3   3  12        329.29        311.96        96.02 o                         
   4   3  12        991.87       1158.45       112.37 o                         
   5   3  12        373.92        312.92       110.34 o                         
   6   3  12       3841.09       3013.15       224.43 o                         
   7   3  12        465.19        430.09       157.76 o                         
   8   3  12       1036.43       1041.78       161.39 o                         
   9   3  12       1084.12        906.47       174.09 o                         
  10   3  12        862.44       1064.63       226.09 o                         
  11   3  12         20.15        524.69       227.06 o                         
  12   3  12       4586.66       4476.21       409.98 o                         
  13   3  12          3.09       -127.93       225.45 o                         
  14   3  12        851.22        749.59       254.69 o                         
   0   4  12       1177.83       1276.10       158.75 o                         
   1   4  12       1744.91       1807.26       118.60 o                         
   2   4  12         32.69         55.66        95.86 o                         
   3   4  12         39.00        313.68       102.73 o                         
   4   4  12        152.79        196.39       117.33 o                         
   5   4  12       1416.13       1275.34       167.18 o                         
   6   4  12        777.43        888.66       178.12 o                         
   7   4  12        949.62        695.47       193.75 o                         
   8   4  12        443.61        729.30       212.43 o                         
   9   4  12          3.07       -185.79       203.55 o                         
  10   4  12        681.28        870.41       214.77 o                         
  11   4  12       1482.36       1011.90       215.75 o                         
  12   4  12         35.19        296.73       302.70 o                         
  13   4  12          0.97         87.55       281.14 o                         
  14   4  12        749.29        725.54       290.13 o                         
   1   5  12        709.43        649.29       112.36 o                         
   2   5  12       1735.95       1823.43       140.42 o                         
   3   5  12        339.22        446.24       139.43 o                         
   4   5  12       3412.12       3416.46       230.41 o                         
   5   5  12         49.82        -17.29       161.55 o                         
   6   5  12        421.94        755.81       175.76 o                         
   7   5  12        270.63        151.58       202.35 o                         
   8   5  12         72.18        174.30       206.04 o                         
   9   5  12        281.58        106.69       222.83 o                         
  10   5  12        689.53        941.88       272.72 o                         
  11   5  12        401.68        427.27       242.48 o                         
  12   5  12         29.68         76.07       286.62 o                         
  13   5  12         11.47        217.87       288.53 o                         
   0   6  12      54654.96      55441.98      1124.80 o                         
   1   6  12          5.48        117.44       129.04 o                         
   2   6  12      60171.07      60811.04       900.48 o                         
   3   6  12        149.29        113.78       148.28 o                         
   4   6  12      50632.76      50984.07      1025.45 o                         
   5   6  12          2.14        158.37       177.41 o                         
   6   6  12      36107.66      36130.91       991.39 o                         
   7   6  12         61.83        361.53       213.86 o                         
   8   6  12      42616.70      43262.07      1184.73 o                         
   9   6  12         11.49        270.72       258.61 o                         
  10   6  12      21146.54      20422.19       875.74 o                         
  11   6  12         62.79        302.52       279.06 o                         
  12   6  12      15428.31      16054.10       817.23 o                         
   1   7  12          1.37         -4.59       145.85 o                         
   2   7  12         32.37        162.17       162.44 o                         
   3   7  12        212.17        228.48       162.54 o                         
   4   7  12       6942.76       6459.75       367.55 o                         
   5   7  12         32.74        168.30       208.83 o                         
   6   7  12       1968.12       1069.34       248.08 o                         
   7   7  12         14.73       -129.59       216.16 o                         
   8   7  12       7207.11       7333.91       507.22 o                         
   9   7  12        176.07        241.07       219.69 o                         
  10   7  12      10887.46      11484.09       699.68 o                         
  11   7  12         10.04       -114.64       304.37 o                         
   0   8  12      42562.83      43641.10      1219.09 o                         
   1   8  12         29.81        175.11       168.84 o                         
   2   8  12      50027.70      51156.81      1069.64 o                         
   3   8  12         58.21         28.66       191.90 o                         
   4   8  12      44616.43      46159.54      1116.61 o                         
   5   8  12         17.33       -175.42       207.50 o                         
   6   8  12      29048.92      28712.24       960.19 o                         
   7   8  12          6.06       -112.61       231.98 o                         
   8   8  12      35857.21      36510.39      1230.32 o                         
   9   8  12          2.80        223.94       289.76 o                         
   1   9  12          6.42        154.91       226.48 o                         
   2   9  12        202.75        530.10       246.67 o                         
   3   9  12          3.84         65.66       270.21 o                         
   4   9  12       2061.92       1788.39       343.86 o                         
   5   9  12         19.22        265.26       234.07 o                         
   6   9  12        779.10        622.65       238.74 o                         
   7   9  12        235.95         26.69       286.58 o                         
   0  10  12      21144.95      21768.45      1417.83 o                         
   1  10  12          2.73        216.09       261.59 o                         
   2  10  12      25547.86      24216.12      1165.87 o                         
   3  10  12          7.37       -170.80       319.61 o                         
   4  10  12      23619.85      23681.47      1466.85 o                         
   1   1  13         31.12        259.33        87.49 o                         
   2   1  13          5.17        252.56        91.25 o                         
   3   1  13        804.32        733.18        89.11 o                         
   4   1  13        658.83        846.58       105.27 o                         
   5   1  13       1695.43       1656.54       143.84 o                         
   6   1  13        456.46        515.96       164.41 o                         
   7   1  13       1814.75       1905.27       207.37 o                         
   8   1  13        263.81        210.73       152.43 o                         
   9   1  13       2611.29       2233.56       281.28 o                         
  10   1  13       1069.83        961.02       217.61 o                         
  11   1  13       3180.76       3160.27       261.02 o                         
  12   1  13       1227.44       1430.82       219.75 o                         
  13   1  13       3002.20       2728.64       302.64 o                         
  14   1  13        473.42        703.95       245.10 o                         
  15   1  13       1972.84       2064.16       376.07 o                         
   0   2  13      28588.40      28743.73       660.17 o                         
   1   2  13      46741.53      45567.57       494.84 o                         
   2   2  13      15534.54      15268.34       290.37 o                         
   3   2  13      27862.92      27021.49       400.41 o                         
   4   2  13      12512.33      12562.07       252.91 o                         
   5   2  13      39555.20      39886.79       680.99 o                         
   6   2  13      16358.14      16434.71       497.69 o                         
   7   2  13      22651.55      22774.95       579.88 o                         
   8   2  13      11119.76      10746.50       399.92 o                         
   9   2  13      19086.55      19276.21       565.84 o                         
  10   2  13       7952.97       8463.45       411.29 o                         
  11   2  13      12986.64      13357.09       565.31 o                         
  12   2  13       5681.41       6132.89       430.60 o                         
  13   2  13       8392.20       8741.10       538.88 o                         
  14   2  13       3773.23       3196.69       349.41 o                         
   1   3  13        120.35        134.65        78.02 o                         
   2   3  13        868.54        903.68       105.38 o                         
   3   3  13        376.01        475.33       107.82 o                         
   4   3  13       1925.43       1636.91       148.04 o                         
   5   3  13        549.94        458.53       117.87 o                         
   6   3  13       3341.08       3468.54       255.27 o                         
   7   3  13       2891.32       2656.66       231.18 o                         
   8   3  13       3527.72       3147.05       234.76 o                         
   9   3  13       1203.98       1194.94       201.83 o                         
  10   3  13       5835.75       5387.09       360.54 o                         
  11   3  13       2721.11       1958.82       303.16 o                         
  12   3  13       8753.15       9034.16       572.21 o                         
  13   3  13       4168.96       3141.02       386.74 o                         
  14   3  13       4536.97       4075.43       393.50 o                         
   0   4  13      82757.61      80765.93      1102.96 o                         
   1   4  13      53622.16      53941.21       632.35 o                         
   2   4  13      54460.85      55076.73       648.96 o                         
   3   4  13      24642.32      25070.22       493.56 o                         
   4   4  13      46938.16      48992.97       762.82 o                         
   5   4  13      51629.01      51593.86       826.08 o                         
   6   4  13      51559.99      50112.56       880.01 o                         
   7   4  13      25882.01      24583.06       702.53 o                         
   8   4  13      34362.02      33497.22       907.80 o                         
   9   4  13      18673.96      18396.34       700.79 o                         
  10   4  13      28652.50      28667.61       895.42 o                         
  11   4  13      22092.22      20816.34       874.71 o                         
  12   4  13      19440.47      19312.72       784.90 o                         
  13   4  13       9209.51      10041.64       623.95 o                         
  14   4  13      10770.29       8646.49       929.07 o                         
   1   5  13       2683.88       2835.37       168.55 o                         
   2   5  13       1932.98       1634.78       172.19 o                         
   3   5  13        508.52        487.21       142.98 o                         
   4   5  13        513.63        572.67       168.39 o                         
   5   5  13       1244.45        784.97       185.05 o                         
   6   5  13       2313.22       2258.79       233.73 o                         
   7   5  13      10969.22      10899.81       549.82 o                         
   8   5  13       4085.63       4324.10       375.13 o                         
   9   5  13       3114.03       2595.57       294.57 o                         
  10   5  13       3720.78       2712.72       337.93 o                         
  11   5  13       7747.63       7156.14       542.66 o                         
  12   5  13       7008.63       6706.87       760.86 o                         
  13   5  13      10194.75       7946.82      1041.54 o                         
   0   6  13      50691.94      52933.88      1122.56 o                         
   1   6  13      47277.52      48756.35       809.81 o                         
   2   6  13      38518.48      39065.57       766.09 o                         
   3   6  13      28105.38      28477.64       704.04 o                         
   4   6  13      35634.34      36553.65       808.17 o                         
   5   6  13      44517.28      43917.19      1004.01 o                         
   6   6  13      32622.07      34140.79       910.42 o                         
   7   6  13      24517.24      25120.23       838.94 o                         
   8   6  13      23467.52      23662.71       839.16 o                         
   9   6  13      16537.45      17623.34       770.75 o                         
  10   6  13      23023.06      22559.29      1067.33 o                         
  11   6  13      21594.75      20097.21      1081.47 o                         
  12   6  13      12742.77      11595.24      1156.09 o                         
   1   7  13       1951.83       1348.38       162.42 o                         
   2   7  13        928.90        790.69       169.52 o                         
   3   7  13         41.53        124.70       151.09 o                         
   4   7  13         31.72         73.04       180.09 o                         
   5   7  13         25.86        192.58       197.33 o                         
   6   7  13        518.69        692.78       237.65 o                         
   7   7  13       2287.71       2071.09       309.22 o                         
   8   7  13       1330.51       1097.64       238.72 o                         
   9   7  13         45.60        194.12       220.36 o                         
  10   7  13        930.61        807.69       277.64 o                         
  11   7  13       1364.34       1440.59       471.40 o                         
   0   8  13       5066.09       5110.71       461.14 o                         
   1   8  13         56.80         41.20       169.35 o                         
   2   8  13       4385.04       4514.25       326.50 o                         
   3   8  13        295.13        546.34       187.03 o                         
   4   8  13       4654.60       5022.68       405.79 o                         
   5   8  13         78.60          2.55       232.50 o                         
   6   8  13       2984.74       2609.90       299.93 o                         
   7   8  13        159.32        450.63       238.58 o                         
   8   8  13       2468.79       2809.58       373.47 o                         
   9   8  13         65.44        111.57       317.46 o                         
   1   9  13        660.38        845.22       237.86 o                         
   2   9  13         27.84        114.58       222.47 o                         
   3   9  13        258.96        360.84       204.50 o                         
   4   9  13         89.26       -233.79       233.79 o                         
   5   9  13         99.57        -30.04       290.66 o                         
   6   9  13          5.15        139.40       271.32 o                         
   7   9  13        118.76        732.73       344.35 o                         
   0  10  13       8685.60       6955.92       969.15 o                         
   1  10  13       1644.99       1368.21       401.98 o                         
   2  10  13      10758.06       9887.75      1048.67 o                         
   0   0  14        104.72        256.96       194.99 o                         
   1   0  14     166901.33     166081.41      1467.74 o                         
   2   0  14        724.97        608.54       222.18 o                         
   3   0  14     102880.98     103798.59      1265.06 o                         
   4   0  14         54.56         93.43       129.27 o                         
   5   0  14     151102.91     152552.81      1773.41 o                         
   6   0  14          8.23        -26.86       242.45 o                         
   7   0  14      86569.20      86789.88      1836.35 o                         
   8   0  14       1935.68       1824.61       331.17 o                         
   9   0  14      60168.25      60794.61      1659.45 o                         
  10   0  14        119.61        335.58       270.89 o                         
  11   0  14      58316.80      57530.54      1528.24 o                         
  12   0  14        144.37        360.40       247.01 o                         
  13   0  14      29806.28      29499.20      1333.67 o                         
  14   0  14        651.63        588.43       393.96 o                         
   1   1  14       1130.94       1137.81       111.33 o                         
   2   1  14        119.15        120.84        87.19 o                         
   3   1  14        565.59        555.72        80.66 o                         
   4   1  14        970.42        926.65       102.63 o                         
   5   1  14       5168.04       4986.78       234.69 o                         
   6   1  14       1174.17       1032.19       171.31 o                         
   7   1  14      14334.06      14183.84       499.95 o                         
   8   1  14          5.66        161.69       168.76 o                         
   9   1  14       5119.18       5436.30       353.74 o                         
  10   1  14         33.46        129.12       183.00 o                         
  11   1  14      15135.90      16145.99       588.47 o                         
  12   1  14        109.01        -32.00       190.04 o                         
  13   1  14      14302.48      15094.84       647.80 o                         
  14   1  14         39.66        576.42       312.99 o                         
   0   2  14       7751.51       8061.94       337.88 o                         
   1   2  14      86762.98      85542.79       702.37 o                         
   2   2  14       6065.73       6426.02       199.08 o                         
   3   2  14      50782.20      50009.58       547.40 o                         
   4   2  14       4174.47       4463.49       180.72 o                         
   5   2  14      84529.48      84838.65       979.99 o                         
   6   2  14       3033.80       2977.06       256.29 o                         
   7   2  14      43762.20      42473.20       808.35 o                         
   8   2  14       4743.56       4929.72       288.11 o                         
   9   2  14      29363.36      30228.24       744.05 o                         
  10   2  14       1493.30       1283.58       223.46 o                         
  11   2  14      36914.38      37414.60       952.13 o                         
  12   2  14       1129.38       1359.16       212.59 o                         
  13   2  14      13746.65      14166.20       672.84 o                         
  14   2  14        960.90       1122.19       273.71 o                         
   1   3  14       3759.21       3904.82       178.47 o                         
   2   3  14          0.08         87.84        90.15 o                         
   3   3  14         38.13         66.80       114.65 o                         
   4   3  14        745.01        410.91       122.14 o                         
   5   3  14        169.29        450.02       115.22 o                         
   6   3  14        287.35        246.65       146.26 o                         
   7   3  14       7008.50       6971.17       353.65 o                         
   8   3  14        835.42        734.42       230.97 o                         
   9   3  14        234.82        111.48       171.82 o                         
  10   3  14         87.56        -64.18       239.64 o                         
  11   3  14       3155.19       3311.55       415.45 o                         
  12   3  14         53.01         13.25       218.55 o                         
  13   3  14       3498.62       3459.67       393.98 o                         
  14   3  14        632.78       1061.50       330.92 o                         
   0   4  14       8878.34       8851.45       390.13 o                         
   1   4  14       1949.98       1920.09       136.47 o                         
   2   4  14       7968.19       8463.52       285.19 o                         
   3   4  14        296.19        246.03       100.89 o                         
   4   4  14       5971.13       5975.24       276.70 o                         
   5   4  14       3504.31       3510.88       243.50 o                         
   6   4  14       7599.01       7653.25       361.17 o                         
   7   4  14        430.99        692.74       174.82 o                         
   8   4  14       3035.49       2785.08       286.29 o                         
   9   4  14         74.08        375.43       210.07 o                         
  10   4  14       3075.27       2718.58       317.92 o                         
  11   4  14       3038.29       2803.48       372.21 o                         
  12   4  14       2322.47       1968.03       346.41 o                         
  13   4  14         83.91        468.34       283.92 o                         
   1   5  14       2431.35       1917.64       169.77 o                         
   2   5  14        579.18        647.99       135.42 o                         
   3   5  14        865.21        749.37       155.22 o                         
   4   5  14        371.65        349.47       165.61 o                         
   5   5  14       1199.70       1346.37       221.30 o                         
   6   5  14       1158.90       1230.25       204.06 o                         
   7   5  14        114.78         73.46       202.90 o                         
   8   5  14          2.51        -64.42       228.97 o                         
   9   5  14       2194.06       2155.78       354.03 o                         
  10   5  14        116.94       -251.54       251.54 o                         
  11   5  14        406.52        299.51       268.25 o                         
  12   5  14        609.11        500.48       297.71 o                         
   0   6  14        566.98        715.58       207.38 o                         
   1   6  14      30695.70      30799.72       651.83 o                         
   2   6  14         25.35        -24.60       153.13 o                         
   3   6  14      30226.71      30080.92       736.86 o                         
   4   6  14        142.99         59.26       158.72 o                         
   5   6  14      24060.79      24774.06       801.18 o                         
   6   6  14        640.35        532.42       218.57 o                         
   7   6  14      21547.50      22434.64       836.69 o                         
   8   6  14         80.82        279.01       216.08 o                         
   9   6  14      18107.88      16771.55       763.90 o                         
  10   6  14         44.85        185.57       235.29 o                         
  11   6  14       8203.56       7693.15       630.89 o                         
   1   7  14        282.26        269.43       162.03 o                         
   2   7  14        559.28        579.37       168.40 o                         
   3   7  14       1490.43       1534.15       202.55 o                         
   4   7  14       1412.96       1412.07       238.69 o                         
   5   7  14       2794.26       2705.20       275.59 o                         
   6   7  14          1.41        -46.82       251.68 o                         
   7   7  14       2454.01       2484.22       309.27 o                         
   8   7  14        246.84        601.62       264.13 o                         
   9   7  14       6941.28       7308.38       531.55 o                         
  10   7  14        587.93        536.91       396.68 o                         
   0   8  14          3.87        -29.84       245.24 o                         
   1   8  14      54747.32      54411.00      1117.64 o                         
   2   8  14        384.31        470.19       183.42 o                         
   3   8  14      63291.66      62345.79      1285.05 o                         
   4   8  14        636.84        844.85       233.60 o                         
   5   8  14      46913.36      47232.91      1186.72 o                         
   6   8  14          4.09         53.64       229.79 o                         
   7   8  14      39663.64      43027.77      1279.24 o                         
   8   8  14        364.68        544.66       298.69 o                         
   1   9  14          6.07        250.43       227.42 o                         
   2   9  14        396.40        567.64       286.89 o                         
   3   9  14        892.32        771.00       249.77 o                         
   4   9  14          3.69       -210.69       261.45 o                         
   5   9  14       1937.14       1523.86       272.08 o                         
   6   9  14        239.83        650.37       378.77 o                         
   1   1  15        382.97        428.08        98.98 o                         
   2   1  15        209.49        161.33       100.36 o                         
   3   1  15          4.96          1.69        90.60 o                         
   4   1  15        111.35        171.45        87.33 o                         
   5   1  15        117.12        168.22       121.87 o                         
   6   1  15        947.64       1123.51       193.01 o                         
   7   1  15         21.24        471.95       168.44 o                         
   8   1  15       1171.70        968.68       191.15 o                         
   9   1  15         45.42        324.12       185.89 o                         
  10   1  15        491.96        418.62       181.46 o                         
  11   1  15         55.46        215.90       220.50 o                         
  12   1  15       1917.37       2273.13       290.75 o                         
  13   1  15         71.79        476.52       218.50 o                         
  14   1  15        926.21        998.73       393.89 o                         
   0   2  15      72612.79      73891.04      1082.91 o                         
   1   2  15      17428.44      17323.67       360.96 o                         
   2   2  15      39973.25      39925.70       514.11 o                         
   3   2  15      14596.64      14356.94       348.77 o                         
   4   2  15      44486.38      44711.70       602.79 o                         
   5   2  15      16620.22      16415.75       450.65 o                         
   6   2  15      45584.30      43947.48       883.65 o                         
   7   2  15      10643.51      11239.13       439.66 o                         
   8   2  15      22827.65      24200.36       659.37 o                         
   9   2  15       8829.62       8794.85       419.14 o                         
  10   2  15      22988.36      23007.36       686.64 o                         
  11   2  15       5063.11       4976.10       383.00 o                         
  12   2  15      15353.63      14769.64       644.18 o                         
  13   2  15       6115.58       6540.99       497.44 o                         
  14   2  15       9349.44       8837.86       729.06 o                         
   1   3  15        475.67        457.02       104.41 o                         
   2   3  15        271.88        156.71       142.25 o                         
   3   3  15       1086.90        889.01       111.42 o                         
   4   3  15        588.73        482.10       133.43 o                         
   5   3  15       5160.86       5273.10       281.01 o                         
   6   3  15       2695.15       2489.30       254.16 o                         
   7   3  15       4346.64       4437.73       303.10 o                         
   8   3  15       2616.87       2972.49       256.30 o                         
   9   3  15       6437.38       6393.03       374.08 o                         
  10   3  15       2191.41       2003.06       272.61 o                         
  11   3  15       7234.90       7639.14       523.99 o                         
  12   3  15       5619.45       5013.50       420.77 o                         
  13   3  15       7352.25       7490.85       531.18 o                         
   0   4  15      65209.40      66034.88      1050.31 o                         
   1   4  15      67676.41      67433.21       788.23 o                         
   2   4  15      47089.05      46908.66       661.03 o                         
   3   4  15      64067.46      64056.61       848.45 o                         
   4   4  15      51417.01      51879.16       869.03 o                         
   5   4  15      63607.10      63087.08      1022.46 o                         
   6   4  15      43663.63      44363.53       904.03 o                         
   7   4  15      41516.63      41669.26       936.99 o                         
   8   4  15      27768.96      27988.54       823.04 o                         
   9   4  15      33750.94      34193.91      1052.49 o                         
  10   4  15      28407.68      26733.71       990.68 o                         
  11   4  15      23643.05      22409.58       927.05 o                         
  12   4  15      15394.09      16064.57       937.74 o                         
  13   4  15      18596.04      15671.69      1450.62 o                         
   1   5  15          5.33         83.96       131.51 o                         
   2   5  15        565.45        375.76       149.38 o                         
   3   5  15        191.97        302.67       143.88 o                         
   4   5  15        720.95        549.44       155.62 o                         
   5   5  15       1489.24       1303.79       211.96 o                         
   6   5  15       4353.73       4591.97       339.79 o                         
   7   5  15       2687.76       1737.52       279.88 o                         
   8   5  15       3142.13       2337.80       309.19 o                         
   9   5  15       2321.18       1903.82       298.19 o                         
  10   5  15       4516.14       3957.61       388.81 o                         
  11   5  15       2721.41       2637.98       371.53 o                         
  12   5  15       6836.31       6415.45       967.23 o                         
   0   6  15      18732.27      19574.62       748.69 o                         
   1   6  15      20688.20      21409.58       569.85 o                         
   2   6  15      12654.52      13261.65       463.12 o                         
   3   6  15      25546.90      25611.87       676.23 o                         
   4   6  15      14978.88      15696.97       555.93 o                         
   5   6  15      21867.93      21798.28       705.26 o                         
   6   6  15      13104.99      13539.81       647.77 o                         
   7   6  15      14421.94      15458.04       741.48 o                         
   8   6  15       6333.23       6330.06       489.19 o                         
   9   6  15      13207.02      13166.79       697.77 o                         
  10   6  15       9672.69       9633.70       621.34 o                         
  11   6  15      10875.70      11189.69      1344.19 o                         
   1   7  15        222.28        241.50       162.48 o                         
   2   7  15       1102.16       1295.48       201.06 o                         
   3   7  15         90.31       -171.87       171.87 o                         
   4   7  15        327.75        180.03       175.59 o                         
   5   7  15        482.10        506.72       196.52 o                         
   6   7  15       1806.66       1149.93       256.01 o                         
   7   7  15       1977.51       2423.01       278.20 o                         
   8   7  15        734.29        977.03       307.60 o                         
   9   7  15       1383.83       1129.35       342.44 o                         
  10   7  15        327.02        748.00       408.36 o                         
   0   8  15        313.02        381.88       240.14 o                         
   1   8  15       5669.85       5093.95       370.04 o                         
   2   8  15        554.85        463.93       197.25 o                         
   3   8  15       7512.34       7946.44       480.27 o                         
   4   8  15         55.93        186.41       241.45 o                         
   5   8  15       5433.07       5465.41       434.04 o                         
   6   8  15        192.37        383.94       213.44 o                         
   7   8  15       3747.34       3060.89       505.53 o                         
   8   8  15        810.31        293.45       432.68 o                         
   1   9  15         71.12         18.07       227.63 o                         
   2   9  15        481.94        486.94       207.45 o                         
   3   9  15         45.88        504.75       223.89 o                         
   4   9  15       1195.39       1267.23       380.24 o                         
   5   9  15         88.87       -202.07       365.76 o                         
   0   0  16     133539.88     134080.05      2019.58 o                         
   1   0  16         18.40         14.84       141.22 o                         
   2   0  16      45393.07      45913.38       888.88 o                         
   3   0  16       1387.75       1738.22       184.71 o                         
   4   0  16      57937.02      60618.09       939.21 o                         
   5   0  16        222.91        499.20       233.97 o                         
   6   0  16      81267.68      80306.06      1642.47 o                         
   7   0  16         95.44        358.99       219.99 o                         
   8   0  16      26958.78      27646.66      1127.86 o                         
   9   0  16        856.51        926.23       279.53 o                         
  10   0  16      41189.93      41448.49      1392.49 o                         
  11   0  16        162.05        167.04       343.56 o                         
  12   0  16      26372.70      27676.90      1212.53 o                         
  13   0  16       1519.10        911.37       351.00 o                         
  14   0  16      12459.73      14984.58      1721.43 o                         
   1   1  16       3554.68       3753.52       182.42 o                         
   2   1  16       3501.26       3580.55       178.08 o                         
   3   1  16        284.18        326.47        98.44 o                         
   4   1  16        298.33        279.24       100.64 o                         
   5   1  16        125.77        144.10       143.29 o                         
   6   1  16       9246.13       9862.29       442.63 o                         
   7   1  16        488.57        359.98       192.84 o                         
   8   1  16       8572.36       8818.36       443.62 o                         
   9   1  16        724.76        478.71       196.29 o                         
  10   1  16       4579.35       4532.64       343.06 o                         
  11   1  16        514.95        216.11       193.59 o                         
  12   1  16      19630.64      19199.08       708.14 o                         
  13   1  16          1.03        424.24       236.54 o                         
  14   1  16       7219.01       8277.05       897.88 o                         
   0   2  16     120312.82     120705.06      1431.28 o                         
   1   2  16        551.96        516.19       108.32 o                         
   2   2  16      66176.19      64216.56       770.41 o                         
   3   2  16       3784.03       3950.20       186.38 o                         
   4   2  16      72507.83      72791.11       861.67 o                         
   5   2  16        700.51        787.29       152.21 o                         
   6   2  16      75793.08      75799.84      1130.56 o                         
   7   2  16        543.05        690.94       172.41 o                         
   8   2  16      35548.53      35549.64       874.27 o                         
   9   2  16       1603.56       1198.16       207.29 o                         
  10   2  16      43703.28      44416.56      1026.04 o                         
  11   2  16         23.89        375.18       205.06 o                         
  12   2  16      23760.27      24378.53       824.81 o                         
  13   2  16       1273.58        996.67       245.89 o                         
   1   3  16       1687.17       1975.41       135.54 o                         
   2   3  16       1699.98       1403.36       126.70 o                         
   3   3  16        286.29        357.64       117.49 o                         
   4   3  16         15.83        -22.00       120.09 o                         
   5   3  16        207.47        204.89       153.48 o                         
   6   3  16       3255.32       3111.62       241.84 o                         
   7   3  16        189.85        127.85       164.54 o                         
   8   3  16       2274.04       1985.17       236.33 o                         
   9   3  16        790.65        479.54       207.96 o                         
  10   3  16       1786.92       1487.97       253.27 o                         
  11   3  16         62.04        164.80       220.86 o                         
  12   3  16       5323.63       5688.72       452.70 o                         
  13   3  16         20.10        860.20       359.04 o                         
   0   4  16       1261.72       1553.83       245.20 o                         
   1   4  16       2254.85       2011.41       163.60 o                         
   2   4  16        367.21        524.97       114.26 o                         
   3   4  16        219.80        333.30       115.38 o                         
   4   4  16        953.09        910.16       167.69 o                         
   5   4  16       1923.05       1689.65       224.54 o                         
   6   4  16        904.01        725.14       258.14 o                         
   7   4  16        905.63        925.67       258.86 o                         
   8   4  16         37.54         12.46       189.11 o                         
   9   4  16        110.04        146.14       235.54 o                         
  10   4  16       1670.02       1774.45       306.75 o                         
  11   4  16       1234.35        983.85       282.76 o                         
  12   4  16        187.19        697.60       293.53 o                         
   1   5  16        302.02         84.87       128.36 o                         
   2   5  16        389.98        497.50       144.81 o                         
   3   5  16         94.12       -132.29       153.80 o                         
   4   5  16       3178.41       3174.01       244.67 o                         
   5   5  16         27.60        109.50       191.05 o                         
   6   5  16        120.58        181.45       216.60 o                         
   7   5  16        301.48        245.39       217.37 o                         
   8   5  16        948.33        743.10       250.16 o                         
   9   5  16         95.93         49.88       230.53 o                         
  10   5  16       2450.16       2207.85       366.22 o                         
  11   5  16        262.70        128.97       270.15 o                         
   0   6  16      15085.07      15161.64       670.51 o                         
   1   6  16         14.71        223.99       144.11 o                         
   2   6  16      19335.10      20263.03       595.44 o                         
   3   6  16         12.17       -144.95       144.95 o                         
   4   6  16      15052.45      14540.09       538.94 o                         
   5   6  16        188.02        242.30       196.42 o                         
   6   6  16      10963.03      11565.77       614.58 o                         
   7   6  16          1.14       -217.86       217.86 o                         
   8   6  16      15605.81      15090.94       751.82 o                         
   9   6  16         19.48        257.04       262.49 o                         
  10   6  16       6531.55       6456.34       531.40 o                         
   1   7  16         48.09        -27.24       165.62 o                         
   2   7  16         14.39         18.90       184.19 o                         
   3   7  16        250.17        -58.09       191.01 o                         
   4   7  16       2486.16       2602.78       357.88 o                         
   5   7  16          0.75         57.84       232.17 o                         
   6   7  16        649.75        674.00       242.57 o                         
   7   7  16         10.59        -86.76       254.81 o                         
   8   7  16       2050.33       2488.60       351.00 o                         
   9   7  16        322.59        116.73       365.56 o                         
   0   8  16      59077.14      60167.94      1830.11 o                         
   1   8  16         30.48         74.84       202.72 o                         
   2   8  16      67196.80      67156.66      1347.67 o                         
   3   8  16         15.50        636.41       244.00 o                         
   4   8  16      56803.06      57634.99      1410.94 o                         
   5   8  16         19.20        -58.31       249.82 o                         
   6   8  16      44727.18      48385.90      1386.59 o                         
   7   8  16          2.76         62.40       360.89 o                         
   1   9  16        100.74        737.92       258.26 o                         
   2   9  16       1035.36        652.89       276.52 o                         
   3   9  16         60.63        411.13       471.03 o                         
   4   9  16       1206.93        554.29       428.60 o                         
   1   1  17         22.71         73.41       110.96 o                         
   2   1  17         40.24         57.55        96.57 o                         
   3   1  17          6.88         78.98        97.86 o                         
   4   1  17         17.28        109.98       112.93 o                         
   5   1  17        216.86        157.65       145.42 o                         
   6   1  17         29.05        113.40       158.02 o                         
   7   1  17         27.50       -186.57       199.83 o                         
   8   1  17        156.13        152.98       198.60 o                         
   9   1  17         45.29        117.98       191.77 o                         
  10   1  17         26.20         18.09       189.72 o                         
  11   1  17        438.16        565.49       200.63 o                         
  12   1  17        506.28        607.99       246.24 o                         
  13   1  17         93.11        373.08       242.13 o                         
   0   2  17      59152.22      59669.11      1074.69 o                         
   1   2  17      30220.76      29144.21       531.91 o                         
   2   2  17      28772.91      29048.62       524.35 o                         
   3   2  17      24123.16      23732.78       490.84 o                         
   4   2  17      29612.98      29411.46       565.35 o                         
   5   2  17      24277.11      23617.65       624.16 o                         
   6   2  17      35378.30      35101.41       830.45 o                         
   7   2  17      18625.58      18938.79       616.60 o                         
   8   2  17      19764.24      20493.50       681.04 o                         
   9   2  17      14912.09      13517.54       577.20 o                         
  10   2  17      18041.94      18125.46       685.68 o                         
  11   2  17      10788.18      10338.30       552.21 o                         
  12   2  17      13057.21      12707.84       633.57 o                         
  13   2  17       6722.77       6956.90       647.86 o                         
   1   3  17        385.03        201.95       126.18 o                         
   2   3  17        701.27        625.37       127.28 o                         
   3   3  17        662.12        517.71       122.03 o                         
   4   3  17       1948.54       1887.74       178.76 o                         
   5   3  17       2616.97       2516.05       233.80 o                         
   6   3  17       2230.40       2202.98       228.73 o                         
   7   3  17       4516.70       4505.66       305.85 o                         
   8   3  17       4918.87       4549.26       326.68 o                         
   9   3  17       3443.83       3287.45       315.50 o                         
  10   3  17       4217.41       4320.31       400.40 o                         
  11   3  17       8144.27       8167.07       539.29 o                         
  12   3  17       8472.72       8557.14       614.37 o                         
   0   4  17      81895.73      77803.20      1449.51 o                         
   1   4  17      61270.38      61796.80       863.25 o                         
   2   4  17      56836.49      56302.70       885.52 o                         
   3   4  17      43032.91      42521.54       782.17 o                         
   4   4  17      52139.20      52909.08       976.72 o                         
   5   4  17      51365.27      51658.11      1056.36 o                         
   6   4  17      50938.21      50424.58      1070.03 o                         
   7   4  17      35435.02      35478.29       938.33 o                         
   8   4  17      37814.03      37115.92      1091.13 o                         
   9   4  17      26825.65      27470.18       969.83 o                         
  10   4  17      30267.75      29278.27      1156.02 o                         
  11   4  17      23245.81      22351.98       959.12 o                         
  12   4  17      19369.97      19908.64      1528.01 o                         
   1   5  17        995.90        833.74       161.04 o                         
   2   5  17        650.18        871.15       163.95 o                         
   3   5  17        197.03        163.68       178.20 o                         
   4   5  17        780.94        908.22       196.20 o                         
   5   5  17        515.67        298.29       204.89 o                         
   6   5  17        953.20        921.13       244.49 o                         
   7   5  17       3400.97       3442.31       354.97 o                         
   8   5  17       2336.95       2041.36       309.75 o                         
   9   5  17       1176.27        967.34       275.45 o                         
  10   5  17       3029.47       2116.35       357.52 o                         
  11   5  17       3780.94       5671.05      1041.44 o                         
   0   6  17      12919.30      13437.98       730.09 o                         
   1   6  17      10416.37      10090.19       454.94 o                         
   2   6  17      11869.16      12001.45       520.60 o                         
   3   6  17       5036.03       5594.89       352.97 o                         
   4   6  17       9690.55       9381.11       493.52 o                         
   5   6  17      10807.59      10579.68       561.97 o                         
   6   6  17       8843.97       8938.00       570.76 o                         
   7   6  17       4640.12       4813.79       441.69 o                         
   8   6  17       8078.07       8258.26       566.40 o                         
   9   6  17       4784.16       4829.00       437.23 o                         
  10   6  17       7292.79       8853.24      1197.92 o                         
   1   7  17        725.39        634.67       239.45 o                         
   2   7  17       1073.79        951.43       192.19 o                         
   3   7  17         50.00        114.47       209.90 o                         
   4   7  17         19.09         44.20       220.45 o                         
   5   7  17        110.33         69.02       225.60 o                         
   6   7  17        871.04        811.26       321.00 o                         
   7   7  17       1851.97       1171.44       284.95 o                         
   8   7  17       1446.53       2148.49       520.86 o                         
   0   8  17       1515.95       1201.35       308.24 o                         
   1   8  17       2022.69       2023.62       293.20 o                         
   2   8  17       1355.13       1427.19       228.38 o                         
   3   8  17        522.11        601.83       230.42 o                         
   4   8  17        982.25       1311.44       311.72 o                         
   5   8  17       2944.10       2251.35       446.43 o                         
   6   8  17       1108.41       1955.46       609.20 o                         
   1   9  17        288.13       1181.12       325.31 o                         
   2   9  17         74.79        137.05       537.71 o                         
   0   0  18       1107.18        881.99       235.82 o                         
   1   0  18      58688.81      58915.18      1039.05 o                         
   2   0  18        365.80        581.07       169.77 o                         
   3   0  18      39530.50      39543.77       861.42 o                         
   4   0  18        324.06        289.58       174.29 o                         
   5   0  18      56609.95      56260.00      1301.55 o                         
   6   0  18         11.91        267.63       248.55 o                         
   7   0  18      31734.94      34120.14      1226.32 o                         
   8   0  18       1283.84       1011.31       271.17 o                         
   9   0  18      29188.77      29526.35      1207.14 o                         
  10   0  18        160.16        196.54       352.53 o                         
  11   0  18      23262.96      25025.80      1243.52 o                         
  12   0  18          5.14       -183.71       292.20 o                         
  13   0  18      13896.75      15228.46      1273.41 o                         
   1   1  18        174.32        281.65       110.51 o                         
   2   1  18        226.79         37.42       103.50 o                         
   3   1  18        773.20        780.27       123.15 o                         
   4   1  18       1867.25       1723.47       183.06 o                         
   5   1  18       3962.60       4437.75       279.00 o                         
   6   1  18       1200.44        739.74       185.04 o                         
   7   1  18       7426.76       7296.44       411.87 o                         
   8   1  18        257.17        285.45       187.79 o                         
   9   1  18       4377.26       4085.00       330.58 o                         
  10   1  18        146.39        250.09       187.05 o                         
  11   1  18      11123.71      11644.07       567.80 o                         
  12   1  18          0.07        405.06       284.12 o                         
  13   1  18       9546.19      10305.41       831.78 o                         
   0   2  18        594.28        882.21       219.25 o                         
   1   2  18      74886.13      76661.98       949.76 o                         
   2   2  18        167.71        105.66       106.66 o                         
   3   2  18      49081.29      50276.32       721.52 o                         
   4   2  18        444.16        403.56       171.65 o                         
   5   2  18      70704.78      71214.94      1119.10 o                         
   6   2  18       1246.00       1207.41       204.98 o                         
   7   2  18      38000.50      38476.39       923.15 o                         
   8   2  18        111.93        107.77       184.29 o                         
   9   2  18      31435.44      32957.12       905.29 o                         
  10   2  18        272.32        285.75       221.96 o                         
  11   2  18      28237.84      29827.86       957.83 o                         
  12   2  18        278.93        395.62       234.89 o                         
   1   3  18       1252.28       1004.45       143.08 o                         
   2   3  18        361.11        376.88       136.50 o                         
   3   3  18        180.06        123.01       132.90 o                         
   4   3  18        859.86        526.18       157.28 o                         
   5   3  18        195.53        472.22       173.84 o                         
   6   3  18       1044.83        904.73       191.41 o                         
   7   3  18       4968.72       4587.61       335.18 o                         
   8   3  18          7.56         80.46       190.17 o                         
   9   3  18       1000.80        957.57       271.24 o                         
  10   3  18         82.90        176.31       247.30 o                         
  11   3  18       2401.26       1906.94       315.32 o                         
  12   3  18        400.06       -134.20       691.76 o                         
   0   4  18        307.86        560.80       206.11 o                         
   1   4  18       2710.74       2600.47       206.53 o                         
   2   4  18       3771.93       3434.88       237.93 o                         
   3   4  18        393.15        556.28       156.26 o                         
   4   4  18       1669.16       1910.68       223.36 o                         
   5   4  18       4781.53       4473.56       372.83 o                         
   6   4  18        265.88        284.24       196.17 o                         
   7   4  18        438.48        453.24       219.01 o                         
   8   4  18       2985.58       2992.29       329.52 o                         
   9   4  18        909.74        803.73       264.56 o                         
  10   4  18        270.92        806.69       281.48 o                         
  11   4  18       2541.65       2429.05       385.01 o                         
   1   5  18        462.59        435.90       164.18 o                         
   2   5  18         63.69        297.29       150.34 o                         
   3   5  18        293.21        271.62       184.00 o                         
   4   5  18        278.00        148.54       189.25 o                         
   5   5  18       1779.66       1840.45       246.66 o                         
   6   5  18         30.55       -238.53       247.46 o                         
   7   5  18         39.28       -203.52       257.18 o                         
   8   5  18         53.42         61.27       246.50 o                         
   9   5  18       1689.01       1542.94       373.88 o                         
  10   5  18        200.78        301.26       264.79 o                         
   0   6  18        453.71        562.04       257.57 o                         
   1   6  18      12451.65      12356.76       520.17 o                         
   2   6  18         40.82        -36.30       225.93 o                         
   3   6  18      15631.52      15763.01       590.76 o                         
   4   6  18          0.63        116.93       192.34 o                         
   5   6  18       8159.63       7857.30       504.09 o                         
   6   6  18        110.95         39.36       261.46 o                         
   7   6  18      12530.45      11964.25       698.31 o                         
   8   6  18         30.52        212.51       275.41 o                         
   9   6  18       7553.25       8208.01       888.20 o                         
   1   7  18         20.13        372.42       203.15 o                         
   2   7  18        164.07        189.73       184.40 o                         
   3   7  18        405.48        362.77       193.26 o                         
   4   7  18         11.50        352.59       237.55 o                         
   5   7  18       1722.96       1727.48       278.67 o                         
   6   7  18         74.61        -87.21       259.30 o                         
   7   7  18       1012.92       1275.05       352.78 o                         
   0   8  18        510.61        755.69       374.73 o                         
   1   8  18      55528.31      54248.68      1288.46 o                         
   2   8  18        267.37        349.35       205.97 o                         
   3   8  18      67348.43      66612.79      1493.83 o                         
   4   8  18         67.97        321.50       290.44 o                         
   5   8  18      44073.86      46537.46      2119.61 o                         
   1   1  19        216.33        522.93       116.80 o                         
   2   1  19         14.20        123.66       110.58 o                         
   3   1  19        146.75        429.15       132.57 o                         
   4   1  19         37.16         93.95       129.80 o                         
   5   1  19        994.16        945.26       161.57 o                         
   6   1  19        164.85        186.78       167.83 o                         
   7   1  19        290.22        234.89       185.10 o                         
   8   1  19         16.62         88.96       173.26 o                         
   9   1  19        867.37        702.87       209.52 o                         
  10   1  19         40.02          2.57       196.00 o                         
  11   1  19       1190.27       1254.73       369.88 o                         
  12   1  19        130.56        477.81       247.92 o                         
   0   2  19      15474.96      16850.61       706.52 o                         
   1   2  19      35705.77      35650.41       692.43 o                         
   2   2  19      11506.26      11771.08       381.45 o                         
   3   2  19      35111.35      34188.22       642.80 o                         
   4   2  19      10066.04      10402.51       394.83 o                         
   5   2  19      31204.25      30545.78       737.63 o                         
   6   2  19      12959.95      13338.02       544.12 o                         
   7   2  19      24121.88      24704.10       758.05 o                         
   8   2  19       6410.72       6544.07       406.53 o                         
   9   2  19      19538.33      18631.32       728.86 o                         
  10   2  19       5281.25       4496.83       382.46 o                         
  11   2  19      11707.63      11901.21       618.49 o                         
  12   2  19       5865.49       5676.18       652.98 o                         
   1   3  19        229.11        451.51       141.80 o                         
   2   3  19       1007.23        883.94       151.40 o                         
   3   3  19        298.07        356.03       162.50 o                         
   4   3  19        298.29        138.65       174.48 o                         
   5   3  19       2113.94       1826.44       265.51 o                         
   6   3  19       5934.24       6156.44       374.87 o                         
   7   3  19       1605.84       1530.16       229.86 o                         
   8   3  19       3794.34       4007.59       353.86 o                         
   9   3  19       2226.83       1544.40       248.66 o                         
  10   3  19       4157.34       4390.81       411.22 o                         
  11   3  19       3019.89       2884.16       373.42 o                         
   0   4  19      51672.59      51209.25      1239.44 o                         
   1   4  19      41230.25      40474.71       759.21 o                         
   2   4  19      35704.19      36415.32       753.13 o                         
   3   4  19      37173.88      37273.40       825.19 o                         
   4   4  19      36652.46      37582.70       964.00 o                         
   5   4  19      39051.55      38751.44      1058.47 o                         
   6   4  19      39347.18      38934.73      1080.09 o                         
   7   4  19      28122.45      28710.73       952.05 o                         
   8   4  19      18809.90      19653.31       844.46 o                         
   9   4  19      20235.48      19037.45       899.19 o                         
  10   4  19      19803.13      19601.39       950.84 o                         
  11   4  19      16964.77      18820.64      3430.38 o                         
   1   5  19         96.52        167.79       161.32 o                         
   2   5  19        883.50        885.77       191.12 o                         
   3   5  19        336.99        372.44       183.68 o                         
   4   5  19         87.73        252.99       221.56 o                         
   5   5  19       1404.65        910.96       264.77 o                         
   6   5  19       2687.40       2824.50       322.49 o                         
   7   5  19       3971.52       3635.25       365.51 o                         
   8   5  19       1836.15       1992.69       321.73 o                         
   9   5  19       3092.03       2463.82       385.13 o                         
  10   5  19        737.04       -228.72       739.16 o                         
   0   6  19      18476.30      19168.55       917.09 o                         
   1   6  19      16743.98      17125.06       642.97 o                         
   2   6  19       7598.58       7804.20       440.53 o                         
   3   6  19      18974.77      18830.98       676.59 o                         
   4   6  19      11967.79      11338.56       604.20 o                         
   5   6  19      16699.70      15541.01       714.99 o                         
   6   6  19      12969.74      12050.28       694.03 o                         
   7   6  19      11904.63      12481.05       714.82 o                         
   8   6  19       4083.13       3618.47       437.88 o                         
   1   7  19         57.75         94.70       203.54 o                         
   2   7  19        616.26        655.40       212.67 o                         
   3   7  19         51.41        305.52       196.34 o                         
   4   7  19         30.20       -105.38       215.06 o                         
   5   7  19        261.33        496.63       253.64 o                         
   6   7  19       1100.58       1223.81       296.38 o                         
   0   8  19       6432.46       5576.74       596.86 o                         
   1   8  19         78.97        -10.39       238.44 o                         
   2   8  19       1274.11       1168.00       280.24 o                         
   3   8  19        315.75        205.54       257.82 o                         
   0   0  20     136865.95     137259.58      2439.01 o                         
   1   0  20         26.93        -47.41       149.08 o                         
   2   0  20      77866.33      78291.22      1498.91 o                         
   3   0  20       1138.90        955.07       229.89 o                         
   4   0  20      80409.72      79481.84      1589.69 o                         
   5   0  20          4.80        239.29       236.11 o                         
   6   0  20      93555.30      91040.33      1899.83 o                         
   7   0  20         42.64         37.42       263.65 o                         
   8   0  20      47020.65      47678.33      1558.67 o                         
   9   0  20        143.79        353.48       313.58 o                         
  10   0  20      47643.51      47705.02      1573.18 o                         
  11   0  20        426.67        834.01       343.39 o                         
   1   1  20       1720.31       1753.51       162.87 o                         
   2   1  20       1733.79       1573.63       174.51 o                         
   3   1  20        131.65        384.74       136.33 o                         
   4   1  20        411.97        314.57       132.72 o                         
   5   1  20        223.21        266.62       156.93 o                         
   6   1  20       6119.13       5997.60       386.58 o                         
   7   1  20        110.94        547.27       182.32 o                         
   8   1  20       5908.72       5280.68       382.07 o                         
   9   1  20        590.08        402.30       213.11 o                         
  10   1  20       4133.05       3465.41       336.64 o                         
  11   1  20        151.00         -4.60       266.63 o                         
   0   2  20      62087.70      60029.57      1328.85 o                         
   1   2  20       2319.53       2156.61       205.35 o                         
   2   2  20      31254.71      31566.73       670.28 o                         
   3   2  20        436.12        250.94       156.73 o                         
   4   2  20      37374.30      37648.20       782.55 o                         
   5   2  20       1525.06       1427.14       211.88 o                         
   6   2  20      40161.71      40244.11       932.21 o                         
   7   2  20        540.49        732.94       197.77 o                         
   8   2  20      18468.81      19165.91       704.60 o                         
   9   2  20        538.00        392.48       279.09 o                         
  10   2  20      24006.17      23507.32       892.51 o                         
  11   2  20        841.86        670.70       238.22 o                         
   1   3  20        224.16        333.29       150.68 o                         
   2   3  20        860.27        750.85       160.14 o                         
   3   3  20          0.07        -56.94       182.02 o                         
   4   3  20         13.88        295.04       170.43 o                         
   5   3  20         16.62        101.75       280.74 o                         
   6   3  20       1184.84        949.19       242.39 o                         
   7   3  20        105.90         39.95       237.75 o                         
   8   3  20       2126.26       2546.30       320.35 o                         
   9   3  20         15.74        -23.56       244.55 o                         
  10   3  20        404.27        453.03       247.14 o                         
  11   3  20        445.55        521.90       460.35 o                         
   0   4  20       2429.75       2246.33       281.27 o                         
   1   4  20       4767.33       5404.81       315.44 o                         
   2   4  20         29.60        306.31       165.04 o                         
   3   4  20       8389.50       8010.37       409.88 o                         
   4   4  20       1029.64        889.54       199.23 o                         
   5   4  20       2936.32       3211.11       317.52 o                         
   6   4  20        649.02        483.48       233.70 o                         
   7   4  20       4859.98       3566.38       404.82 o                         
   8   4  20         45.73        474.52       253.21 o                         
   9   4  20       2630.68       2772.17       335.52 o                         
  10   4  20       1553.47       2185.15       818.58 o                         
   1   5  20         69.94        -62.33       163.62 o                         
   2   5  20         91.64        174.72       163.01 o                         
   3   5  20        103.40        396.41       206.06 o                         
   4   5  20        397.11        345.91       218.42 o                         
   5   5  20        201.71         37.58       202.06 o                         
   6   5  20        273.28        584.51       346.65 o                         
   7   5  20          8.22         99.05       263.75 o                         
   8   5  20         24.00       -126.39       327.31 o                         
   9   5  20        579.36        141.08       796.01 o                         
   0   6  20      17006.19      17609.36       893.04 o                         
   1   6  20        186.08        565.15       206.59 o                         
   2   6  20      27043.84      27551.70       836.60 o                         
   3   6  20        430.99        609.67       210.06 o                         
   4   6  20      17014.10      16583.02       717.95 o                         
   5   6  20        751.73        336.02       230.19 o                         
   6   6  20      16406.81      15859.26       806.97 o                         
   7   6  20         14.14        597.51       347.41 o                         
   1   7  20        337.67         78.75       186.32 o                         
   2   7  20        193.34        191.92       222.81 o                         
   3   7  20         12.10         33.45       251.53 o                         
   4   7  20       1087.54       1039.26       304.89 o                         
   5   7  20          0.47       -234.52       311.51 o                         
   0   8  20      33890.52      37872.01      1880.55 o                         
   1   1  21        185.40        465.19       148.61 o                         
   2   1  21        190.07        333.93       149.05 o                         
   3   1  21         10.97        -64.17       148.61 o                         
   4   1  21        470.88        320.32       133.89 o                         
   5   1  21        187.94        388.39       170.78 o                         
   6   1  21       1100.79       1487.46       252.20 o                         
   7   1  21        465.00        186.70       242.01 o                         
   8   1  21       1134.44        643.99       248.88 o                         
   9   1  21        144.26         38.46       198.69 o                         
  10   1  21       1747.37       1964.48       321.33 o                         
  11   1  21        880.43        733.17       284.82 o                         
   0   2  21      31605.92      31209.11       946.03 o                         
   1   2  21       7604.12       7833.41       353.87 o                         
   2   2  21      25563.01      25679.46       749.78 o                         
   3   2  21       4548.63       4727.48       314.76 o                         
   4   2  21      19634.79      19947.07       620.68 o                         
   5   2  21       5517.98       5340.71       323.34 o                         
   6   2  21      22625.04      22381.21       790.01 o                         
   7   2  21       5319.26       5803.85       406.27 o                         
   8   2  21      16932.51      17099.34       702.32 o                         
   9   2  21       2716.35       2855.15       325.61 o                         
  10   2  21      10598.99      11114.21       613.70 o                         
   1   3  21        498.96        387.42       159.31 o                         
   2   3  21        111.15         68.60       154.23 o                         
   3   3  21        227.62        290.56       178.01 o                         
   4   3  21        561.33        424.84       180.91 o                         
   5   3  21       1566.66       1383.88       217.41 o                         
   6   3  21        848.25       1038.88       229.89 o                         
   7   3  21       2282.71       2245.89       294.63 o                         
   8   3  21        605.76        646.55       248.26 o                         
   9   3  21       1660.24       2147.64       341.57 o                         
  10   3  21       2155.81       1007.88       381.76 o                         
   0   4  21      29002.43      28073.87       965.70 o                         
   1   4  21      24660.61      24391.22       674.03 o                         
   2   4  21      28562.93      28144.71       751.93 o                         
   3   4  21      21210.06      21370.33       725.85 o                         
   4   4  21      22235.04      22494.36       781.29 o                         
   5   4  21      19034.04      20242.89       806.93 o                         
   6   4  21      20995.43      20932.54       832.96 o                         
   7   4  21      15787.99      15666.49       789.61 o                         
   8   4  21      20188.62      20173.53       885.30 o                         
   9   4  21      13647.02      14715.63       941.88 o                         
   1   5  21        166.92         30.16       171.86 o                         
   2   5  21        434.42        247.91       182.43 o                         
   3   5  21        307.29        229.38       227.33 o                         
   4   5  21       1374.42       1234.23       241.71 o                         
   5   5  21       1066.54       1048.59       258.49 o                         
   6   5  21       1799.23       1910.71       325.07 o                         
   7   5  21       1440.42       1182.79       363.71 o                         
   8   5  21       2600.00       2634.78      1359.23 o                         
   0   6  21      23361.99      24324.35      1132.92 o                         
   1   6  21      24049.72      24660.97       780.11 o                         
   2   6  21      24609.82      24963.56       848.43 o                         
   3   6  21      18304.31      19309.04       783.37 o                         
   4   6  21      20929.45      21263.05       834.02 o                         
   5   6  21      21794.11      21341.14       901.70 o                         
   6   6  21      16123.35      15675.62       940.56 o                         
   1   7  21        303.41        464.01       197.11 o                         
   2   7  21        257.41        136.92       230.22 o                         
   3   7  21         88.68         41.00       285.36 o                         
   4   7  21         43.11        135.48       357.97 o                         
   0   0  22         31.70        247.17       573.70 o                         
   1   0  22     122976.22     125677.99      2092.63 o                         
   2   0  22       1017.23        594.18       242.65 o                         
   3   0  22      86561.48      86887.57      1660.94 o                         
   4   0  22          9.37         39.64       243.12 o                         
   5   0  22     107118.99     105407.99      1990.56 o                         
   6   0  22         53.15        217.28       226.95 o                         
   7   0  22      74984.14      77767.41      2013.70 o                         
   8   0  22       1419.16       1439.78       349.94 o                         
   9   0  22      51574.99      51761.82      1668.27 o                         
  10   0  22         68.32        232.66       302.77 o                         
   1   1  22        656.29        771.40       165.68 o                         
   2   1  22        140.64        101.28       172.82 o                         
   3   1  22        496.50        240.98       154.08 o                         
   4   1  22        762.55        893.64       202.76 o                         
   5   1  22       2351.70       2080.94       222.08 o                         
   6   1  22        350.07        319.83       189.20 o                         
   7   1  22       6849.69       6933.12       413.18 o                         
   8   1  22         45.63        158.87       192.63 o                         
   9   1  22       3092.92       2572.30       334.30 o                         
  10   1  22        501.67        688.43       257.97 o                         
   0   2  22        850.26        567.95       199.61 o                         
   1   2  22      28989.38      28888.81       714.17 o                         
   2   2  22        648.68        428.50       167.66 o                         
   3   2  22      18513.76      19055.98       625.63 o                         
   4   2  22         32.02       -159.99       178.74 o                         
   5   2  22      28692.10      28332.88       868.94 o                         
   6   2  22        505.08        502.18       204.06 o                         
   7   2  22      16073.81      15925.12       677.57 o                         
   8   2  22       1125.17        819.80       261.83 o                         
   9   2  22      14261.15      14750.37       758.50 o                         
  10   2  22         90.93       -112.92       309.41 o                         
   1   3  22         71.90        122.23       180.68 o                         
   2   3  22        293.30        385.19       228.56 o                         
   3   3  22        174.54        228.96       188.93 o                         
   4   3  22        695.01        633.71       234.36 o                         
   5   3  22         91.07        424.31       192.99 o                         
   6   3  22        303.43        399.14       247.95 o                         
   7   3  22       1272.49       1370.28       272.98 o                         
   8   3  22        100.76        400.44       247.80 o                         
   9   3  22        528.56        673.12       334.44 o                         
   0   4  22         47.34        692.22       299.53 o                         
   1   4  22        781.47        835.67       194.60 o                         
   2   4  22       2042.86       1721.64       258.81 o                         
   3   4  22        110.94        556.63       234.89 o                         
   4   4  22        486.94        401.70       218.32 o                         
   5   4  22       1897.12       1559.24       266.59 o                         
   6   4  22          1.03        264.26       254.70 o                         
   7   4  22         34.16        288.91       256.52 o                         
   8   4  22       1529.87       1270.34       335.95 o                         
   1   5  22         13.89        172.59       188.76 o                         
   2   5  22         22.57        -16.09       200.81 o                         
   3   5  22         23.77        379.89       227.28 o                         
   4   5  22        143.12        183.79       238.61 o                         
   5   5  22        458.38        595.65       230.70 o                         
   6   5  22         14.06       -175.52       265.35 o                         
   7   5  22         85.50        -16.62       354.55 o                         
   0   6  22        252.54        230.62       476.09 o                         
   1   6  22      22878.24      22999.05       779.27 o                         
   2   6  22          6.57        313.07       219.95 o                         
   3   6  22      29039.74      29625.22       979.20 o                         
   4   6  22         25.33       -113.69       251.80 o                         
   5   6  22      14428.81      15376.74      1084.19 o                         
   1   7  22         21.88        171.07       383.08 o                         
   1   1  23         53.02          0.01       159.93 o                         
   2   1  23         18.95        157.75       215.65 o                         
   3   1  23         34.08        266.08       215.65 o                         
   4   1  23        348.04        470.52       179.52 o                         
   5   1  23        616.98        626.18       202.79 o                         
   6   1  23        898.41       1324.46       226.40 o                         
   7   1  23        842.89        590.58       236.84 o                         
   8   1  23        586.81        434.60       213.30 o                         
   9   1  23        502.08        526.22       222.82 o                         
   0   2  23      10686.54      10250.84       683.55 o                         
   1   2  23       8812.42       8535.23       445.01 o                         
   2   2  23      10101.68      10073.51       479.76 o                         
   3   2  23       7132.66       6923.03       405.16 o                         
   4   2  23       9648.25      10427.21       512.55 o                         
   5   2  23       7206.78       7820.22       461.97 o                         
   6   2  23       8894.97       9071.89       525.68 o                         
   7   2  23       7839.59       7270.95       478.42 o                         
   8   2  23       5752.32       6166.90       460.94 o                         
   9   2  23       2805.68       1908.62       358.32 o                         
   1   3  23        119.58        227.75       202.02 o                         
   2   3  23        145.50         81.99       183.28 o                         
   3   3  23         30.42        212.98       185.31 o                         
   4   3  23         40.65        517.06       245.09 o                         
   5   3  23       1095.14       1226.95       268.81 o                         
   6   3  23       1568.47       1457.35       312.98 o                         
   7   3  23       1767.21       1559.81       276.31 o                         
   8   3  23        833.77        739.50       259.65 o                         
   0   4  23      21882.50      22431.47      1134.45 o                         
   1   4  23      22120.72      21904.28       802.26 o                         
   2   4  23      12559.50      12853.98       574.83 o                         
   3   4  23      20919.36      21501.28       782.81 o                         
   4   4  23      14738.82      15560.47       659.10 o                         
   5   4  23      19380.06      19671.06       772.06 o                         
   6   4  23      17642.50      18158.65       831.10 o                         
   7   4  23      18512.11      19484.43      1166.17 o                         
   1   5  23         95.34        167.19       235.16 o                         
   2   5  23        931.27        451.70       200.70 o                         
   3   5  23        270.40       -181.31       229.62 o                         
   4   5  23         33.62        146.95       224.84 o                         
   5   5  23       1139.56       1321.91       283.27 o                         
   6   5  23       3189.37       3247.66       503.10 o                         
   0   6  23      28285.94      29225.97      1362.34 o                         
   1   6  23      24769.12      23030.24       891.96 o                         
   2   6  23      16247.50      15700.04       773.73 o                         
   3   6  23      25892.55      27468.52      1354.64 o                         
   0   0  24      97060.38     102384.49      4060.51 o                         
   1   0  24         44.29        505.86       370.70 o                         
   2   0  24      82115.37      82660.44      2059.50 o                         
   3   0  24       1152.02       1109.18       326.40 o                         
   4   0  24      77258.83      79183.73      1959.52 o                         
   5   0  24        185.31       -299.85       299.85 o                         
   6   0  24      70792.27      71180.09      1958.01 o                         
   7   0  24        819.59        386.32       280.18 o                         
   8   0  24      50975.79      51741.30      1749.56 o                         
   1   1  24        108.00        -11.26       214.04 o                         
   2   1  24        408.86        461.74       181.54 o                         
   3   1  24         62.94        231.03       200.02 o                         
   4   1  24       1030.15        718.24       189.62 o                         
   5   1  24        108.39         60.26       190.44 o                         
   6   1  24       4118.55       4008.40       336.48 o                         
   7   1  24         63.22        504.53       248.04 o                         
   8   1  24       3335.73       2948.10       361.23 o                         
   0   2  24      32342.09      30100.03      1313.11 o                         
   1   2  24        918.60        450.28       192.01 o                         
   2   2  24      19847.73      18947.38       756.59 o                         
   3   2  24       3759.70       4280.81       349.19 o                         
   4   2  24      22323.35      22702.37       769.92 o                         
   5   2  24        358.19        583.37       217.90 o                         
   6   2  24      22961.45      22270.30       794.02 o                         
   7   2  24       2510.69       2294.40       301.78 o                         
   8   2  24      12870.61      12752.89       808.17 o                         
   1   3  24         75.67        519.05       209.80 o                         
   2   3  24        552.05        346.87       194.72 o                         
   3   3  24         15.80        503.97       225.20 o                         
   4   3  24         25.92        -77.42       271.64 o                         
   5   3  24        103.00       -101.06       238.18 o                         
   6   3  24        635.69        763.26       245.22 o                         
   7   3  24          0.32        147.78       342.16 o                         
   0   4  24       1071.49        793.56       484.16 o                         
   1   4  24       1738.49       1772.64       270.58 o                         
   2   4  24        116.93        -52.33       236.90 o                         
   3   4  24        152.75        413.99       230.55 o                         
   4   4  24        214.58        738.33       224.46 o                         
   5   4  24       2031.07       1739.34       283.45 o                         
   6   4  24        234.04        523.17       449.34 o                         
   1   5  24        174.54        191.33       227.79 o                         
   2   5  24         94.55         46.14       215.98 o                         
   3   5  24         19.72        127.23       252.44 o                         
   4   5  24        216.79       -119.18       358.60 o                         
   1   1  25         78.55        476.82       280.82 o                         
   2   1  25         15.11        402.44       253.76 o                         
   3   1  25        175.08        -24.02       195.98 o                         
   4   1  25        146.39        242.34       195.62 o                         
   5   1  25        256.01        -22.48       172.73 o                         
   6   1  25         96.90        358.39       205.29 o                         
   7   1  25        800.01       1225.79       319.77 o                         
   0   2  25       5005.95       3872.28       685.07 o                         
   1   2  25      17279.16      18996.49       843.89 o                         
   2   2  25       8352.62       8169.88       482.08 o                         
   3   2  25      10297.18      10399.20       560.79 o                         
   4   2  25       4747.22       4248.44       368.98 o                         
   5   2  25      14280.49      13812.14       630.30 o                         
   6   2  25       4539.35       4674.39       392.32 o                         
   1   3  25        121.26        627.50       310.50 o                         
   2   3  25         57.08        478.48       279.08 o                         
   3   3  25        177.88        575.94       236.50 o                         
   4   3  25       1131.59        860.99       238.02 o                         
   5   3  25        242.60        136.32       270.80 o                         
   6   3  25       1617.89       1150.91       382.56 o                         
   0   4  25      25123.29      24587.90      1357.37 o                         
   1   4  25      18325.42      18304.92       832.97 o                         
   2   4  25      27431.18      28395.60       965.29 o                         
   3   4  25      12310.34      12553.47       751.91 o                         
   4   4  25      20753.57      20688.85      1159.53 o                         
   1   5  25        312.49        -59.27       324.37 o                         
   0   0  26        270.84       -124.98       652.18 o                         
   1   0  26      42262.52      42025.62      2087.74 o                         
   2   0  26       2599.86       2781.69       613.80 o                         
   3   0  26      23450.22      23107.36      1469.84 o                         
   4   0  26         26.47        551.61       368.46 o                         
   5   0  26      37716.25      39717.27      1602.99 o                         
   6   0  26          9.52        142.76       368.87 o                         
   1   1  26        656.87       1063.24       309.49 o                         
   2   1  26         76.54       -238.92       238.92 o                         
   3   1  26        422.96        111.83       254.10 o                         
   4   1  26        239.87        419.61       217.99 o                         
   5   1  26       1106.93        616.86       280.56 o                         
   0   2  26        373.87         76.92       414.84 o                         
   1   2  26      29803.20      30716.87      1242.64 o                         
   2   2  26       4561.16       4611.93       565.53 o                         
   3   2  26      20675.21      20885.82       827.64 o                         
   4   2  26        986.79       1017.05       250.27 o                         
   5   2  26      26676.43      26371.87      1049.77 o                         
   1   3  26        198.65        474.97       277.72 o                         
   2   3  26          6.68        164.33       314.72 o                         
   3   3  26         93.37        -26.69       298.69 o                         
   4   3  26        232.75       -336.00       336.00 o                         
   0   4  26       4019.63       3744.58       925.44 o                         
   1   4  26        412.30        710.55       528.79 o                         
   1   1  27         17.45       -168.84       355.69 o                         
   2   1  27          1.11        291.89       249.44 o                         
   3   1  27         12.88        549.83       314.07 o                         
   0   2  27      16395.03      16117.47      1400.94 o                         
   1   2  27       8477.15       9826.75       813.13 o                         
   2   2  27      11432.46      11197.54       976.02 o                         
                                                                                
