# Supplementary material for: Crystal structures of tri­chlorido­(4-methyl­piperidine)gold(III) and two polymorphs of tri­bromido(4-methyl­piperidine)­gold(III)
Source: Acta Crystallogr E Crystallogr Commun. 2024 Apr 18;80(Pt 5):476–80. doi: 10.1107/S2056989024002822 (PMC11074573; doi:10.1107/S2056989024002822)
Supplement: Supplementary file 3 [file e-80-00476-2asup3.hkl]

data_2a                                                                         
_shelx_title ' Turin in Pnma'                                                   
_shelx_refln_list_code          4                                               
_shelx_F_calc_maximum      636.16                                               
_exptl_crystal_F_000       960.00                                               
_reflns_d_resolution_high  0.6881                                               
                                                                                
loop_                                                                           
 _space_group_symop_operation_xyz                                               
 'x, y, z'                                                                      
 '-x+1/2, -y, z+1/2'                                                            
 '-x, y+1/2, -z'                                                                
 'x+1/2, -y+1/2, -z+1/2'                                                        
 '-x, -y, -z'                                                                   
 'x-1/2, y, -z-1/2'                                                             
 'x, -y-1/2, z'                                                                 
 '-x-1/2, y-1/2, z-1/2'                                                         
                                                                                
_cell_length_a     9.9871                                                       
_cell_length_b     7.1505                                                       
_cell_length_c    15.7160                                                       
_cell_angle_alpha  90.000                                                       
_cell_angle_beta   90.000                                                       
_cell_angle_gamma  90.000                                                       
                                                                                
_shelx_F_squared_multiplier     1.000                                           
                                                                                
loop_                                                                           
 _refln_index_h                                                                 
 _refln_index_k                                                                 
 _refln_index_l                                                                 
 _refln_F_squared_calc                                                          
 _refln_F_squared_meas                                                          
 _refln_F_squared_sigma                                                         
 _refln_observed_status                                                         
   2   0   0      17466.76      17767.56       240.32 o                         
   4   0   0      23298.35      23206.77       468.07 o                         
   6   0   0     190927.34     187642.67      2360.19 o                         
   8   0   0       4577.34       4779.40       289.22 o                         
  10   0   0      17338.26      18587.23       645.60 o                         
  12   0   0      34061.90      32530.61      1191.86 o                         
  14   0   0        155.83         23.98       266.09 o                         
   2   1   0       1342.94       1243.53        45.78 o                         
   4   1   0       1325.65       1248.53        73.84 o                         
   6   1   0      28288.01      28480.51       480.91 o                         
   8   1   0       3106.83       3152.38       149.73 o                         
  10   1   0         27.54         -1.96        86.14 o                         
  12   1   0      22502.12      22207.69       691.69 o                         
  14   1   0       2211.80       1898.40       391.38 o                         
   0   2   0     404699.38     382303.09      3957.83 o                         
   2   2   0      18428.51      19145.20       185.73 o                         
   4   2   0      12677.20      12144.24       244.40 o                         
   6   2   0     163652.06     159331.86      1923.65 o                         
   8   2   0       2380.87       2445.32       128.86 o                         
  10   2   0      12397.81      12543.84       393.77 o                         
  12   2   0      26331.12      27764.35       806.48 o                         
   2   3   0      10256.45      10773.79       191.63 o                         
   4   3   0        692.61        650.04        46.78 o                         
   6   3   0      21239.27      20897.83       414.12 o                         
   8   3   0       4193.25       4137.38       206.23 o                         
  10   3   0        248.19        175.61        90.82 o                         
  12   3   0      22451.79      21904.17       664.48 o                         
   0   4   0     240607.64     241227.81      2570.00 o                         
   2   4   0      11605.54      11545.47       212.99 o                         
   4   4   0      10157.70      10119.49       247.29 o                         
   6   4   0     112721.23     110081.06      1159.20 o                         
   8   4   0       1810.20       1716.66       149.50 o                         
  10   4   0      10306.48      10034.59       420.58 o                         
  12   4   0      20725.96      19855.11       748.56 o                         
   2   5   0       1120.45       1165.71        80.25 o                         
   4   5   0       1004.74       1073.20        90.10 o                         
   6   5   0      12936.31      12488.05       407.94 o                         
   8   5   0       2525.22       2588.18       200.69 o                         
  10   5   0         27.32         14.70       107.16 o                         
  12   5   0      12094.80      10262.94       917.17 o                         
   0   6   0     143945.62     151350.12      1719.01 o                         
   2   6   0       6317.74       6372.04       213.31 o                         
   4   6   0       9606.76      10151.91       299.82 o                         
   6   6   0      64087.16      63021.69      1034.64 o                         
   8   6   0       1989.70       1992.49       195.65 o                         
  10   6   0       9419.79       8905.12       476.50 o                         
   2   7   0       1615.57       1699.99       150.70 o                         
   4   7   0        685.12        594.51       116.48 o                         
   6   7   0       7135.81       7068.89       369.56 o                         
   8   7   0       2249.55       2553.08       257.23 o                         
  10   7   0         12.96        -66.76       313.27 o                         
   0   8   0      53094.70      58533.71      1772.01 o                         
   2   8   0       4179.24       4470.90       291.06 o                         
   4   8   0       4329.94       4947.28       322.57 o                         
   6   8   0      32002.99      30868.59       842.56 o                         
   8   8   0        477.80        130.78       394.60 o                         
   2   9   0       2326.47       2744.15       289.91 o                         
   4   9   0        406.09        375.01       137.91 o                         
   6   9   0       2902.04       3405.59       626.98 o                         
   0  10   0      24877.60      28202.46      2703.02 o                         
   2  10   0       2167.68       2027.36       553.06 o                         
   1   0   1     111516.03     115424.91      1225.65 o                         
   2   0   1        940.66        983.15        39.12 o                         
   3   0   1        153.78        218.54        27.66 o                         
   4   0   1       1369.65       1564.10        69.89 o                         
   5   0   1     121799.63     126415.28       994.22 o                         
   6   0   1       9019.50       9140.46       237.74 o                         
   7   0   1      35752.94      36615.16       620.11 o                         
   8   0   1        144.91        125.67        56.38 o                         
   9   0   1        860.56        855.06       114.24 o                         
  10   0   1       1479.73       1515.01       132.14 o                         
  11   0   1      29220.60      29389.80       763.35 o                         
  12   0   1       7112.66       6898.35       378.19 o                         
  13   0   1       3670.81       3994.92       300.93 o                         
  14   0   1        295.68       -287.52       315.17 o                         
   0   1   1      30443.99      30803.14       182.29 o                         
   1   1   1      35045.96      35249.86       165.72 o                         
   2   1   1       1615.23       1778.42        35.89 o                         
   3   1   1        306.16        324.17        22.80 o                         
   4   1   1        844.95        855.65        39.93 o                         
   5   1   1         57.46        105.62        28.10 o                         
   6   1   1      17632.26      17878.48       224.99 o                         
   7   1   1      24711.31      25117.28       304.69 o                         
   8   1   1         12.22         56.65        45.60 o                         
   9   1   1       1141.69       1125.55        86.96 o                         
  10   1   1        146.91        260.54        59.15 o                         
  11   1   1       3904.91       3895.98       178.51 o                         
  12   1   1        636.52        642.35        94.47 o                         
  13   1   1      11298.67      11692.76       387.17 o                         
  14   1   1          1.07         68.08       137.25 o                         
   1   2   1     137692.36     137802.62       488.68 o                         
   2   2   1        495.27        628.51        23.20 o                         
   3   2   1       1523.00       1573.62        45.36 o                         
   4   2   1        670.98        649.92        37.59 o                         
   5   2   1     102883.89     104366.53       810.31 o                         
   6   2   1       7803.42       7400.22       141.85 o                         
   7   2   1      35395.77      34136.91       635.92 o                         
   8   2   1         20.53         28.27        44.51 o                         
   9   2   1        607.18        577.70        65.82 o                         
  10   2   1        769.89        854.83        82.01 o                         
  11   2   1      33158.68      33026.79       507.25 o                         
  12   2   1       5104.13       5322.14       244.52 o                         
  13   2   1       3072.70       3233.88       208.79 o                         
  14   2   1        134.44        394.83       280.45 o                         
   0   3   1      37937.84      37323.09       327.36 o                         
   1   3   1       9782.40       9513.76       108.48 o                         
   2   3   1        723.75        867.40        35.24 o                         
   3   3   1        214.98        238.95        24.04 o                         
   4   3   1          0.02         31.72        20.67 o                         
   5   3   1        329.82        375.13        33.85 o                         
   6   3   1      14494.66      14139.04       230.71 o                         
   7   3   1      21386.46      20988.31       327.79 o                         
   8   3   1         82.63         66.45        52.19 o                         
   9   3   1        292.48        323.61        58.72 o                         
  10   3   1          4.13         80.53        69.91 o                         
  11   3   1       3199.32       3068.32       158.98 o                         
  12   3   1        888.47        830.11       109.65 o                         
  13   3   1       7603.48       7664.61       901.02 o                         
   1   4   1      76134.14      75259.04       480.65 o                         
   2   4   1         43.79        103.08        23.65 o                         
   3   4   1        616.69        601.89        36.96 o                         
   4   4   1        651.25        576.55        48.07 o                         
   5   4   1      70731.09      72357.87       596.33 o                         
   6   4   1       5001.46       4786.11       164.54 o                         
   7   4   1      25319.20      25174.07       400.35 o                         
   8   4   1         46.80        163.27        58.40 o                         
   9   4   1        608.35        590.17        86.04 o                         
  10   4   1        593.17        545.03        82.27 o                         
  11   4   1      24708.74      23780.76       509.03 o                         
  12   4   1       3732.37       3667.04       224.33 o                         
  13   4   1       2415.12       2425.88       778.06 o                         
   0   5   1      12990.60      13140.04       259.56 o                         
   1   5   1      11221.16      11141.21       181.15 o                         
   2   5   1        232.52        228.15        34.32 o                         
   3   5   1       1108.17       1130.57        67.28 o                         
   4   5   1        148.10        215.83        37.75 o                         
   5   5   1          5.39          9.45        34.60 o                         
   6   5   1       7445.98       7327.43       220.52 o                         
   7   5   1      12634.88      12317.71       305.53 o                         
   8   5   1          4.23         68.34        67.48 o                         
   9   5   1       1179.39       1154.55       110.48 o                         
  10   5   1         47.28         99.01        81.34 o                         
  11   5   1       2191.35       1948.87       175.75 o                         
  12   5   1        302.85        234.04       199.56 o                         
   1   6   1      36123.08      36295.23       382.80 o                         
   2   6   1        571.88        588.40        53.31 o                         
   3   6   1         13.03         99.10        44.15 o                         
   4   6   1        567.11        493.92        55.15 o                         
   5   6   1      42538.39      43483.72       562.62 o                         
   6   6   1       2624.30       2795.26       147.44 o                         
   7   6   1      14335.22      14671.29       351.77 o                         
   8   6   1        255.70        208.01        77.08 o                         
   9   6   1        724.10        846.25       113.06 o                         
  10   6   1        623.26        733.75       112.90 o                         
  11   6   1      13199.64      11708.80      1013.26 o                         
   0   7   1       6415.06       6572.39       260.86 o                         
   1   7   1       4888.32       4794.46       158.03 o                         
   2   7   1         58.28         88.65        53.07 o                         
   3   7   1        947.40        813.70        70.45 o                         
   4   7   1          2.58         63.05        58.91 o                         
   5   7   1         20.66         -4.95        67.52 o                         
   6   7   1       3820.40       3895.76       194.60 o                         
   7   7   1       7426.38       7121.48       275.93 o                         
   8   7   1          6.89        219.78        95.35 o                         
   9   7   1        847.53        982.16       124.80 o                         
  10   7   1          5.13         56.22       354.99 o                         
   1   8   1      22247.61      22695.82       442.95 o                         
   2   8   1         85.80        162.67        69.32 o                         
   3   8   1        338.79        372.22        82.37 o                         
   4   8   1        312.69        293.64        87.46 o                         
   5   8   1      21819.20      22902.48       518.18 o                         
   6   8   1       1087.65       1026.17       115.71 o                         
   7   8   1       8834.09       8957.71       338.17 o                         
   8   8   1        116.91        226.37       172.62 o                         
   9   8   1        431.47        486.98       477.57 o                         
   0   9   1       3415.06       4400.12       351.71 o                         
   1   9   1       1444.60       1786.40       204.15 o                         
   2   9   1          7.47          8.76        92.78 o                         
   3   9   1        864.65       1075.62       135.72 o                         
   4   9   1         38.53        160.28       119.36 o                         
   5   9   1         29.18         83.21       222.21 o                         
   6   9   1       1795.75       1624.13       360.18 o                         
   7   9   1       4356.21       4117.91       710.62 o                         
   1  10   1       9584.23       8880.29       602.41 o                         
   2  10   1        181.94        397.66       267.46 o                         
   3  10   1        117.89        668.55       405.58 o                         
   0   0   2      75436.21      75923.38       895.39 o                         
   1   0   2      19351.80      20097.25       180.56 o                         
   2   0   2       9180.17       9307.11       113.42 o                         
   3   0   2        464.37        495.68        35.22 o                         
   4   0   2      34161.15      34464.79       337.81 o                         
   5   0   2       4066.41       4153.76       123.06 o                         
   6   0   2      27926.68      28426.91       397.97 o                         
   7   0   2      26247.47      27186.64       432.73 o                         
   8   0   2        833.10        881.81        81.38 o                         
   9   0   2       1817.39       1852.92       155.52 o                         
  10   0   2      19402.34      20813.59       594.36 o                         
  11   0   2        173.73        207.25       115.18 o                         
  12   0   2       9040.91       8777.93       429.66 o                         
  13   0   2       6184.08       6525.88       385.56 o                         
  14   0   2        603.06        591.54       216.72 o                         
   1   1   2      37732.59      37879.01       178.28 o                         
   2   1   2      27105.97      27071.58       162.05 o                         
   3   1   2       1050.03       1097.66        34.37 o                         
   4   1   2      11050.28      10706.94       144.64 o                         
   5   1   2      27422.61      27148.85       262.92 o                         
   6   1   2        952.43        937.83        60.24 o                         
   7   1   2        678.87       1263.30       110.46 o                         
   8   1   2      17687.52      18511.16       306.83 o                         
   9   1   2        509.33        522.94        66.55 o                         
  10   1   2         87.98         59.30        59.92 o                         
  11   1   2      10861.51      11521.78       307.96 o                         
  12   1   2       1668.36       1726.80       135.40 o                         
  13   1   2        257.47        343.45       114.16 o                         
  14   1   2       4539.27       3737.78       495.24 o                         
   0   2   2      41599.01      41780.34       262.12 o                         
   1   2   2      38856.88      39397.00       186.90 o                         
   2   2   2      14704.14      15027.66       125.28 o                         
   3   2   2       3353.38       3451.20        71.27 o                         
   4   2   2      30271.59      30066.38       281.71 o                         
   5   2   2       3878.94       3883.45       111.91 o                         
   6   2   2      29312.30      28192.42       400.22 o                         
   7   2   2      23767.78      23336.20       361.59 o                         
   8   2   2        266.28        268.00        58.51 o                         
   9   2   2       3780.33       3614.02       154.48 o                         
  10   2   2      16998.00      16804.58       354.69 o                         
  11   2   2        167.69        195.55        80.06 o                         
  12   2   2       7789.37       7982.08       335.89 o                         
  13   2   2       7936.47       8397.14       346.56 o                         
  14   2   2        315.24       -143.34       243.55 o                         
   1   3   2      12199.34      12096.42       129.05 o                         
   2   3   2      27231.00      27463.87       213.44 o                         
   3   3   2       2692.54       2816.99        69.55 o                         
   4   3   2       5143.62       4943.21       107.44 o                         
   5   3   2      17232.11      16479.51       208.49 o                         
   6   3   2        521.58        563.42        45.43 o                         
   7   3   2        177.73        560.91       107.43 o                         
   8   3   2      13068.05      12772.16       268.90 o                         
   9   3   2        299.40        185.33        60.63 o                         
  10   3   2        280.52        162.25        87.57 o                         
  11   3   2       5804.01       5836.16       240.72 o                         
  12   3   2       2017.19       1920.57       141.21 o                         
  13   3   2        186.91        579.99       165.68 o                         
   0   4   2      31768.68      31385.30       346.30 o                         
   1   4   2      18528.16      18539.73       195.35 o                         
   2   4   2       8655.64       8409.38       131.89 o                         
   3   4   2       2217.37       2311.00        76.45 o                         
   4   4   2      20853.56      20198.93       246.85 o                         
   5   4   2       2376.52       2391.14        90.44 o                         
   6   4   2      21355.59      21061.97       321.64 o                         
   7   4   2      16566.47      16674.36       314.85 o                         
   8   4   2        211.70        313.87        66.91 o                         
   9   4   2       3104.24       2907.76       149.26 o                         
  10   4   2      12891.40      12458.66       446.36 o                         
  11   4   2        123.59        129.38        81.84 o                         
  12   4   2       6391.48       6021.69       289.18 o                         
  13   4   2       5788.88       4374.65       728.06 o                         
   1   5   2      11697.61      11605.46       173.37 o                         
   2   5   2      13022.61      12995.34       197.70 o                         
   3   5   2        161.95        198.22        34.28 o                         
   4   5   2       5695.86       5590.37       156.12 o                         
   5   5   2      12156.95      12260.13       254.96 o                         
   6   5   2        770.60        543.84        68.93 o                         
   7   5   2        493.73        599.77        93.25 o                         
   8   5   2       9904.02      10371.92       296.19 o                         
   9   5   2         74.32        182.69        71.83 o                         
  10   5   2         66.17        113.02        96.30 o                         
  11   5   2       6364.03       6284.37       297.06 o                         
  12   5   2       1234.79        674.26       173.04 o                         
   0   6   2      21810.14      21756.06       371.47 o                         
   1   6   2       6731.98       6891.12       155.31 o                         
   2   6   2       4164.72       4151.97       130.78 o                         
   3   6   2       1134.23       1150.12        73.46 o                         
   4   6   2      12531.54      12970.02       255.02 o                         
   5   6   2       1471.65       1587.05       107.72 o                         
   6   6   2      11866.96      11718.15       296.09 o                         
   7   6   2       9577.08      10027.31       297.47 o                         
   8   6   2        390.81        257.73        87.36 o                         
   9   6   2       1302.09       1354.49       135.13 o                         
  10   6   2       8927.67       9163.34       347.91 o                         
  11   6   2         62.86        327.85       265.04 o                         
   1   7   2       5288.30       5601.49       167.07 o                         
   2   7   2       7477.39       7818.21       214.60 o                         
   3   7   2        100.01        118.77        59.13 o                         
   4   7   2       3139.87       3337.08       160.13 o                         
   5   7   2       5728.10       6018.42       221.31 o                         
   6   7   2        541.28        428.11        84.64 o                         
   7   7   2        277.34        422.80       106.66 o                         
   8   7   2       5807.24       5852.78       270.66 o                         
   9   7   2          2.27        118.73       103.26 o                         
  10   7   2         92.70        111.65       399.58 o                         
   0   8   2      10061.29       9726.96       450.98 o                         
   1   8   2       5120.19       5273.60       226.70 o                         
   2   8   2       2919.80       3079.92       170.83 o                         
   3   8   2       1871.06       1894.46       143.45 o                         
   4   8   2       6389.91       6645.81       274.42 o                         
   5   8   2        618.55        500.59       114.66 o                         
   6   8   2       8606.73       8314.90       324.50 o                         
   7   8   2       5005.66       5158.73       264.80 o                         
   8   8   2         57.07        -97.57       173.23 o                         
   1   9   2       1747.23       1454.86       170.55 o                         
   2   9   2       4384.19       4474.48       283.17 o                         
   3   9   2        101.22        113.48       106.84 o                         
   4   9   2       1225.86       1412.03       167.57 o                         
   5   9   2       2528.65       2887.62       397.81 o                         
   6   9   2        244.73        158.63       203.76 o                         
   7   9   2         75.33        547.76       433.05 o                         
   0  10   2       5778.25       5734.92      1212.45 o                         
   1  10   2       1833.37       1504.55       309.40 o                         
   2  10   2       1285.04       1412.95       659.41 o                         
   1   0   3      22469.91      22917.88       230.52 o                         
   2   0   3     103721.13     105858.11       652.60 o                         
   3   0   3       4934.36       5156.74        99.45 o                         
   4   0   3      49529.09      50471.46       450.36 o                         
   5   0   3       8607.31       8877.60       193.19 o                         
   6   0   3       4824.18       4796.02       150.61 o                         
   7   0   3       6733.63       6850.15       199.81 o                         
   8   0   3      29315.27      29675.26       596.34 o                         
   9   0   3      22494.17      23098.92       537.96 o                         
  10   0   3      13310.04      14177.54       508.75 o                         
  11   0   3       3794.94       3543.67       260.49 o                         
  12   0   3       6597.02       6441.18       366.94 o                         
  13   0   3       2245.52       2259.65       245.83 o                         
  14   0   3       7653.68       7658.30       698.17 o                         
   0   1   3      13921.65      13976.35       135.67 o                         
   1   1   3        903.46        931.52        24.03 o                         
   2   1   3        638.38        641.82        24.12 o                         
   3   1   3      93926.51      94719.70       474.42 o                         
   4   1   3       8162.68       8304.78       131.86 o                         
   5   1   3         91.71        130.49        28.28 o                         
   6   1   3      10403.82      10190.02       174.84 o                         
   7   1   3       1020.59       1183.40        67.76 o                         
   8   1   3       1193.21       1189.82        79.52 o                         
   9   1   3      17591.14      17968.92       332.94 o                         
  10   1   3       5937.10       6428.21       255.87 o                         
  11   1   3         10.99        124.69        82.73 o                         
  12   1   3        867.47       1165.11       116.16 o                         
  13   1   3       1569.33       1512.75       173.27 o                         
  14   1   3       1728.09       2524.78       457.84 o                         
   1   2   3      10571.38      10713.56        92.46 o                         
   2   2   3      53180.80      51873.66       281.83 o                         
   3   2   3       6494.71       6525.45        95.28 o                         
   4   2   3      46503.07      46201.57       371.32 o                         
   5   2   3       3459.66       3204.10       103.92 o                         
   6   2   3       5594.85       5443.88       143.40 o                         
   7   2   3       4816.28       4475.26       134.94 o                         
   8   2   3      24549.82      24443.29       457.34 o                         
   9   2   3      17182.34      17201.21       390.16 o                         
  10   2   3       9061.78       9003.04       256.18 o                         
  11   2   3       3189.82       3412.06       182.56 o                         
  12   2   3       4356.92       4650.71       234.09 o                         
  13   2   3       1583.86       1720.80       171.22 o                         
  14   2   3       6558.75       6607.66      1373.51 o                         
   0   3   3      21675.64      21549.63       244.09 o                         
   1   3   3        625.73        644.08        33.82 o                         
   2   3   3        163.99        164.63        17.82 o                         
   3   3   3      76627.64      75552.49       463.10 o                         
   4   3   3       8032.77       7919.73       139.53 o                         
   5   3   3        436.55        478.84        42.24 o                         
   6   3   3       7854.45       7548.02       170.67 o                         
   7   3   3       2518.95       2390.41       106.30 o                         
   8   3   3        255.33        196.87        53.35 o                         
   9   3   3      15305.95      14872.65       349.87 o                         
  10   3   3       6800.99       6836.89       240.72 o                         
  11   3   3          3.49        -26.67        74.69 o                         
  12   3   3       1259.77       1210.17       122.09 o                         
  13   3   3       1667.07       1758.29       274.50 o                         
   1   4   3       7678.65       7733.75       119.15 o                         
   2   4   3      36960.77      35942.64       307.07 o                         
   3   4   3       3351.63       3378.48        85.12 o                         
   4   4   3      31013.30      30037.52       314.08 o                         
   5   4   3       3321.92       3361.61       101.66 o                         
   6   4   3       3557.52       3476.67       134.63 o                         
   7   4   3       3686.10       4004.52       155.44 o                         
   8   4   3      18984.00      18788.85       352.21 o                         
   9   4   3      12318.66      11966.47       327.08 o                         
  10   4   3       7047.51       7156.82       265.97 o                         
  11   4   3       2870.25       2512.62       163.45 o                         
  12   4   3       3524.33       2994.90       199.45 o                         
  13   4   3       1189.17        337.66       693.13 o                         
   0   5   3       6722.80       6497.21       165.76 o                         
   1   5   3        517.41        552.19        36.77 o                         
   2   5   3        273.23        298.13        34.11 o                         
   3   5   3      36190.45      35805.88       357.13 o                         
   4   5   3       3405.47       3383.26       120.57 o                         
   5   5   3         78.29         77.24        44.43 o                         
   6   5   3       5614.65       5398.39       183.37 o                         
   7   5   3        737.86        647.07        77.13 o                         
   8   5   3        691.10        594.74        89.60 o                         
   9   5   3       9074.06       9057.05       314.18 o                         
  10   5   3       3628.05       3709.11       203.46 o                         
  11   5   3          2.24         13.09        91.93 o                         
  12   5   3        527.03        555.03       207.25 o                         
   1   6   3       5536.13       5677.23       134.01 o                         
   2   6   3      26765.09      26808.17       370.96 o                         
   3   6   3       1361.42       1523.91        96.11 o                         
   4   6   3      16229.77      15870.58       312.03 o                         
   5   6   3       4244.01       4429.75       192.04 o                         
   6   6   3       1728.06       1899.46       133.66 o                         
   7   6   3       2785.56       2693.17       162.50 o                         
   8   6   3      13345.75      12969.22       372.75 o                         
   9   6   3       8190.16       8382.25       315.91 o                         
  10   6   3       5829.79       5842.97       276.55 o                         
  11   6   3       2472.41       2627.54       519.41 o                         
   0   7   3       4389.82       4346.06       222.43 o                         
   1   7   3        481.51        436.13        58.43 o                         
   2   7   3        167.27        213.14        57.66 o                         
   3   7   3      18234.00      18642.29       356.18 o                         
   4   7   3       2484.90       2312.59       143.16 o                         
   5   7   3         88.81        242.27        71.63 o                         
   6   7   3       3296.79       3327.98       181.15 o                         
   7   7   3        871.80        846.59       105.49 o                         
   8   7   3        294.77        277.25        97.94 o                         
   9   7   3       5204.11       5755.82       344.25 o                         
  10   7   3       2568.37       1147.53       446.72 o                         
   1   8   3       2757.88       2726.04       181.42 o                         
   2   8   3      10815.16      11037.03       342.97 o                         
   3   8   3        853.14        903.57       117.42 o                         
   4   8   3       9521.20       9557.09       338.12 o                         
   5   8   3       1632.61       1928.54       158.73 o                         
   6   8   3       1146.89       1040.60       122.04 o                         
   7   8   3       1225.73       1254.08       146.23 o                         
   8   8   3       7242.34       7620.41       558.69 o                         
   0   9   3       3562.38       3356.82       319.93 o                         
   1   9   3        343.35        172.71       112.79 o                         
   2   9   3         56.27        -63.65       124.06 o                         
   3   9   3       9135.36       9520.32       465.62 o                         
   4   9   3       1600.07       1520.73       162.23 o                         
   5   9   3        129.90        369.35       182.97 o                         
   6   9   3       1689.57       1464.79       346.42 o                         
   7   9   3       1009.12        793.82       549.19 o                         
   1  10   3       1700.96       1690.33       328.98 o                         
   2  10   3       5975.55       5326.93      1237.10 o                         
   0   0   4       7354.56       7975.27       167.55 o                         
   1   0   4      10191.57      10559.50       160.97 o                         
   2   0   4       2052.75       1949.62        59.78 o                         
   3   0   4     256804.47     268683.25      1806.66 o                         
   4   0   4      15033.76      14825.63       228.48 o                         
   5   0   4       9418.42       9617.18       217.10 o                         
   6   0   4        380.14        385.82        55.15 o                         
   7   0   4      18399.67      18731.87       392.85 o                         
   8   0   4          3.35        144.78        84.20 o                         
   9   0   4      53238.40      53467.77       822.84 o                         
  10   0   4       4165.31       4370.42       283.87 o                         
  11   0   4        878.77        687.46       126.05 o                         
  12   0   4         91.97        312.28       218.27 o                         
  13   0   4       6995.52       7213.72       460.46 o                         
  14   0   4        957.11        677.22       320.91 o                         
   1   1   4        586.80        570.69        21.59 o                         
   2   1   4      33363.16      33784.82       203.84 o                         
   3   1   4       8006.32       8281.67       107.12 o                         
   4   1   4      11346.16      11426.04       142.06 o                         
   5   1   4       2909.38       3020.59        97.47 o                         
   6   1   4        944.33        996.82        67.55 o                         
   7   1   4         38.31         66.13        37.03 o                         
   8   1   4      16431.78      16852.77       281.87 o                         
   9   1   4      17561.29      17973.86       343.76 o                         
  10   1   4        451.91        467.11        81.72 o                         
  11   1   4       3196.69       3397.40       186.25 o                         
  12   1   4        226.01        279.51        92.98 o                         
  13   1   4        428.07        500.53       116.90 o                         
  14   1   4       3657.48       3456.27       709.62 o                         
   0   2   4       1167.73       1366.33        51.11 o                         
   1   2   4      19280.52      19214.76       148.55 o                         
   2   2   4       5297.05       5278.84        79.90 o                         
   3   2   4     190235.66     188772.39       891.33 o                         
   4   2   4      14965.85      14614.54       176.34 o                         
   5   2   4       6778.48       6460.85       129.79 o                         
   6   2   4         82.90        114.90        42.99 o                         
   7   2   4      12186.87      11964.32       239.86 o                         
   8   2   4          9.39        170.97        53.87 o                         
   9   2   4      51801.81      51783.66       615.74 o                         
  10   2   4       5295.49       5326.81       190.56 o                         
  11   2   4        856.34        876.83       107.66 o                         
  12   2   4        274.76        546.55       128.65 o                         
  13   2   4       7417.15       8066.26       403.34 o                         
   1   3   4        716.92        695.97        33.34 o                         
   2   3   4      17115.65      16684.59       182.50 o                         
   3   3   4       3340.96       3233.87        66.05 o                         
   4   3   4       5032.08       4807.50        98.92 o                         
   5   3   4       5334.19       5339.75       124.35 o                         
   6   3   4        973.39        854.69        61.05 o                         
   7   3   4         33.74        156.60        45.88 o                         
   8   3   4       9451.24       9423.29       231.22 o                         
   9   3   4      16574.81      15496.54       348.67 o                         
  10   3   4        244.59        224.78        79.01 o                         
  11   3   4       2084.45       1938.37       143.92 o                         
  12   3   4        240.78        281.12        95.37 o                         
  13   3   4        165.37        224.23       184.60 o                         
   0   4   4        710.28        657.45        53.59 o                         
   1   4   4      12670.07      12290.06       167.70 o                         
   2   4   4       2530.82       2382.49        77.69 o                         
   3   4   4     125401.92     122504.41       732.30 o                         
   4   4   4       9268.61       9019.88       146.09 o                         
   5   4   4       4769.23       4720.86       123.29 o                         
   6   4   4         77.42         96.32        45.81 o                         
   7   4   4       9823.26       9814.01       252.42 o                         
   8   4   4          5.17        247.22        75.51 o                         
   9   4   4      38053.81      37183.40       650.39 o                         
  10   4   4       3721.88       3720.14       188.81 o                         
  11   4   4        554.93        765.57       112.75 o                         
  12   4   4        229.14        535.97       109.62 o                         
  13   4   4       5938.60       5960.72       836.84 o                         
   1   5   4       1060.56        957.90        44.10 o                         
   2   5   4      12470.78      11720.49       173.59 o                         
   3   5   4       3814.05       3926.38       114.52 o                         
   4   5   4       5326.71       5338.10       153.04 o                         
   5   5   4       2113.33       2151.01       109.77 o                         
   6   5   4        257.70        222.96        59.43 o                         
   7   5   4         44.09        124.27        76.32 o                         
   8   5   4       8788.12       8398.73       295.72 o                         
   9   5   4       9044.01       9173.37       320.05 o                         
  10   5   4        341.17        327.09        89.82 o                         
  11   5   4       2585.58       2286.21       166.08 o                         
  12   5   4         33.02        185.76       209.07 o                         
   0   6   4        408.19        328.48        67.68 o                         
   1   6   4       6339.46       6417.51       156.83 o                         
   2   6   4        874.86        863.51        71.43 o                         
   3   6   4      72331.80      72485.49       711.65 o                         
   4   6   4       4164.72       4224.55       168.15 o                         
   5   6   4       3858.28       3715.86       179.05 o                         
   6   6   4          9.46         19.90        69.34 o                         
   7   6   4       9217.49       9703.53       314.08 o                         
   8   6   4          3.26        198.29        85.03 o                         
   9   6   4      21953.37      22009.00       531.39 o                         
  10   6   4       1747.27       1531.42       144.91 o                         
  11   6   4        318.02        279.27       313.56 o                         
   1   7   4        794.79        776.11        86.09 o                         
   2   7   4       6028.12       6126.52       209.56 o                         
   3   7   4       1740.64       1956.61       125.92 o                         
   4   7   4       2574.81       2555.59       160.89 o                         
   5   7   4       1869.41       1929.94       142.33 o                         
   6   7   4         95.93        148.11        71.96 o                         
   7   7   4         69.05         96.13        81.67 o                         
   8   7   4       4231.84       4628.39       232.94 o                         
   9   7   4       5449.34       5082.01       351.13 o                         
  10   7   4        214.29        -41.33       230.52 o                         
   0   8   4         14.97         56.89        99.22 o                         
   1   8   4       5096.62       5121.65       240.85 o                         
   2   8   4        652.19        696.67        99.32 o                         
   3   8   4      33533.76      35237.04       726.86 o                         
   4   8   4       2584.78       2651.43       184.08 o                         
   5   8   4       1605.58       1574.60       149.48 o                         
   6   8   4        316.16        244.57        94.32 o                         
   7   8   4       4072.43       4567.44       328.45 o                         
   8   8   4          1.38        359.59       204.68 o                         
   1   9   4        574.20        368.72       116.35 o                         
   2   9   4       2322.95       2463.70       252.87 o                         
   3   9   4        448.56        467.64       128.74 o                         
   4   9   4        883.62        576.47       132.94 o                         
   5   9   4       2040.62       2348.18       361.03 o                         
   6   9   4         26.66        197.31       215.00 o                         
   0  10   4         39.69        125.87       260.57 o                         
   1  10   4       2446.72       2425.63       394.51 o                         
   2  10   4        197.85       -229.07       415.81 o                         
   1   0   5        627.79        660.67        44.92 o                         
   2   0   5     169569.42     173672.81      1309.32 o                         
   3   0   5        472.99        569.92        46.81 o                         
   4   0   5      67135.91      65925.36       609.96 o                         
   5   0   5         25.07         77.53        62.97 o                         
   6   0   5        435.03        622.07        69.05 o                         
   7   0   5         72.57         84.51        61.08 o                         
   8   0   5      73829.66      75404.82       955.50 o                         
   9   0   5         17.15         56.79        78.42 o                         
  10   0   5      13595.21      14789.46       517.38 o                         
  11   0   5         41.63         92.40       110.32 o                         
  12   0   5        175.83        270.95       119.06 o                         
  13   0   5         15.65         35.06       219.68 o                         
  14   0   5      15822.19      14208.59      1760.88 o                         
   0   1   5       5818.12       6520.95       104.73 o                         
   1   1   5        264.77        276.01        17.29 o                         
   2   1   5      14203.47      14377.30       140.91 o                         
   3   1   5        168.23        430.80        41.93 o                         
   4   1   5      36200.46      35775.87       287.35 o                         
   5   1   5         64.86        199.43        37.16 o                         
   6   1   5        528.40        606.76        55.62 o                         
   7   1   5        891.28        971.47        64.59 o                         
   8   1   5       2813.79       2917.95       120.82 o                         
   9   1   5        189.73        242.37        73.46 o                         
  10   1   5      23135.05      23665.27       444.00 o                         
  11   1   5          4.64         46.81        72.35 o                         
  12   1   5        365.11        350.10        89.77 o                         
  13   1   5        390.05        279.90       107.10 o                         
   1   2   5         71.67        114.97        17.44 o                         
   2   2   5     146578.50     145882.84       701.49 o                         
   3   2   5        141.52        257.79        37.12 o                         
   4   2   5      84808.20      83978.79       517.15 o                         
   5   2   5          5.13        162.64        57.58 o                         
   6   2   5          5.47         57.83        34.47 o                         
   7   2   5         27.53         51.00        46.04 o                         
   8   2   5      75191.16      74288.43       786.24 o                         
   9   2   5         33.23        120.86        52.38 o                         
  10   2   5      11032.45      11482.58       291.79 o                         
  11   2   5          8.45         29.00        77.98 o                         
  12   2   5        134.16        206.92        96.40 o                         
  13   2   5         21.05        167.53       168.14 o                         
   0   3   5       1808.64       1915.48        86.83 o                         
   1   3   5        592.33        671.27        36.37 o                         
   2   3   5       5272.39       5147.43       103.10 o                         
   3   3   5        478.31        616.36        35.81 o                         
   4   3   5      23769.30      23227.25       235.51 o                         
   5   3   5        123.30        189.19        34.39 o                         
   6   3   5       1996.91       2030.62        82.19 o                         
   7   3   5        893.04        801.96        66.13 o                         
   8   3   5       1211.45       1346.02        96.67 o                         
   9   3   5        523.22        467.78        82.31 o                         
  10   3   5      18058.27      17217.86       414.65 o                         
  11   3   5          3.26        -49.18        72.69 o                         
  12   3   5        289.51        108.86       102.89 o                         
  13   3   5        483.82        360.84       205.85 o                         
   1   4   5        137.71        180.30        30.98 o                         
   2   4   5      95054.49      94406.78       633.14 o                         
   3   4   5         74.81         93.65        33.92 o                         
   4   4   5      54568.67      53431.95       444.99 o                         
   5   4   5          4.78        170.26        39.20 o                         
   6   4   5          7.75          3.66        38.26 o                         
   7   4   5          9.88        108.21        58.11 o                         
   8   4   5      54194.28      52765.16       692.77 o                         
   9   4   5         14.09        179.73        85.06 o                         
  10   4   5       8757.44       8039.12       297.67 o                         
  11   4   5          1.53         17.70        84.99 o                         
  12   4   5        193.59        150.98       119.78 o                         
   0   5   5        402.52        472.93        66.96 o                         
   1   5   5        234.42        194.34        36.66 o                         
   2   5   5       4946.67       4822.81       120.35 o                         
   3   5   5        159.16        260.04        52.57 o                         
   4   5   5      16212.22      16663.66       293.79 o                         
   5   5   5         22.87        142.72        59.09 o                         
   6   5   5         70.09        166.74        63.86 o                         
   7   5   5        429.04        301.76        76.37 o                         
   8   5   5       1712.43       1930.06       145.85 o                         
   9   5   5        110.70         79.71       108.36 o                         
  10   5   5      13598.80      13328.08       393.68 o                         
  11   5   5          4.80        370.50       115.43 o                         
  12   5   5        400.16        242.32       284.43 o                         
   1   6   5        160.37        135.94        42.53 o                         
   2   6   5      53798.19      54189.62       589.31 o                         
   3   6   5         18.34        214.79        70.50 o                         
   4   6   5      25502.41      25544.62       423.66 o                         
   5   6   5         16.14        202.28        65.10 o                         
   6   6   5         21.56         77.59        73.44 o                         
   7   6   5         10.36        134.69        77.49 o                         
   8   6   5      29778.80      29157.04       589.57 o                         
   9   6   5          0.70        295.31       101.76 o                         
  10   6   5       6479.90       6680.89       350.76 o                         
  11   6   5         25.43        299.44       303.32 o                         
   0   7   5         70.15        164.92        70.45 o                         
   1   7   5        137.52        119.64        52.06 o                         
   2   7   5       2330.16       2368.00       129.77 o                         
   3   7   5        172.50        233.71        60.27 o                         
   4   7   5       8344.47       9007.57       294.48 o                         
   5   7   5         27.13        209.05        83.88 o                         
   6   7   5        108.61        122.44        82.72 o                         
   7   7   5        294.78        270.30        90.47 o                         
   8   7   5        835.69       1022.07       149.92 o                         
   9   7   5        138.33        336.46       147.05 o                         
  10   7   5       7950.05       9659.36      1492.59 o                         
   1   8   5         11.83        -21.63        75.82 o                         
   2   8   5      27082.75      27510.37       578.55 o                         
   3   8   5         16.18        184.31        78.83 o                         
   4   8   5      18173.08      18007.81       474.71 o                         
   5   8   5          2.53         32.14       116.70 o                         
   6   8   5        133.94         88.02        97.66 o                         
   7   8   5          9.99        297.66       136.13 o                         
   8   8   5      18865.75      18450.14      1111.29 o                         
   0   9   5        351.12         53.83       159.16 o                         
   1   9   5        125.01        314.55       102.19 o                         
   2   9   5        615.98        752.56       230.14 o                         
   3   9   5        165.43        106.19       106.06 o                         
   4   9   5       3650.23       3665.27       306.33 o                         
   5   9   5         26.53        897.06       310.37 o                         
   6   9   5         81.01       -133.74       246.76 o                         
   0   0   6       4557.78       4950.79       184.71 o                         
   1   0   6      14593.44      14782.32       280.99 o                         
   2   0   6       3254.44       3378.20       134.35 o                         
   3   0   6     181638.02     185207.16      1377.10 o                         
   4   0   6      10640.13      10196.00       232.14 o                         
   5   0   6       4619.32       4852.14       171.18 o                         
   6   0   6        898.42        951.33       108.57 o                         
   7   0   6      26252.95      26295.63       536.74 o                         
   8   0   6        224.22        159.13        59.00 o                         
   9   0   6      42971.70      43949.40       852.39 o                         
  10   0   6       4950.93       5119.48       311.72 o                         
  11   0   6         33.92         41.02       126.67 o                         
  12   0   6        209.00        229.07       138.37 o                         
  13   0   6      12015.71      12088.00       861.40 o                         
   1   1   6      13034.53      12916.16       134.69 o                         
   2   1   6       7113.82       7192.14       104.56 o                         
   3   1   6       6973.23       7210.77       116.36 o                         
   4   1   6       1065.19       1079.86        48.81 o                         
   5   1   6      13847.25      13617.79       181.35 o                         
   6   1   6       2777.85       2711.77        99.41 o                         
   7   1   6       3693.70       3846.44       128.07 o                         
   8   1   6       3309.88       3474.69       133.15 o                         
   9   1   6      10252.94      10661.37       258.75 o                         
  10   1   6        426.66        431.19        87.22 o                         
  11   1   6       5505.74       5793.74       236.72 o                         
  12   1   6       1467.27       1662.20       162.72 o                         
  13   1   6         14.67        200.40       140.99 o                         
   0   2   6       3307.24       3664.66        92.55 o                         
   1   2   6      16600.64      16511.57       164.96 o                         
   2   2   6       4836.53       4820.41        87.25 o                         
   3   2   6     121464.09     120047.62       724.58 o                         
   4   2   6      11616.79      11244.16       168.70 o                         
   5   2   6       2081.68       2144.73        71.18 o                         
   6   2   6        277.14        291.97        41.62 o                         
   7   2   6      16494.75      15944.02       262.82 o                         
   8   2   6         23.24         57.70        45.52 o                         
   9   2   6      37169.57      37143.69       503.50 o                         
  10   2   6       4390.23       4214.69       191.45 o                         
  11   2   6         51.17         82.65        85.42 o                         
  12   2   6        215.74        259.58        96.26 o                         
  13   2   6      10757.06      10387.05       710.90 o                         
   1   3   6      11493.68      11208.58       158.80 o                         
   2   3   6       4207.73       4085.85        93.25 o                         
   3   3   6       2560.73       2561.91        75.30 o                         
   4   3   6        221.02        206.74        27.19 o                         
   5   3   6      18861.75      18405.70       203.29 o                         
   6   3   6       2973.09       2951.63       112.32 o                         
   7   3   6       4274.41       4134.71       137.15 o                         
   8   3   6       2103.30       2203.16       131.64 o                         
   9   3   6      10973.58      10726.69       299.36 o                         
  10   3   6        201.75        206.28        79.20 o                         
  11   3   6       5086.10       5104.87       240.67 o                         
  12   3   6        927.15        845.82       135.94 o                         
  13   3   6         30.35        418.35       453.95 o                         
   0   4   6       1628.94       1864.28       104.55 o                         
   1   4   6      10829.96      10490.54       175.87 o                         
   2   4   6       2721.88       2693.28        91.98 o                         
   3   4   6      84981.95      83542.33       611.11 o                         
   4   4   6       7197.37       6946.29       126.97 o                         
   5   4   6       1999.94       2072.64       107.02 o                         
   6   4   6         83.94        154.38        61.52 o                         
   7   4   6      13211.66      12686.62       307.07 o                         
   8   4   6         23.77        120.43        71.75 o                         
   9   4   6      28380.08      27475.65       556.68 o                         
  10   4   6       3154.05       2729.72       177.30 o                         
  11   4   6         18.67        -30.40        91.44 o                         
  12   4   6        217.87        -40.90       236.37 o                         
   1   5   6       6528.61       6506.46       143.02 o                         
   2   5   6       2404.70       2515.42       104.96 o                         
   3   5   6       2828.13       2741.64       113.31 o                         
   4   5   6        449.10        438.12        61.14 o                         
   5   5   6       7366.85       7232.17       223.38 o                         
   6   5   6        963.90        881.42        88.12 o                         
   7   5   6       2071.66       2278.13       148.10 o                         
   8   5   6       1526.13       1545.76       148.38 o                         
   9   5   6       5399.36       5172.76       247.91 o                         
  10   5   6        232.11        270.65        97.47 o                         
  11   5   6       3867.95       3721.77       293.43 o                         
  12   5   6        584.44        807.31       389.01 o                         
   0   6   6        461.35        518.06        88.66 o                         
   1   6   6       6289.45       6324.70       182.29 o                         
   2   6   6       1031.54       1100.37        90.94 o                         
   3   6   6      54636.46      54470.76       636.92 o                         
   4   6   6       3473.96       3851.47       171.69 o                         
   5   6   6       2123.28       2188.78       137.45 o                         
   6   6   6         67.60        119.14        70.30 o                         
   7   6   6      12261.11      11792.48       360.07 o                         
   8   6   6         90.10         71.66        86.89 o                         
   9   6   6      18504.77      18677.92       492.10 o                         
  10   6   6       1907.74       1723.04       201.04 o                         
   1   7   6       4126.78       4354.33       214.57 o                         
   2   7   6       1051.02       1141.64       104.04 o                         
   3   7   6       1417.50       1242.12       110.68 o                         
   4   7   6        197.08        229.24        71.90 o                         
   5   7   6       5679.66       6193.70       272.09 o                         
   6   7   6        405.08        239.62        85.85 o                         
   7   7   6       1520.26       1604.04       151.15 o                         
   8   7   6        701.28        596.06       120.87 o                         
   9   7   6       3570.91       2209.61       441.95 o                         
   0   8   6         80.69        162.50       118.10 o                         
   1   8   6       4324.59       4372.09       240.78 o                         
   2   8   6        670.85        846.67       118.87 o                         
   3   8   6      23727.82      24775.66       666.16 o                         
   4   8   6       1814.62       2096.05       180.67 o                         
   5   8   6        683.21        672.43       124.85 o                         
   6   8   6         36.29        112.49       107.98 o                         
   7   8   6       4825.64       5123.28       435.71 o                         
   8   8   6          3.38       -245.28       346.57 o                         
   1   9   6       2612.55       2726.63       240.80 o                         
   2   9   6        422.69        461.13       137.84 o                         
   3   9   6        409.99        424.23       126.17 o                         
   4   9   6         16.30       -215.68       215.68 o                         
   5   9   6       4733.35       5357.92       878.49 o                         
   1   0   7      17072.92      17107.80       302.67 o                         
   2   0   7      31846.79      33766.39       540.35 o                         
   3   0   7       1381.31       1472.94        90.49 o                         
   4   0   7      12786.46      12807.95       260.03 o                         
   5   0   7       6955.34       7181.23       202.73 o                         
   6   0   7       9434.88       9255.63       248.22 o                         
   7   0   7       8538.76       9130.88       276.49 o                         
   8   0   7      15648.82      16132.98       433.08 o                         
   9   0   7      11971.70      11847.83       389.79 o                         
  10   0   7       4469.32       4575.52       332.03 o                         
  11   0   7       2131.76       2300.81       253.42 o                         
  12   0   7      10680.03      10907.36       564.52 o                         
  13   0   7       3195.44       2835.74       808.59 o                         
   0   1   7      72573.41      71202.12       766.20 o                         
   1   1   7       1134.64       1115.20        43.84 o                         
   2   1   7       6477.22       6731.71       129.08 o                         
   3   1   7      17374.50      16984.57       191.43 o                         
   4   1   7       8477.77       8464.81       157.60 o                         
   5   1   7       1373.62       1384.47        62.60 o                         
   6   1   7      34795.51      34874.10       379.85 o                         
   7   1   7         71.40        406.79        59.22 o                         
   8   1   7         63.61         96.63        41.95 o                         
   9   1   7       2977.20       3307.34       155.65 o                         
  10   1   7       6253.75       6743.46       229.70 o                         
  11   1   7        389.10        531.73       103.18 o                         
  12   1   7       5367.26       5850.23       307.54 o                         
  13   1   7        385.69        432.48       274.36 o                         
   1   2   7      10248.81      10269.58       139.97 o                         
   2   2   7      25589.31      26804.56       420.23 o                         
   3   2   7       2835.23       2675.23        86.61 o                         
   4   2   7      18428.41      17913.30       230.33 o                         
   5   2   7       2183.18       2326.58        88.95 o                         
   6   2   7       9318.13       9015.84       164.89 o                         
   7   2   7       6648.88       6503.17       176.95 o                         
   8   2   7      17286.51      17005.80       326.56 o                         
   9   2   7       8264.99       8439.73       247.20 o                         
  10   2   7       3619.51       3908.40       190.19 o                         
  11   2   7       1879.92       1832.65       150.10 o                         
  12   2   7       9098.17       9247.48       383.32 o                         
  13   2   7       2189.84       2030.13       453.75 o                         
   0   3   7      58359.04      56491.88       592.08 o                         
   1   3   7        675.92        676.84        37.16 o                         
   2   3   7       3064.33       3037.18        89.48 o                         
   3   3   7      19451.84      18678.98       243.41 o                         
   4   3   7       6923.87       6882.94       151.51 o                         
   5   3   7        550.40        593.44        49.45 o                         
   6   3   7      21874.40      20774.67       301.07 o                         
   7   3   7        364.36        413.74        61.94 o                         
   8   3   7        171.24        156.40        63.32 o                         
   9   3   7       2523.18       2570.97       152.04 o                         
  10   3   7       5219.56       5464.71       241.11 o                         
  11   3   7        316.88        226.93        91.10 o                         
  12   3   7       4489.45       4516.96       339.35 o                         
   1   4   7       8385.53       8067.23       165.18 o                         
   2   4   7      18574.29      19525.54       269.45 o                         
   3   4   7       1684.83       1649.90        75.02 o                         
   4   4   7      12194.92      11982.42       244.48 o                         
   5   4   7       2358.74       2331.00       113.59 o                         
   6   4   7       6540.04       6671.35       227.42 o                         
   7   4   7       4905.40       4980.95       205.43 o                         
   8   4   7      13184.84      12924.05       361.72 o                         
   9   4   7       6048.89       6083.41       261.46 o                         
  10   4   7       2854.23       2396.96       187.68 o                         
  11   4   7       1718.04       1340.19       151.61 o                         
  12   4   7       6868.61       7882.39       755.43 o                         
   0   5   7      32784.98      32726.33       532.43 o                         
   1   5   7        219.11        190.06        40.61 o                         
   2   5   7       3052.70       2953.60       125.79 o                         
   3   5   7       7664.11       7368.59       212.85 o                         
   4   5   7       4873.48       4791.49       173.20 o                         
   5   5   7        674.88        590.15        78.54 o                         
   6   5   7      18988.69      18667.62       389.26 o                         
   7   5   7         22.80        265.41        85.71 o                         
   8   5   7         17.26        -26.62        81.73 o                         
   9   5   7       1480.40       1163.79       124.59 o                         
  10   5   7       4389.17       4291.71       240.73 o                         
  11   5   7        237.22        153.36       188.64 o                         
   1   6   7       6081.68       6032.67       191.58 o                         
   2   6   7      12598.13      13830.26       331.84 o                         
   3   6   7        502.65        668.67        84.07 o                         
   4   6   7       5923.51       5935.75       224.23 o                         
   5   6   7       3731.38       3931.34       180.32 o                         
   6   6   7       3413.92       3455.00       193.94 o                         
   7   6   7       3437.74       3339.23       192.53 o                         
   8   6   7       8077.15       8121.23       318.31 o                         
   9   6   7       4390.14       4064.65       262.07 o                         
  10   6   7       2179.60       1989.69       279.93 o                         
   0   7   7      17535.92      17740.97       549.65 o                         
   1   7   7         38.94         61.84        68.51 o                         
   2   7   7       1648.06       2028.75       170.83 o                         
   3   7   7       3990.39       4067.48       197.07 o                         
   4   7   7       3099.02       3225.16       182.22 o                         
   5   7   7        239.12        365.25        83.87 o                         
   6   7   7       9876.28      10436.63       368.55 o                         
   7   7   7         60.79        228.84        89.45 o                         
   8   7   7         14.01        118.55       116.07 o                         
   9   7   7        866.60        433.79       538.62 o                         
   1   8   7       2941.48       3036.49       200.30 o                         
   2   8   7       6970.82       7824.72       340.12 o                         
   3   8   7        418.91        538.92       116.23 o                         
   4   8   7       5100.28       4848.38       286.30 o                         
   5   8   7       1145.71       1063.54       145.22 o                         
   6   8   7       2061.09       2898.83       266.95 o                         
   7   8   7       1607.75       1068.45       424.87 o                         
   0   9   7       9106.18       8423.83       819.47 o                         
   1   9   7          9.29        388.54       138.89 o                         
   2   9   7        657.89        790.47       185.73 o                         
   3   9   7       2395.79       2394.80       280.89 o                         
   4   9   7       1819.61       2477.40       519.56 o                         
   5   9   7         28.62       -126.01       275.84 o                         
   0   0   8      69033.91      69584.46      1098.37 o                         
   1   0   8      14522.85      15036.21       375.06 o                         
   2   0   8       8028.73       7800.98       227.38 o                         
   3   0   8        289.84        370.68        45.02 o                         
   4   0   8      19648.59      19109.42       391.17 o                         
   5   0   8       1182.88       1239.17        88.27 o                         
   6   0   8      33523.75      33250.18       602.83 o                         
   7   0   8      20584.28      22119.99       502.63 o                         
   8   0   8       3431.35       3425.21       207.68 o                         
   9   0   8        521.31        858.51       163.63 o                         
  10   0   8       7693.40       7637.59       430.10 o                         
  11   0   8       1123.86       1901.39       241.75 o                         
  12   0   8       8253.54       8745.34       607.61 o                         
  13   0   8       6716.06       5771.55      1115.02 o                         
   1   1   8      41279.95      41266.60       328.57 o                         
   2   1   8       4738.95       4718.64        95.71 o                         
   3   1   8        501.71        500.76        39.97 o                         
   4   1   8        318.60        292.71        34.22 o                         
   5   1   8      41101.84      41215.88       415.46 o                         
   6   1   8       3049.25       3012.57        99.53 o                         
   7   1   8       6170.31       6431.03       176.58 o                         
   8   1   8       6722.05       6686.70       192.39 o                         
   9   1   8        492.56        442.90        69.71 o                         
  10   1   8        782.90        675.97       101.53 o                         
  11   1   8      15962.01      16638.15       497.43 o                         
  12   1   8       3295.13       3894.37       267.51 o                         
  13   1   8        124.67        306.67       475.98 o                         
   0   2   8      59599.87      59099.81       550.38 o                         
   1   2   8      17434.57      16950.83       181.94 o                         
   2   2   8      14655.47      14618.67       196.75 o                         
   3   2   8         57.52        111.95        26.96 o                         
   4   2   8      20852.41      20254.94       256.90 o                         
   5   2   8        749.91        892.78        67.29 o                         
   6   2   8      41249.75      40091.04       422.64 o                         
   7   2   8      18142.10      19262.90       328.30 o                         
   8   2   8       2046.22       2180.49       126.89 o                         
   9   2   8        813.75       1004.71       110.79 o                         
  10   2   8       8017.72       7826.93       282.20 o                         
  11   2   8        985.57       1060.95       129.68 o                         
  12   2   8       8358.75       9245.70       435.15 o                         
  13   2   8       7361.94       7105.71       815.96 o                         
   1   3   8      28052.21      27938.86       288.38 o                         
   2   3   8       3350.66       3340.88       106.33 o                         
   3   3   8        699.64        627.31        54.18 o                         
   4   3   8        232.25        306.13        43.29 o                         
   5   3   8      31581.36      30892.02       385.15 o                         
   6   3   8       1366.15       1327.16        87.58 o                         
   7   3   8       4873.54       4891.55       182.39 o                         
   8   3   8       3521.76       3491.66       163.95 o                         
   9   3   8        255.06         55.77        80.39 o                         
  10   3   8        449.46        482.17        93.02 o                         
  11   3   8      11559.76      11365.15       407.49 o                         
  12   3   8       3214.90       3616.38       385.20 o                         
   0   4   8      40311.48      39509.15       561.20 o                         
   1   4   8      11273.93      11174.79       216.97 o                         
   2   4   8       8901.91       8898.13       191.91 o                         
   3   4   8         96.59         83.73        43.79 o                         
   4   4   8      14370.14      13925.18       284.42 o                         
   5   4   8        517.62        496.24        75.78 o                         
   6   4   8      29261.54      28319.44       485.17 o                         
   7   4   8      13313.46      14627.61       363.26 o                         
   8   4   8       1541.24       1504.21       141.24 o                         
   9   4   8        849.69        996.28       109.56 o                         
  10   4   8       6053.87       6106.61       285.80 o                         
  11   4   8        732.03        560.22       110.26 o                         
   1   5   8      19940.41      19763.94       336.42 o                         
   2   5   8       2526.97       2581.02       125.52 o                         
   3   5   8         80.79         34.69        53.78 o                         
   4   5   8        364.84        441.66        70.85 o                         
   5   5   8      20727.19      20378.58       410.61 o                         
   6   5   8       1862.48       1819.71       126.09 o                         
   7   5   8       3568.27       3489.33       184.02 o                         
   8   5   8       4330.19       4010.63       219.10 o                         
   9   5   8         89.51         48.13        86.58 o                         
  10   5   8        362.40        353.78        96.55 o                         
  11   5   8       9283.01       9397.94       684.30 o                         
   0   6   8      24523.80      24688.29       623.28 o                         
   1   6   8       5216.84       5479.64       203.06 o                         
   2   6   8       3761.38       4244.66       182.83 o                         
   3   6   8        186.80        323.86        64.51 o                         
   4   6   8       7990.84       7842.28       270.77 o                         
   5   6   8        410.31        323.88        91.92 o                         
   6   6   8      14118.78      14079.02       411.19 o                         
   7   6   8       8230.39       8859.46       359.81 o                         
   8   6   8       1438.32       1508.31       165.91 o                         
   9   6   8        621.67        663.88       113.41 o                         
  10   6   8       3970.63       3729.32      1063.96 o                         
   1   7   8      10700.13      11265.25       363.02 o                         
   2   7   8       1521.01       1596.18       144.91 o                         
   3   7   8         39.68        132.45        85.65 o                         
   4   7   8        174.93        230.48        88.87 o                         
   5   7   8      11537.79      11406.87       389.01 o                         
   6   7   8       1008.29       1020.09       194.00 o                         
   7   7   8       2299.26       2411.79       198.03 o                         
   8   7   8       2265.95       2285.99       260.13 o                         
   9   7   8          4.07       -631.48       631.48 o                         
   0   8   8      13012.82      14692.47       644.63 o                         
   1   8   8       3238.97       3425.97       221.48 o                         
   2   8   8       3085.35       3045.28       236.26 o                         
   3   8   8        527.57        648.37       119.06 o                         
   4   8   8       5097.77       5347.37       323.09 o                         
   5   8   8        138.93        180.05       108.86 o                         
   6   8   8      11126.17      12360.69       635.08 o                         
   7   8   8       4273.17       3008.87       611.12 o                         
   1   9   8       4759.55       4474.87       360.74 o                         
   2   9   8        961.72        702.37       193.06 o                         
   3   9   8         26.03         -0.10       198.54 o                         
   4   9   8         20.62        365.27       407.62 o                         
   5   9   8       5543.62       5571.27      1099.43 o                         
   1   0   9      95390.65      96209.59      1069.07 o                         
   2   0   9       2644.29       2633.57       112.82 o                         
   3   0   9        357.09        352.32        52.78 o                         
   4   0   9       3178.73       2968.01       135.15 o                         
   5   0   9      87242.52      86898.45      1164.78 o                         
   6   0   9       5499.15       5587.74       217.08 o                         
   7   0   9      29391.77      29444.54       565.52 o                         
   8   0   9        551.88        680.27       102.99 o                         
   9   0   9        157.36        243.46       112.66 o                         
  10   0   9        856.40        588.07       133.18 o                         
  11   0   9      23791.53      25113.10      1358.48 o                         
  12   0   9       5358.70       6194.10       519.83 o                         
  13   0   9       3858.83       5731.17      1135.67 o                         
   0   1   9      46967.54      48304.36       765.75 o                         
   1   1   9      12831.18      12438.97       163.77 o                         
   2   1   9        111.12        134.88        28.49 o                         
   3   1   9       1284.56       1241.10        67.26 o                         
   4   1   9       1986.89       2099.68        75.39 o                         
   5   1   9         92.48        112.96        35.23 o                         
   6   1   9      26345.54      26251.37       362.38 o                         
   7   1   9      17496.13      17842.08       327.44 o                         
   8   1   9        318.01        354.29        63.10 o                         
   9   1   9         37.79        256.62        76.32 o                         
  10   1   9       1869.03       1807.51       161.75 o                         
  11   1   9       3913.95       4263.52       260.51 o                         
  12   1   9       3637.71       4191.79       312.15 o                         
  13   1   9       9476.51       9214.49      1003.03 o                         
   1   2   9      82212.59      80709.98       508.33 o                         
   2   2   9        702.48        666.43        47.18 o                         
   3   2   9         21.98         64.23        38.38 o                         
   4   2   9       1385.82       1479.02        70.41 o                         
   5   2   9      64883.52      63692.07       599.93 o                         
   6   2   9       4184.20       4288.19       138.56 o                         
   7   2   9      25898.53      25509.95       406.52 o                         
   8   2   9        178.97        150.57        81.54 o                         
   9   2   9         27.62         89.60        69.69 o                         
  10   2   9        459.94        363.19        87.04 o                         
  11   2   9      23627.52      24086.50       608.24 o                         
  12   2   9       4108.25       4863.22       399.04 o                         
   0   3   9      41784.55      41138.08       495.31 o                         
   1   3   9       6820.27       6485.61       127.45 o                         
   2   3   9        342.72        346.25        50.74 o                         
   3   3   9        244.93        196.72        38.77 o                         
   4   3   9       2787.72       2724.49       110.85 o                         
   5   3   9          9.37         42.14        49.29 o                         
   6   3   9      24739.97      24033.93       373.74 o                         
   7   3   9      18528.82      17440.52       352.52 o                         
   8   3   9        314.33        260.15        76.10 o                         
   9   3   9         37.71        116.83        71.39 o                         
  10   3   9       2288.34       2316.76       172.41 o                         
  11   3   9       3083.51       3359.06       223.56 o                         
  12   3   9       4036.80       4261.09       540.42 o                         
   1   4   9      57312.03      56295.04       524.63 o                         
   2   4   9        736.34        678.34        73.61 o                         
   3   4   9          4.23         54.79        46.62 o                         
   4   4   9       1194.39       1157.59        89.16 o                         
   5   4   9      48236.23      47257.59       587.90 o                         
   6   4   9       2869.03       2904.65       160.76 o                         
   7   4   9      19567.41      19046.63       441.50 o                         
   8   4   9        247.15        365.48        95.20 o                         
   9   4   9         83.48        347.40        86.55 o                         
  10   4   9        350.88        377.08       107.86 o                         
  11   4   9      18207.24      17868.61       698.15 o                         
   0   5   9      20879.39      20629.47       533.50 o                         
   1   5   9       5608.85       5537.83       178.65 o                         
   2   5   9        156.53         57.12        53.18 o                         
   3   5   9        216.22        292.90        63.47 o                         
   4   5   9       1188.40       1124.19       100.51 o                         
   5   5   9         83.76        140.10        57.84 o                         
   6   5   9      13399.50      13561.28       376.83 o                         
   7   5   9       8962.05       8829.76       334.53 o                         
   8   5   9        209.29        312.65        97.55 o                         
   9   5   9        103.72        151.29       100.37 o                         
  10   5   9       1204.35       1276.22       172.38 o                         
  11   5   9       2236.19       3027.82       669.08 o                         
   1   6   9      32985.59      32546.49       523.47 o                         
   2   6   9       1150.23       1165.12       109.95 o                         
   3   6   9         55.85        -31.00        74.55 o                         
   4   6   9       1206.57       1273.59       119.58 o                         
   5   6   9      33603.13      33737.03       611.71 o                         
   6   6   9       1944.03       1229.45       164.36 o                         
   7   6   9      12434.67      12075.58       424.05 o                         
   8   6   9        532.62        502.83       122.43 o                         
   9   6   9        286.56        -47.33       115.09 o                         
  10   6   9        355.97        601.39       320.16 o                         
   0   7   9      11406.97      11945.31       478.91 o                         
   1   7   9       3000.49       2872.79       192.84 o                         
   2   7   9        155.50        281.86        87.20 o                         
   3   7   9         51.55        237.56        89.63 o                         
   4   7   9       1039.83       1206.62       127.35 o                         
   5   7   9         16.66         16.47       104.96 o                         
   6   7   9       7735.29       7612.62       365.54 o                         
   7   7   9       5857.23       5689.29       305.27 o                         
   8   7   9        140.52        269.51       216.54 o                         
   1   8   9      17462.17      17886.56       579.06 o                         
   2   8   9        362.94        417.50       110.73 o                         
   3   8   9         61.67        176.75       109.71 o                         
   4   8   9        413.42        607.11       129.81 o                         
   5   8   9      14799.45      15089.61       694.30 o                         
   6   8   9        751.78        180.82       160.26 o                         
   7   8   9       6531.39       6748.10      1381.06 o                         
   0   9   9       6065.30       5415.88       855.05 o                         
   1   9   9       1047.92        598.76       211.09 o                         
   2   9   9        193.03        181.92       152.18 o                         
   0   0  10     201677.53     205987.72      2880.23 o                         
   1   0  10         14.84         31.01        64.15 o                         
   2   0  10       3678.73       3649.09       129.58 o                         
   3   0  10       1068.45       1120.72        99.46 o                         
   4   0  10       8101.93       7760.75       239.27 o                         
   5   0  10          1.24         89.92        61.27 o                         
   6   0  10      87084.65      89295.35      1882.90 o                         
   7   0  10        173.89        153.87        83.63 o                         
   8   0  10       1275.85       1273.39       140.65 o                         
   9   0  10        232.79        222.29       101.64 o                         
  10   0  10      10260.98      10778.66       632.90 o                         
  11   0  10         20.78        300.35       155.10 o                         
  12   0  10      17699.74      18587.02      1216.84 o                         
   1   1  10       3142.73       2986.73        84.25 o                         
   2   1  10       2558.18       2581.98        76.50 o                         
   3   1  10        188.48        179.77        45.78 o                         
   4   1  10       2464.32       2660.14       108.62 o                         
   5   1  10       3060.38       3106.18       115.90 o                         
   6   1  10      14399.03      14915.11       268.80 o                         
   7   1  10        983.20        917.20        76.85 o                         
   8   1  10       2729.05       2687.43       151.81 o                         
   9   1  10       1488.21       1272.29       124.01 o                         
  10   1  10        151.88        373.65        86.76 o                         
  11   1  10       2333.46       2371.99       223.49 o                         
  12   1  10      12828.19      12822.46       646.02 o                         
   0   2  10     150547.11     148719.83      1265.45 o                         
   1   2  10         34.67         66.80        32.37 o                         
   2   2  10       4889.05       4549.03       105.20 o                         
   3   2  10       2837.07       2649.95       105.85 o                         
   4   2  10       6981.63       6928.92       160.56 o                         
   5   2  10         77.08         49.97        40.65 o                         
   6   2  10      80547.54      80147.16       920.77 o                         
   7   2  10          0.83         31.06        64.41 o                         
   8   2  10        520.92        519.51        81.37 o                         
   9   2  10        436.05        529.54        91.21 o                         
  10   2  10       8005.43       8201.07       322.50 o                         
  11   2  10          5.03        395.85       134.43 o                         
  12   2  10      14486.98      14967.19       763.61 o                         
   1   3  10       1565.24       1486.30        61.13 o                         
   2   3  10       4576.70       4554.76       142.81 o                         
   3   3  10        198.45        168.76        57.31 o                         
   4   3  10       1302.66       1384.78        82.85 o                         
   5   3  10       1075.92       1125.42        78.56 o                         
   6   3  10      10530.57      10565.45       288.84 o                         
   7   3  10        544.58        392.07        83.93 o                         
   8   3  10       2819.34       2558.78       166.48 o                         
   9   3  10        916.08        798.39       104.81 o                         
  10   3  10        462.83        478.06       126.65 o                         
  11   3  10       1517.06       1387.67       195.01 o                         
  12   3  10      12801.94      11661.89      1387.25 o                         
   0   4  10     106489.67     106373.66      1232.21 o                         
   1   4  10         14.03          4.90        41.47 o                         
   2   4  10       3683.31       3665.37       146.69 o                         
   3   4  10       1512.92       1450.02        99.14 o                         
   4   4  10       5747.77       5874.92       200.51 o                         
   5   4  10         37.10        150.47        70.83 o                         
   6   4  10      57757.78      55131.61       761.58 o                         
   7   4  10          0.53        138.87        84.38 o                         
   8   4  10        434.04        416.01        94.46 o                         
   9   4  10        267.84        355.55       113.48 o                         
  10   4  10       6639.30       6721.36       327.47 o                         
  11   4  10          4.28        321.93       223.03 o                         
   1   5  10       1854.23       1871.71       117.15 o                         
   2   5  10       2029.35       2293.34       132.58 o                         
   3   5  10         73.98         78.46        64.63 o                         
   4   5  10       1755.67       1566.09       119.38 o                         
   5   5  10       1977.89       1907.92       140.92 o                         
   6   5  10       7457.44       7498.34       282.50 o                         
   7   5  10        692.00        608.13       104.96 o                         
   8   5  10       2419.23       2370.49       187.94 o                         
   9   5  10        829.15        570.69       141.73 o                         
  10   5  10         86.00         90.47       153.87 o                         
   0   6  10      68986.91      68111.54      1082.26 o                         
   1   6  10          5.72        143.21        72.44 o                         
   2   6  10       2237.91       2179.84       144.79 o                         
   3   6  10        352.36        361.74        84.28 o                         
   4   6  10       4995.14       5045.91       248.55 o                         
   5   6  10          0.98         53.52        77.29 o                         
   6   6  10      33678.10      32679.64       722.42 o                         
   7   6  10         40.47         42.66       116.12 o                         
   8   6  10        614.45        521.97       119.19 o                         
   9   6  10         86.63        346.12       226.16 o                         
   1   7  10       1041.45        941.76       124.01 o                         
   2   7  10       1825.09       1833.91       157.34 o                         
   3   7  10         27.37         37.11        93.10 o                         
   4   7  10       1116.89       1227.82       135.75 o                         
   5   7  10        981.39        782.08       138.73 o                         
   6   7  10       4032.82       4178.28       285.37 o                         
   7   7  10        375.95        742.27       193.95 o                         
   8   7  10       1939.86       2159.50       440.10 o                         
   0   8  10      29606.54      29031.64      1258.25 o                         
   1   8  10         18.32        288.83       154.77 o                         
   2   8  10       1927.02       1968.33       211.95 o                         
   3   8  10        502.88        577.13       128.95 o                         
   4   8  10       2818.01       2323.08       232.61 o                         
   5   8  10         12.97        324.80       149.48 o                         
   6   8  10      18941.20      18791.19      1132.99 o                         
   1   9  10        466.27        412.72       211.34 o                         
   2   9  10       1992.90       2071.23       359.36 o                         
   1   0  11      26944.14      27141.86       632.74 o                         
   2   0  11         51.77         35.66        45.24 o                         
   3   0  11        526.58        498.24        63.59 o                         
   4   0  11        251.77        160.56        67.17 o                         
   5   0  11      43855.62      41780.87       810.51 o                         
   6   0  11       3704.15       4053.16       251.23 o                         
   7   0  11       8550.84       8652.84       372.92 o                         
   8   0  11         13.00        119.72       111.11 o                         
   9   0  11       2877.61       3065.04       319.32 o                         
  10   0  11       1196.37       1413.23       289.70 o                         
  11   0  11      15137.97      16309.35       778.62 o                         
  12   0  11       3689.31       3753.99       704.01 o                         
   0   1  11       8726.69       8306.69       250.50 o                         
   1   1  11      17479.57      17734.05       341.12 o                         
   2   1  11       1609.92       1548.21        64.19 o                         
   3   1  11      13283.87      13462.71       217.29 o                         
   4   1  11       2687.14       2787.30       121.89 o                         
   5   1  11       2341.41       2549.90       119.79 o                         
   6   1  11       3060.37       3251.94       140.61 o                         
   7   1  11      14283.80      14061.04       329.67 o                         
   8   1  11        289.28        277.64        79.17 o                         
   9   1  11       5871.96       6041.33       244.97 o                         
  10   1  11        933.01        932.25       118.16 o                         
  11   1  11        598.86        641.73       121.92 o                         
  12   1  11          0.18        433.25       213.78 o                         
   1   2  11      32039.51      31019.50       341.59 o                         
   2   2  11         20.04         16.35        27.41 o                         
   3   2  11       1277.35       1524.78        96.68 o                         
   4   2  11        988.54        920.40        78.71 o                         
   5   2  11      40894.84      40173.89       589.03 o                         
   6   2  11       3918.67       4319.62       180.74 o                         
   7   2  11       9731.50       9994.75       283.83 o                         
   8   2  11          1.37         15.00        78.27 o                         
   9   2  11       2496.46       2559.45       185.21 o                         
  10   2  11        973.28       1246.53       145.37 o                         
  11   2  11      18287.02      18129.85       561.73 o                         
  12   2  11       2688.62       3581.17       747.53 o                         
   0   3  11       6880.37       6991.50       275.29 o                         
   1   3  11       9813.52       9971.21       191.90 o                         
   2   3  11       1841.73       1684.94       110.55 o                         
   3   3  11       9143.30       9533.84       259.02 o                         
   4   3  11       2237.87       2470.83       137.56 o                         
   5   3  11       2039.96       2024.59       127.16 o                         
   6   3  11       1426.23       1594.66       122.90 o                         
   7   3  11      12073.40      11692.71       351.08 o                         
   8   3  11        101.21        209.77        89.07 o                         
   9   3  11       3215.23       3200.73       222.27 o                         
  10   3  11        554.81        317.65       121.77 o                         
  11   3  11        546.26        390.15       186.98 o                         
  12   3  11          8.01        257.63       440.74 o                         
   1   4  11      22615.54      22511.97       379.36 o                         
   2   4  11         20.74         58.77        63.72 o                         
   3   4  11        935.27        940.12        97.31 o                         
   4   4  11        646.10        487.61        82.14 o                         
   5   4  11      30645.07      29670.91       514.14 o                         
   6   4  11       2534.57       2777.80       170.29 o                         
   7   4  11       7494.54       6897.08       272.22 o                         
   8   4  11          5.74         16.58        84.79 o                         
   9   4  11       2068.54       2034.50       174.73 o                         
  10   4  11        702.95        486.69       128.19 o                         
  11   4  11      13852.36      13641.91      1023.06 o                         
   0   5  11       3210.13       3497.22       332.48 o                         
   1   5  11       9256.22       9563.27       286.59 o                         
   2   5  11        639.39        525.72        81.30 o                         
   3   5  11       8676.38       8396.63       286.36 o                         
   4   5  11       1159.62       1584.97       154.36 o                         
   5   5  11       1053.60       1015.24       118.91 o                         
   6   5  11       1323.01       1504.86       148.25 o                         
   7   5  11       8473.68       8371.67       356.99 o                         
   8   5  11        176.33        344.27        94.71 o                         
   9   5  11       4193.85       4101.87       270.13 o                         
  10   5  11        402.17        521.90       306.17 o                         
   1   6  11      11897.96      12276.61       356.45 o                         
   2   6  11        103.65        156.34        83.85 o                         
   3   6  11        257.86        277.15        88.12 o                         
   4   6  11        170.62        383.63        93.02 o                         
   5   6  11      19137.03      18485.89       521.84 o                         
   6   6  11       1076.97       1284.45       173.10 o                         
   7   6  11       4417.70       4749.96       284.43 o                         
   8   6  11         12.74         34.96       119.60 o                         
   9   6  11       1622.16       1142.16       313.19 o                         
   0   7  11       1175.33       1133.50       238.19 o                         
   1   7  11       4843.86       5221.34       283.53 o                         
   2   7  11        327.14        293.26        94.69 o                         
   3   7  11       5516.03       5777.01       322.86 o                         
   4   7  11        549.46        817.11       128.88 o                         
   5   7  11        650.27        671.89       179.50 o                         
   6   7  11        392.81        346.56       221.98 o                         
   7   7  11       5309.14       4728.73       542.44 o                         
   8   7  11         96.37        919.83       502.10 o                         
   1   8  11       8784.75       8741.42       416.35 o                         
   2   8  11         79.17         37.46       101.32 o                         
   3   8  11        493.19        765.32       151.96 o                         
   4   8  11        358.96        488.86       195.33 o                         
   5   8  11      11323.76      11072.55       789.79 o                         
   6   8  11        611.27       1166.29       629.18 o                         
   0   0  12      13371.07      12746.25       441.07 o                         
   1   0  12       9820.49       9904.46       399.16 o                         
   2   0  12       4538.18       4859.93       244.68 o                         
   3   0  12       2163.40       2200.49       128.30 o                         
   4   0  12      18747.42      20365.47       572.01 o                         
   5   0  12       3982.78       3876.90       237.06 o                         
   6   0  12       6480.31       6556.44       307.12 o                         
   7   0  12       8904.16       8944.78       392.76 o                         
   8   0  12        139.24        109.19       109.64 o                         
   9   0  12       1646.49       1629.01       235.79 o                         
  10   0  12      17728.87      17987.52       800.76 o                         
  11   0  12         89.46        253.62       177.46 o                         
  12   0  12       4304.56       2731.45       745.27 o                         
   1   1  12        850.24       1184.97       105.69 o                         
   2   1  12      39651.21      38171.02       726.05 o                         
   3   1  12         89.10         74.70        35.63 o                         
   4   1  12      22624.58      23061.66       354.14 o                         
   5   1  12       3110.39       3046.14       131.18 o                         
   6   1  12        108.40        239.52        68.24 o                         
   7   1  12        822.17        697.54       109.32 o                         
   8   1  12      22677.97      22968.52       497.53 o                         
   9   1  12         80.42        159.65        84.92 o                         
  10   1  12       2631.50       2273.06       191.04 o                         
  11   1  12       2804.96       2995.34       339.54 o                         
  12   1  12        491.72       -305.43       513.63 o                         
   0   2  12       6929.00       6754.54       274.08 o                         
   1   2  12      12664.95      12847.43       269.04 o                         
   2   2  12       3919.23       3755.99       121.46 o                         
   3   2  12       2295.75       2306.45       122.50 o                         
   4   2  12      14598.02      16803.15       489.75 o                         
   5   2  12       3269.75       3791.46       159.02 o                         
   6   2  12       5427.44       5550.59       205.00 o                         
   7   2  12       7343.98       7272.55       260.45 o                         
   8   2  12        385.21        412.77       109.15 o                         
   9   2  12       2676.43       2514.02       196.09 o                         
  10   2  12      14486.89      14277.83       490.55 o                         
  11   2  12         32.19       -154.39       213.32 o                         
   1   3  12        224.71        321.61        56.63 o                         
   2   3  12      37606.40      37605.10       550.93 o                         
   3   3  12        418.29        392.49        69.17 o                         
   4   3  12      18889.98      19390.23       419.64 o                         
   5   3  12       2673.46       2609.87       149.81 o                         
   6   3  12        110.56        115.36        77.64 o                         
   7   3  12        974.72       1043.64       113.87 o                         
   8   3  12      20524.77      20875.16       545.83 o                         
   9   3  12         31.00        123.91        98.46 o                         
  10   3  12       3353.88       3088.74       244.83 o                         
  11   3  12       1305.94       1166.74       429.67 o                         
   0   4  12       6586.07       6689.34       352.30 o                         
   1   4  12       8404.46       8790.27       261.65 o                         
   2   4  12       3020.42       3030.84       163.96 o                         
   3   4  12       2121.47       2150.06       143.89 o                         
   4   4  12      10918.40      12461.62       382.91 o                         
   5   4  12       2295.35       2179.36       154.90 o                         
   6   4  12       4826.85       4500.07       222.86 o                         
   7   4  12       5473.31       5194.10       257.86 o                         
   8   4  12        245.29        390.59       108.39 o                         
   9   4  12       2214.51       2337.44       197.81 o                         
  10   4  12      11470.17      10450.77       738.32 o                         
  11   4  12         24.95       -373.67       449.41 o                         
   1   5  12        468.87        612.17        96.04 o                         
   2   5  12      20231.46      20611.79       459.88 o                         
   3   5  12         11.04         55.04        72.47 o                         
   4   5  12      12520.87      12148.33       370.82 o                         
   5   5  12       1469.16       1222.86       118.74 o                         
   6   5  12        132.90        223.28       105.83 o                         
   7   5  12        371.20        483.93       142.08 o                         
   8   5  12      13159.26      13286.58       482.14 o                         
   9   5  12          6.45        274.12       190.97 o                         
   0   6  12       7025.16       7292.32       447.41 o                         
   1   6  12       3452.87       3355.81       208.37 o                         
   2   6  12       1947.83       1948.71       162.74 o                         
   3   6  12       1548.91       1762.05       159.49 o                         
   4   6  12       7877.93       8618.92       343.13 o                         
   5   6  12       1526.34       1446.99       199.30 o                         
   6   6  12       3967.02       3662.55       259.04 o                         
   7   6  12       3709.43       3380.60       270.30 o                         
   8   6  12         41.98       -217.78       318.31 o                         
   1   7  12        266.34        316.08       134.32 o                         
   2   7  12      12689.83      12479.03       473.15 o                         
   3   7  12          7.09         82.25       100.13 o                         
   4   7  12       7445.29       7321.07       337.14 o                         
   5   7  12        808.03        844.96       168.98 o                         
   6   7  12        167.69        -84.93       635.69 o                         
   7   7  12        166.54       -474.29       474.29 o                         
   0   8  12       3169.22       3160.68       520.59 o                         
   1   8  12       2567.13       2355.46       255.02 o                         
   2   8  12       1115.40        873.14       209.41 o                         
   3   8  12       1297.23       1512.10       258.12 o                         
   4   8  12       3607.24       4358.69      1015.30 o                         
   1   0  13       2341.65       2566.15       197.82 o                         
   2   0  13      33285.82      32926.80       753.59 o                         
   3   0  13       3050.10       2907.17       213.97 o                         
   4   0  13      23322.20      23635.80       569.31 o                         
   5   0  13       1826.99       2064.46       158.89 o                         
   6   0  13        337.12        381.49        81.84 o                         
   7   0  13       1704.89       1595.77       184.74 o                         
   8   0  13      12316.17      12313.91       511.92 o                         
   9   0  13      11933.26      11669.09       605.26 o                         
  10   0  13       7786.09       7873.67       503.52 o                         
  11   0  13       1156.67        961.58       291.05 o                         
   0   1  13        166.58        276.28        71.92 o                         
   1   1  13       2410.65       2628.77       138.81 o                         
   2   1  13        283.78        266.20        91.67 o                         
   3   1  13      66723.98      67110.05       735.60 o                         
   4   1  13       1985.12       2122.45       112.43 o                         
   5   1  13        944.54        957.06        87.44 o                         
   6   1  13        106.80        189.94        61.13 o                         
   7   1  13       3323.72       3489.29       182.21 o                         
   8   1  13       1819.05       2058.47       160.76 o                         
   9   1  13      20615.87      22219.05       754.42 o                         
  10   1  13       3011.99       2578.74       230.14 o                         
  11   1  13        268.17        330.40       228.38 o                         
   1   2  13       2731.41       2686.95       133.03 o                         
   2   2  13      21716.42      21707.68       464.24 o                         
   3   2  13       3053.49       3123.24       177.90 o                         
   4   2  13      21626.44      21315.60       409.14 o                         
   5   2  13       1779.54       1667.18       116.81 o                         
   6   2  13        498.43        457.37        82.56 o                         
   7   2  13       1658.61       1785.51       150.38 o                         
   8   2  13       9526.17       9594.69       402.76 o                         
   9   2  13       9727.70      10091.91       429.37 o                         
  10   2  13       5114.21       5364.71       349.09 o                         
  11   2  13       1422.59       1887.04       798.10 o                         
   0   3  13        485.64        467.58        95.24 o                         
   1   3  13       1837.19       1933.08       117.29 o                         
   2   3  13        324.64        377.61        75.95 o                         
   3   3  13      52123.59      51443.45       759.27 o                         
   4   3  13       2669.16       2731.46       169.75 o                         
   5   3  13        915.38        824.24       108.92 o                         
   6   3  13        152.04        283.57        96.69 o                         
   7   3  13       3340.18       3330.41       219.91 o                         
   8   3  13        754.48        655.41       127.96 o                         
   9   3  13      16407.49      15764.65       565.55 o                         
  10   3  13       3878.28       3738.89       348.93 o                         
   1   4  13       2103.78       1949.52       139.25 o                         
   2   4  13      17171.25      17586.33       434.95 o                         
   3   4  13       2065.72       2104.04       165.41 o                         
   4   4  13      16016.45      15832.10       457.64 o                         
   5   4  13       1633.72       1473.21       153.24 o                         
   6   4  13        396.46        327.41        99.53 o                         
   7   4  13       1264.01       1099.33       144.66 o                         
   8   4  13       7656.21       7957.82       401.37 o                         
   9   4  13       7195.14       7735.10       457.47 o                         
  10   4  13       4016.31       4153.80       525.08 o                         
   0   5  13         71.59        102.51       122.66 o                         
   1   5  13       1871.14       1589.60       149.27 o                         
   2   5  13        103.96        287.02       114.49 o                         
   3   5  13      34901.96      34622.45       776.14 o                         
   4   5  13       1167.97       1196.31       143.95 o                         
   5   5  13        641.84        554.63       116.72 o                         
   6   5  13        144.41        316.21       128.83 o                         
   7   5  13       2478.21       2522.33       225.20 o                         
   8   5  13       1038.92       1146.50       211.93 o                         
   9   5  13      11956.75      12926.98      1504.58 o                         
   1   6  13       1511.49       1350.50       161.82 o                         
   2   6  13      14176.74      13002.71       537.13 o                         
   3   6  13       1070.74       1047.51       162.03 o                         
   4   6  13       9492.50       9272.56       402.32 o                         
   5   6  13       1516.70       1464.53       220.96 o                         
   6   6  13        209.20        349.56       143.18 o                         
   7   6  13        886.09        694.06       310.50 o                         
   8   6  13       6093.77       6080.81      1385.40 o                         
   0   7  13         62.09       -163.45       163.45 o                         
   1   7  13       1250.08       1226.18       198.60 o                         
   2   7  13         35.90        113.24       120.79 o                         
   3   7  13      18710.86      18004.36       670.04 o                         
   4   7  13        955.89        886.23       200.67 o                         
   5   7  13        458.59       -141.96       295.75 o                         
   6   7  13        169.36        295.38       353.61 o                         
   1   8  13       1301.98       1410.37       319.76 o                         
   2   8  13       5518.37       5906.85       552.87 o                         
   3   8  13        628.58        294.87       270.49 o                         
   0   0  14        137.08         65.13       167.11 o                         
   1   0  14       3155.47       2802.52       214.06 o                         
   2   0  14       1815.35       2099.22       193.07 o                         
   3   0  14      77305.15      77670.05      1394.75 o                         
   4   0  14       4415.69       4331.88       242.10 o                         
   5   0  14       2560.81       2340.67       180.29 o                         
   6   0  14         76.37        119.48       118.63 o                         
   7   0  14       5291.00       5468.91       334.43 o                         
   8   0  14          1.94        557.36       284.84 o                         
   9   0  14      22221.78      21914.15       841.12 o                         
  10   0  14       1384.84        985.45       211.56 o                         
  11   0  14        244.88       1130.10       763.22 o                         
   1   1  14        647.57        742.40        93.23 o                         
   2   1  14      17596.25      17611.51       421.53 o                         
   3   1  14       2996.43       2982.81       165.47 o                         
   4   1  14       6856.12       6697.81       228.44 o                         
   5   1  14       1039.23        819.89        91.89 o                         
   6   1  14          6.99        -35.78        67.15 o                         
   7   1  14         19.23        116.57        81.13 o                         
   8   1  14      14575.63      14853.14       473.21 o                         
   9   1  14      10189.54      11154.64       458.61 o                         
  10   1  14       1110.25        901.29       208.10 o                         
  11   1  14       2105.75       3131.86       804.67 o                         
   0   2  14         57.01        -12.33        95.50 o                         
   1   2  14       5838.78       6103.90       236.06 o                         
   2   2  14       1764.27       1522.08       118.62 o                         
   3   2  14      73121.23      72412.38      1121.61 o                         
   4   2  14       4598.47       4335.87       209.41 o                         
   5   2  14       2148.02       2131.37       172.22 o                         
   6   2  14        246.64        337.63        81.26 o                         
   7   2  14       4340.72       4600.09       263.75 o                         
   8   2  14          2.67        192.82       113.48 o                         
   9   2  14      24574.84      25684.31       827.32 o                         
  10   2  14       1965.11       2327.27       357.29 o                         
   1   3  14        161.86         94.20        65.17 o                         
   2   3  14      12654.76      12112.39       349.79 o                         
   3   3  14       1245.89       1195.59       127.95 o                         
   4   3  14       5235.05       5084.37       238.75 o                         
   5   3  14       1095.14       1080.33       122.80 o                         
   6   3  14          7.11        237.52        93.90 o                         
   7   3  14         76.16        172.97       104.11 o                         
   8   3  14      10280.92      10669.55       464.33 o                         
   9   3  14       9123.76       9342.95       473.27 o                         
  10   3  14        927.63       1257.35       550.30 o                         
   0   4  14         90.16        198.49       114.80 o                         
   1   4  14       4216.53       4010.08       232.36 o                         
   2   4  14       1195.07       1273.29       142.52 o                         
   3   4  14      52225.47      53865.96       984.51 o                         
   4   4  14       3433.70       3445.30       239.80 o                         
   5   4  14       1671.54       1665.22       165.11 o                         
   6   4  14        261.32        376.80       119.60 o                         
   7   4  14       3653.16       3509.42       264.77 o                         
   8   4  14          2.08        179.37       117.59 o                         
   9   4  14      18194.76      18102.48       926.75 o                         
   1   5  14        738.75        733.10       133.70 o                         
   2   5  14      10059.05       9983.57       464.57 o                         
   3   5  14       1685.49       1764.57       178.19 o                         
   4   5  14       4270.05       3985.52       255.99 o                         
   5   5  14       1031.80        954.72       141.75 o                         
   6   5  14         24.87        139.61        99.81 o                         
   7   5  14         18.54         84.12       133.29 o                         
   8   5  14       8523.01       6570.55       886.06 o                         
   0   6  14         48.62        -66.83       137.81 o                         
   1   6  14       1930.68       1953.95       209.33 o                         
   2   6  14        633.33        681.20       183.08 o                         
   3   6  14      30420.47      31211.62       830.78 o                         
   4   6  14       1859.88       1755.50       232.76 o                         
   5   6  14       1311.81       1293.27       164.60 o                         
   6   6  14        162.30        -72.57       256.21 o                         
   7   6  14       3220.63       1653.88       618.52 o                         
   1   7  14        516.35        488.32       123.85 o                         
   2   7  14       5971.66       6241.62       395.72 o                         
   3   7  14        756.41        815.58       259.93 o                         
   4   7  14       2720.25       2054.67       450.62 o                         
   1   8  14       2255.32       1695.67       444.16 o                         
   1   0  15       2820.42       2644.32       280.31 o                         
   2   0  15      44082.31      44857.77      1068.48 o                         
   3   0  15         29.00         85.12       101.76 o                         
   4   0  15      16990.48      17056.24       551.82 o                         
   5   0  15        919.57        715.16       120.33 o                         
   6   0  15         47.12        127.15        99.98 o                         
   7   0  15        359.06        361.61       112.35 o                         
   8   0  15      28670.14      29127.01      1063.71 o                         
   9   0  15          1.36        -57.14       139.51 o                         
  10   0  15       3724.65       3663.40       727.82 o                         
   0   1  15        483.73        387.43       124.24 o                         
   1   1  15       1934.41       1560.38       187.03 o                         
   2   1  15       6886.57       6823.26       281.77 o                         
   3   1  15       1445.41       1523.00       122.34 o                         
   4   1  15      15476.75      15788.48       354.25 o                         
   5   1  15        264.11        178.55        69.64 o                         
   6   1  15        961.78        930.85       100.69 o                         
   7   1  15       3825.76       4110.64       248.39 o                         
   8   1  15         59.90        407.74       104.48 o                         
   9   1  15       1248.16       1447.74       173.68 o                         
  10   1  15       9823.91       9553.25       706.65 o                         
   1   2  15       1183.14        938.37       145.96 o                         
   2   2  15      35247.45      36413.72       676.36 o                         
   3   2  15        151.43        129.49        80.01 o                         
   4   2  15      18076.60      18099.43       427.64 o                         
   5   2  15        489.27        444.13        97.01 o                         
   6   2  15        173.84        238.98        83.08 o                         
   7   2  15         76.92        -49.52        91.76 o                         
   8   2  15      27175.89      27088.48       838.06 o                         
   9   2  15         19.36         87.15       133.09 o                         
  10   2  15       2401.47       1455.01       747.81 o                         
   0   3  15       1248.40       1465.46       228.82 o                         
   1   3  15       2662.49       2882.75       216.56 o                         
   2   3  15       4626.00       4576.52       242.79 o                         
   3   3  15       2101.68       1923.04       163.62 o                         
   4   3  15      13037.09      13442.12       446.08 o                         
   5   3  15        267.77        299.89        97.61 o                         
   6   3  15        617.79        553.30       112.38 o                         
   7   3  15       3603.03       3678.94       267.07 o                         
   8   3  15          6.58        115.43       115.36 o                         
   9   3  15       2052.76       1827.36       284.85 o                         
   1   4  15        975.66       1160.73       144.87 o                         
   2   4  15      27164.99      26361.74       706.35 o                         
   3   4  15         95.33        187.99       108.00 o                         
   4   4  15      13824.67      14292.93       513.91 o                         
   5   4  15        407.63        450.11       118.76 o                         
   6   4  15        187.83        295.61       129.54 o                         
   7   4  15         64.61        205.74       116.42 o                         
   8   4  15      20842.14      19261.57       899.45 o                         
   9   4  15          2.66        -39.79       305.17 o                         
   0   5  15        664.05        727.38       174.07 o                         
   1   5  15       1017.83       1017.79       154.20 o                         
   2   5  15       3587.15       3483.79       279.97 o                         
   3   5  15       1038.66        857.66       132.89 o                         
   4   5  15       8301.54       8775.07       410.35 o                         
   5   5  15        184.24        198.99       104.48 o                         
   6   5  15       1094.75       1561.71       194.97 o                         
   7   5  15       2088.55       1090.01       506.74 o                         
   8   5  15         67.03        779.37       664.89 o                         
   1   6  15       1041.08        955.31       164.00 o                         
   2   6  15      18807.43      18822.13       687.17 o                         
   3   6  15          4.40        355.09       139.38 o                         
   4   6  15       7877.69       8240.52       415.42 o                         
   5   6  15        373.48        482.42       351.75 o                         
   6   6  15        107.72        441.51       400.01 o                         
   0   7  15       1040.84       1054.34       439.79 o                         
   1   7  15        691.29        275.34       205.63 o                         
   2   7  15       1962.08       2367.19       361.35 o                         
   3   7  15        935.59        734.49       300.02 o                         
   4   7  15       5123.45       4029.63       585.72 o                         
   0   0  16       1358.32       1550.14       377.00 o                         
   1   0  16       2708.80       2920.03       314.69 o                         
   2   0  16       1545.13       1860.87       222.18 o                         
   3   0  16      24153.39      24358.21       805.63 o                         
   4   0  16       2612.56       2401.95       232.77 o                         
   5   0  16         42.66         33.16        87.51 o                         
   6   0  16        952.76       1064.74       167.83 o                         
   7   0  16      10734.45      10275.40       481.29 o                         
   8   0  16        168.56        141.68       146.37 o                         
   9   0  16       8781.39       8423.43       775.92 o                         
  10   0  16       1414.13       1546.84       512.12 o                         
   1   1  16      15525.39      15642.96       458.91 o                         
   2   1  16         33.58         80.29        89.44 o                         
   3   1  16        887.44       1033.05       132.73 o                         
   4   1  16        564.42        594.80        90.42 o                         
   5   1  16      13125.54      13352.10       382.24 o                         
   6   1  16       1282.87       1194.32       124.47 o                         
   7   1  16       7199.85       6819.62       320.13 o                         
   8   1  16          9.75        289.48       107.77 o                         
   9   1  16       2032.07       2298.13       310.39 o                         
  10   1  16       1458.71       1353.96       449.90 o                         
   0   2  16       3000.28       3358.15       324.53 o                         
   1   2  16       2964.29       2954.70       222.19 o                         
   2   2  16       1509.96       1618.11       142.84 o                         
   3   2  16      19181.91      19528.18       527.03 o                         
   4   2  16       1800.82       1634.50       138.34 o                         
   5   2  16          6.24         36.48        74.48 o                         
   6   2  16        969.26       1037.72       126.30 o                         
   7   2  16       7490.49       7778.63       385.74 o                         
   8   2  16         14.40        216.45       103.53 o                         
   9   2  16       7905.53       8578.81       762.65 o                         
   1   3  16      13680.00      14053.11       555.30 o                         
   2   3  16         55.32        151.72       110.06 o                         
   3   3  16        478.88        384.83        97.18 o                         
   4   3  16        566.51        375.33       123.95 o                         
   5   3  16      14091.78      14404.98       465.51 o                         
   6   3  16       1183.78        963.06       176.87 o                         
   7   3  16       6641.52       6837.54       375.82 o                         
   8   3  16         51.27        134.86       185.53 o                         
   9   3  16       2539.38       3064.03       561.46 o                         
   0   4  16       1505.49       1535.66       254.15 o                         
   1   4  16       2398.86       1941.74       216.29 o                         
   2   4  16       1061.85        769.78       191.51 o                         
   3   4  16      15165.62      14818.74       544.64 o                         
   4   4  16       1309.85       1403.41       160.10 o                         
   5   4  16         10.19         -5.16       105.70 o                         
   6   4  16        525.07        493.22       125.42 o                         
   7   4  16       6208.29       6413.80       454.14 o                         
   8   4  16         12.52         66.45       316.74 o                         
   1   5  16       9379.77       9384.44       516.22 o                         
   2   5  16         87.55        101.88       132.03 o                         
   3   5  16        593.23        575.01       144.42 o                         
   4   5  16        375.34        390.51       110.80 o                         
   5   5  16       8290.76       8588.41       424.94 o                         
   6   5  16        565.30        617.49       270.38 o                         
   7   5  16       4274.09       2652.70       773.44 o                         
   0   6  16        211.20         46.44       237.96 o                         
   1   6  16       1680.03       1598.96       224.57 o                         
   2   6  16        496.81        474.87       177.45 o                         
   3   6  16      11554.33      10501.63       659.39 o                         
   4   6  16        864.55        506.60       288.82 o                         
   5   6  16         72.61        219.76       208.42 o                         
   1   7  16       5760.44       6786.74      1241.61 o                         
   2   7  16         35.70       1106.87       680.47 o                         
   1   0  17       4548.00       4732.34       449.21 o                         
   2   0  17       3700.56       4220.00       346.46 o                         
   3   0  17        188.69        432.25       139.09 o                         
   4   0  17       1233.70       1041.84       187.01 o                         
   5   0  17       1854.13       1813.78       207.53 o                         
   6   0  17       5343.61       5395.74       385.08 o                         
   7   0  17       3814.69       3955.15       359.09 o                         
   8   0  17       3657.35       3751.19       440.17 o                         
   9   0  17       1943.57       2814.50       856.14 o                         
   0   1  17      49320.32      49699.12      1308.78 o                         
   1   1  17        750.11        577.93       129.59 o                         
   2   1  17       4683.00       5157.68       283.55 o                         
   3   1  17       1055.35       1204.90       143.25 o                         
   4   1  17       5142.87       5777.70       284.90 o                         
   5   1  17       1608.97       1486.34       145.11 o                         
   6   1  17      27698.12      28207.80       675.41 o                         
   7   1  17          3.88         83.16       111.21 o                         
   8   1  17        505.58        505.95       174.06 o                         
   9   1  17        141.31         97.78       172.10 o                         
   1   2  17       4857.71       4792.53       324.91 o                         
   2   2  17       4445.22       5231.26       346.02 o                         
   3   2  17        484.96        490.51       113.87 o                         
   4   2  17       2241.26       2344.91       170.96 o                         
   5   2  17       1120.24       1546.17       163.48 o                         
   6   2  17       5363.02       5001.98       325.63 o                         
   7   2  17       3883.14       4396.53       299.15 o                         
   8   2  17       5023.59       5593.82       415.04 o                         
   9   2  17       1298.70        994.36       434.72 o                         
   0   3  17      38029.19      38825.36      1234.14 o                         
   1   3  17       1030.35        914.80       166.53 o                         
   2   3  17       3242.35       2831.96       282.48 o                         
   3   3  17        962.57        825.19       238.57 o                         
   4   3  17       3898.47       4413.18       292.33 o                         
   5   3  17       1032.27        917.93       190.81 o                         
   6   3  17      19322.72      19781.95       603.23 o                         
   7   3  17         70.75        176.84       146.70 o                         
   8   3  17        484.82         62.54       163.24 o                         
   1   4  17       3514.64       3418.48       284.78 o                         
   2   4  17       3705.80       3307.72       307.77 o                         
   3   4  17        300.45        -88.30       129.99 o                         
   4   4  17       1765.75       1752.25       210.07 o                         
   5   4  17        951.11       1164.90       175.47 o                         
   6   4  17       3934.51       3403.52       359.09 o                         
   7   4  17       2809.93       2810.00       445.56 o                         
   0   5  17      27966.27      28715.62      1117.41 o                         
   1   5  17        247.87        312.23       131.85 o                         
   2   5  17       3024.25       2999.51       295.48 o                         
   3   5  17        497.88        231.98       144.96 o                         
   4   5  17       3592.20       3607.56       417.03 o                         
   5   5  17        801.62        756.86       243.98 o                         
   6   5  17      16530.91      14573.71      3162.34 o                         
   1   6  17       2102.68       2842.14       815.75 o                         
   2   6  17       2510.96       3320.40      1057.60 o                         
   3   6  17         56.15        234.15       713.00 o                         
   0   0  18      20795.09      18803.04      1145.92 o                         
   1   0  18       6223.26       6860.49       561.65 o                         
   2   0  18       2465.49       2454.37       282.89 o                         
   3   0  18        165.77        135.77       147.83 o                         
   4   0  18       3475.27       4357.39       348.36 o                         
   5   0  18        502.06        664.64       174.26 o                         
   6   0  18      11659.65      11974.11       660.07 o                         
   7   0  18       8224.25       7970.44       618.21 o                         
   8   0  18       1494.10       2110.47       545.31 o                         
   1   1  18      19340.57      20020.92       590.43 o                         
   2   1  18        168.21        528.35       131.13 o                         
   3   1  18          2.57        -78.73        78.73 o                         
   4   1  18        161.97        206.81       113.13 o                         
   5   1  18      25101.25      26492.72       639.32 o                         
   6   1  18       1518.68       1729.19       173.62 o                         
   7   1  18       5599.05       5690.72       330.71 o                         
   8   1  18       1300.01        413.07       766.36 o                         
   0   2  18      18004.47      18553.50       936.85 o                         
   1   2  18       5073.81       5325.90       354.82 o                         
   2   2  18       3338.93       3602.03       303.92 o                         
   3   2  18         74.38        170.65       139.58 o                         
   4   2  18       3716.75       3541.14       275.73 o                         
   5   2  18        264.89        433.40       114.71 o                         
   6   2  18      13623.05      13736.85       554.78 o                         
   7   2  18       6686.86       6288.61       495.49 o                         
   8   2  18        815.54        370.11       247.32 o                         
   1   3  18      17338.12      17145.00       617.19 o                         
   2   3  18        184.98        336.89       144.49 o                         
   3   3  18          1.46        -47.55       126.44 o                         
   4   3  18        565.54        416.39       172.46 o                         
   5   3  18      22334.79      21974.80       746.75 o                         
   6   3  18        806.35       1034.65       231.52 o                         
   7   3  18       5719.75       6170.41       704.10 o                         
   0   4  18      13763.32      13464.42       843.63 o                         
   1   4  18       3826.73       3454.50       300.41 o                         
   2   4  18       2398.00       2362.21       264.26 o                         
   3   4  18        186.71        159.47       132.89 o                         
   4   4  18       2912.01       3326.17       306.96 o                         
   5   4  18        214.36        249.35       206.47 o                         
   6   4  18      10270.88       8858.65      1116.92 o                         
   1   5  18      11183.41      10583.49       776.19 o                         
   2   5  18        163.56        183.25       234.74 o                         
   3   5  18          2.63        285.68       304.93 o                         
   2   6  18       1065.59       1451.00       653.53 o                         
   1   0  19      18189.25      18062.18       827.03 o                         
   2   0  19       1581.42       1040.07       234.58 o                         
   3   0  19         98.36        266.87       129.81 o                         
   4   0  19       2114.71       1754.59       223.13 o                         
   5   0  19      18715.19      19023.28       843.56 o                         
   6   0  19       1198.32       1233.06       251.32 o                         
   7   0  19       5597.01       5204.58       592.15 o                         
   0   1  19      17151.03      16626.99       852.90 o                         
   1   1  19       3679.12       4042.19       280.53 o                         
   2   1  19        428.49        360.85       132.54 o                         
   3   1  19        320.20        801.06       160.98 o                         
   4   1  19       2586.22       2931.85       220.75 o                         
   5   1  19         16.42       -110.35       110.35 o                         
   6   1  19      11508.93      11418.63       489.20 o                         
   7   1  19       5470.82       5191.40       476.31 o                         
   1   2  19      15409.34      15355.94       655.74 o                         
   2   2  19       1520.35       1510.37       227.53 o                         
   3   2  19          1.38        158.17       126.43 o                         
   4   2  19       1765.48       1474.41       220.35 o                         
   5   2  19      13262.01      13589.21       591.27 o                         
   6   2  19        812.54       1015.99       199.52 o                         
   7   2  19       4471.31       4892.68       594.51 o                         
   0   3  19      14070.02      13814.05       842.98 o                         
   1   3  19       2736.01       2687.07       269.82 o                         
   2   3  19        492.85        542.24       154.65 o                         
   3   3  19         22.53        347.30       157.55 o                         
   4   3  19       2529.74       2805.97       317.72 o                         
   5   3  19        105.35         84.67       218.81 o                         
   1   4  19      12037.47      12137.55       607.61 o                         
   2   4  19       1225.44        794.21       631.49 o                         
   3   4  19          1.04        330.06       379.73 o                         
   4   4  19       1306.36       1146.12       588.31 o                         
   5   4  19      10594.86       9532.26      1003.61 o                         
   2   5  19        384.07        608.86       608.38 o                         
   0   0  20      27948.19      29178.47      1528.20 o                         
   1   0  20         54.13        -88.73       153.14 o                         
   2   0  20         44.05        332.80       157.30 o                         
   3   0  20       1912.69        983.08       250.87 o                         
   4   0  20       2041.45       1933.85       283.34 o                         
   5   0  20         24.10        177.55       163.64 o                         
   6   0  20      14801.46      14630.65       880.94 o                         
   1   1  20       1907.10       1812.97       222.15 o                         
   2   1  20       4602.32       4972.48       351.98 o                         
   3   1  20        159.98        -37.23       117.39 o                         
   4   1  20       4391.80       4228.00       371.16 o                         
   5   1  20       2181.04       2127.33       403.50 o                         
   6   1  20       2861.70       3402.70       403.77 o                         
   0   2  20      24799.35      24281.02      1235.13 o                         
   1   2  20         48.02        140.66       124.74 o                         
   2   2  20        196.38        164.96       148.64 o                         
   3   2  20       2591.86       2240.34       253.21 o                         
   4   2  20       2047.37       1997.30       310.72 o                         
   6   2  20      16269.89      15276.90      1773.02 o                         
   1   3  20       1407.26       1807.07       317.95 o                         
   2   3  20       4274.63       4661.51       543.02 o                         
   3   3  20        188.67        197.04       229.97 o                         
   4   3  20       2673.03       2674.79       790.59 o                         
   1   4  20         47.47        878.00       608.98 o                         
   2   4  20        175.52       -380.74       475.20 o                         
   1   0  21       3435.59       3796.86       395.22 o                         
   2   0  21        240.65       -148.72       171.33 o                         
   3   0  21        454.45        647.97       262.63 o                         
   4   0  21          6.62       -107.23       303.47 o                         
   5   0  21       8155.81       6762.55      1539.54 o                         
   0   1  21        216.73        169.17       202.46 o                         
   1   1  21       7084.65       7338.83       495.42 o                         
   2   1  21       1046.44       1048.83       210.37 o                         
   3   1  21      14026.29      14569.74       847.95 o                         
   4   1  21       1827.60        541.59       271.53 o                         
   5   1  21       2292.26       3427.73       565.57 o                         
   1   2  21       3656.00       3737.92       403.64 o                         
   2   2  21        128.02         -2.24       172.17 o                         
   3   2  21        714.98        353.54       275.17 o                         
   4   2  21        105.33        198.91       219.92 o                         
   1   3  21       5185.47       6227.31      1351.52 o                         
   2   3  21       1286.88       1345.49       498.62 o                         
   3   3  21      11729.44      11259.75      1662.96 o                         
   2   0  22        891.49       1008.24       586.76 o                         
   3   0  22        631.97        707.56       458.19 o                         
   1   1  22        307.35        -63.65       230.87 o                         
   2   1  22      16715.76      13996.25      1043.14 o                         
                                                                                
