# Supplementary material for: Crystal structures of tri­chlorido­(4-methyl­piperidine)gold(III) and two polymorphs of tri­bromido(4-methyl­piperidine)­gold(III)
Source: Acta Crystallogr E Crystallogr Commun. 2024 Apr 18;80(Pt 5):476–80. doi: 10.1107/S2056989024002822 (PMC11074573; doi:10.1107/S2056989024002822)
Supplement: Supplementary file 4 [file e-80-00476-2bsup4.hkl]

data_2b                                                                         
_shelx_title ' Rennes in Pbca'                                                  
_shelx_refln_list_code          4                                               
_shelx_F_calc_maximum     1024.35                                               
_exptl_crystal_F_000      1920.00                                               
_reflns_d_resolution_high  0.7100                                               
                                                                                
loop_                                                                           
 _space_group_symop_operation_xyz                                               
 'x, y, z'                                                                      
 '-x+1/2, -y, z+1/2'                                                            
 '-x, y+1/2, -z+1/2'                                                            
 'x+1/2, -y+1/2, -z'                                                            
 '-x, -y, -z'                                                                   
 'x-1/2, y, -z-1/2'                                                             
 'x, -y-1/2, z-1/2'                                                             
 '-x-1/2, y-1/2, z'                                                             
                                                                                
_cell_length_a    12.6471                                                       
_cell_length_b     8.7247                                                       
_cell_length_c    21.0262                                                       
_cell_angle_alpha  90.000                                                       
_cell_angle_beta   90.000                                                       
_cell_angle_gamma  90.000                                                       
                                                                                
_shelx_F_squared_multiplier     1.000                                           
                                                                                
loop_                                                                           
 _refln_index_h                                                                 
 _refln_index_k                                                                 
 _refln_index_l                                                                 
 _refln_F_squared_calc                                                          
 _refln_F_squared_meas                                                          
 _refln_F_squared_sigma                                                         
 _refln_observed_status                                                         
   2   0   0     645170.06     625137.38      5320.19 o                         
   4   0   0    1032433.25    1009158.44      9027.55 o                         
   6   0   0    1049293.38    1025795.12     12480.41 o                         
   8   0   0     289688.16     272507.88      6594.60 o                         
  10   0   0     549207.69     532190.19     13626.70 o                         
  12   0   0     166436.12     159329.41      4298.30 o                         
  14   0   0     137905.12     127826.10      4953.38 o                         
  16   0   0     114682.48     117864.29      4765.53 o                         
   2   1   0      51600.82      53389.32       561.64 o                         
   4   1   0       8188.91       8901.29       334.95 o                         
   6   1   0      52228.68      50859.18      1193.49 o                         
   8   1   0       7410.01       8030.87       518.54 o                         
  10   1   0       7730.84       8075.79       561.83 o                         
  12   1   0      76710.05      77732.55      2269.19 o                         
  14   1   0       1505.84       2126.05       509.16 o                         
  16   1   0      31497.76      30928.34      1662.09 o                         
   0   2   0     356223.78     354658.81      2489.24 o                         
   2   2   0        620.01       1023.75       120.92 o                         
   4   2   0      59751.91      58901.14       736.95 o                         
   6   2   0      75841.91      76006.14      1279.65 o                         
   8   2   0       1310.41        871.77       494.79 o                         
  10   2   0      90149.46      90588.77      1913.66 o                         
  12   2   0       3440.49       3699.29       543.60 o                         
  14   2   0      14412.83      14521.49      1170.27 o                         
  16   2   0      22441.08      21097.05      1532.65 o                         
   2   3   0      17127.70      17713.89       410.26 o                         
   4   3   0      17507.59      17407.03       578.84 o                         
   6   3   0      16085.35      15423.44       740.31 o                         
   8   3   0        612.42        474.60       280.23 o                         
  10   3   0         22.67        -39.35       282.49 o                         
  12   3   0      13933.07      12408.61      1282.82 o                         
  14   3   0       3120.54       3314.10       760.56 o                         
  16   3   0       7123.83       9559.75      1180.72 o                         
   0   4   0      23562.19      24070.90       632.76 o                         
   2   4   0       9817.98       9911.29       342.60 o                         
   4   4   0       3792.30       4163.01       404.31 o                         
   6   4   0       1888.64       1650.04       313.26 o                         
   8   4   0       8689.41       8386.58       658.37 o                         
  10   4   0      13923.27      14640.70       957.41 o                         
  12   4   0       5057.02       4977.02       681.15 o                         
  14   4   0         32.50        535.88       781.36 o                         
  16   4   0       1518.25        393.85       790.48 o                         
   2   5   0       9891.27       9718.32       393.45 o                         
   4   5   0      10479.46      10529.56       540.83 o                         
   6   5   0      12388.66      12478.66       732.36 o                         
   8   5   0          7.39        -44.40       340.85 o                         
  10   5   0          3.43        231.67       443.62 o                         
  12   5   0       5636.78       5842.08       721.47 o                         
  14   5   0       1192.87       2138.67       681.61 o                         
  16   5   0       3388.74       4201.09      2516.25 o                         
   0   6   0      66664.39      68003.98      1290.63 o                         
   2   6   0     159202.86     157359.05      1854.01 o                         
   4   6   0      76125.16      73681.43      1113.35 o                         
   6   6   0      60993.40      62683.93      1383.64 o                         
   8   6   0     100496.60     101666.86      2404.78 o                         
  10   6   0      19139.59      18790.01      1282.68 o                         
  12   6   0      43385.46      44600.57      2098.68 o                         
  14   6   0      21339.52      22635.36      2049.19 o                         
   2   7   0         61.05        243.73       165.04 o                         
   4   7   0      19259.90      19776.57       715.59 o                         
   6   7   0       1568.15       1247.34       258.98 o                         
   8   7   0      14372.86      15372.46      1233.83 o                         
  10   7   0      22297.79      21775.62      1437.91 o                         
  12   7   0       9589.88       8679.69       984.16 o                         
  14   7   0      24504.54      23198.59      2260.92 o                         
   0   8   0      13864.05      14105.13       917.55 o                         
   2   8   0      40062.95      41009.65      1115.77 o                         
   4   8   0      18040.72      17563.07       814.50 o                         
   6   8   0      15191.49      15841.31       871.02 o                         
   8   8   0      30447.26      32592.74      1522.95 o                         
  10   8   0       9150.89       8465.91      1130.30 o                         
  12   8   0      15725.17      14834.33      1319.01 o                         
   2   9   0        518.56        649.53       400.46 o                         
   4   9   0        497.49        957.58       594.44 o                         
   6   9   0        109.98       -381.52       433.53 o                         
   8   9   0       1608.99       1239.64       617.72 o                         
  10   9   0       2534.91       2089.90       650.56 o                         
  12   9   0       1226.89        562.28       648.43 o                         
   0  10   0      32033.93      31891.43      2170.10 o                         
   2  10   0      40557.57      39618.33      1919.21 o                         
   4  10   0      27917.03      28186.68      1688.27 o                         
   6  10   0      27281.28      27207.95      1524.69 o                         
   8  10   0      26221.20      25865.53      1730.00 o                         
  10  10   0      18807.11      17288.03      1913.44 o                         
   2  11   0       2646.46       1021.23       688.80 o                         
   4  11   0        492.19       1107.33       584.30 o                         
   6  11   0       5282.02       8245.73      1199.66 o                         
   2  12   0      35445.39      36273.38      4737.75 o                         
   1   1   1        333.53        352.92        40.58 o                         
   2   1   1       1973.59       2165.11        79.72 o                         
   3   1   1       1951.21       2280.40        98.12 o                         
   4   1   1         15.34        179.77        79.20 o                         
   5   1   1      13551.03      13879.88       334.86 o                         
   6   1   1       2398.20       2286.09       165.24 o                         
   7   1   1       8868.01       8667.14       397.97 o                         
   8   1   1       1790.84       1973.16       258.28 o                         
   9   1   1       8405.42       8219.65       435.72 o                         
  10   1   1       1191.56       1148.30       239.34 o                         
  11   1   1      16256.00      16159.04       582.71 o                         
  12   1   1       4815.29       4777.41       452.55 o                         
  13   1   1       8689.71       8862.50       559.41 o                         
  14   1   1       1205.44       1504.38       337.75 o                         
  15   1   1       8752.79       9234.31       662.93 o                         
  16   1   1       1657.65       2092.95       434.10 o                         
  17   1   1       9841.26       8869.69       860.51 o                         
   0   2   1      66700.48      67695.12       732.17 o                         
   1   2   1      68778.99      69951.20       460.95 o                         
   2   2   1        802.41       1133.62        91.99 o                         
   3   2   1      43926.39      44976.70       429.20 o                         
   4   2   1       2015.60       2204.40       131.20 o                         
   5   2   1      68584.91      67936.27       772.46 o                         
   6   2   1      13348.69      13968.21       399.58 o                         
   7   2   1      28717.16      28407.83       600.48 o                         
   8   2   1        162.62        290.09       239.04 o                         
   9   2   1      28545.43      29079.00       827.42 o                         
  10   2   1       4991.27       5547.52       427.69 o                         
  11   2   1      19275.83      19396.05       829.73 o                         
  12   2   1       1086.86       1371.70       335.87 o                         
  13   2   1      10330.99      11006.86       611.86 o                         
  14   2   1       1054.83       1189.47       378.30 o                         
  15   2   1      12613.98      13764.83       830.78 o                         
  16   2   1       1263.93       2046.30       415.01 o                         
  17   2   1       2437.49       2629.03       661.44 o                         
   1   3   1         58.46         39.37        59.95 o                         
   2   3   1       2886.02       2843.20       110.81 o                         
   3   3   1       1109.39       1129.78       128.27 o                         
   4   3   1         25.51        -62.92       142.95 o                         
   5   3   1       1317.85       1490.51       140.36 o                         
   6   3   1       5708.72       5803.23       221.36 o                         
   7   3   1       1138.82        972.02       144.08 o                         
   8   3   1       1438.62       1445.90       167.17 o                         
   9   3   1        857.56        912.63       336.42 o                         
  10   3   1       2314.24       2247.10       300.04 o                         
  11   3   1       3169.35       3983.49       344.81 o                         
  12   3   1      11942.60      12033.04       846.61 o                         
  13   3   1         47.50       -432.41       432.41 o                         
  14   3   1       1116.36        913.02       408.47 o                         
  15   3   1        357.64        742.34       424.88 o                         
  16   3   1       5139.55       4993.11       594.76 o                         
  17   3   1       3518.12       2394.68      1240.52 o                         
   0   4   1     164447.69     166867.59      1314.95 o                         
   1   4   1      47514.77      47850.13       506.92 o                         
   2   4   1      46031.22      45328.00       485.16 o                         
   3   4   1      18244.67      18148.01       358.09 o                         
   4   4   1      73064.36      73332.55      1024.64 o                         
   5   4   1      66520.07      66611.59      1017.97 o                         
   6   4   1      71115.03      71772.63      1003.34 o                         
   7   4   1      14984.98      15666.25       492.32 o                         
   8   4   1      27738.94      26589.53       590.23 o                         
   9   4   1      23361.04      22629.60       726.98 o                         
  10   4   1      54449.75      57278.19      1450.74 o                         
  11   4   1      21993.29      22142.33       860.35 o                         
  12   4   1      15231.29      14128.13       793.01 o                         
  13   4   1       7827.58       7197.46       776.69 o                         
  14   4   1      17563.47      18174.95       985.08 o                         
  15   4   1      18083.21      18268.95       964.72 o                         
  16   4   1      14541.27      13266.46       902.04 o                         
   1   5   1       6234.91       6397.81       195.92 o                         
   2   5   1       5648.82       5924.43       212.53 o                         
   3   5   1         98.22        101.16        67.15 o                         
   4   5   1         35.57         97.12       142.77 o                         
   5   5   1       7362.07       7858.74       360.92 o                         
   6   5   1      13859.21      14033.50       485.20 o                         
   7   5   1      24632.69      24170.63       696.81 o                         
   8   5   1       2864.53       2291.68       284.29 o                         
   9   5   1       4105.34       4079.64       366.66 o                         
  10   5   1       7719.70       7584.81       603.69 o                         
  11   5   1      27554.38      25687.87       958.82 o                         
  12   5   1      18795.52      19280.05       865.28 o                         
  13   5   1      11936.14      11446.17       830.07 o                         
  14   5   1       2807.08       2942.34       610.53 o                         
  15   5   1      12924.69      12585.48       939.86 o                         
  16   5   1      13071.08      17553.13      2129.05 o                         
   0   6   1     237656.91     234794.67      2106.73 o                         
   1   6   1     179935.70     180888.48      1304.20 o                         
   2   6   1     125970.59     125437.52      1077.04 o                         
   3   6   1     111364.29     111630.02       946.38 o                         
   4   6   1     157813.14     160087.06      1464.39 o                         
   5   6   1     192019.61     193409.38      1732.99 o                         
   6   6   1     133318.52     134305.28      1447.08 o                         
   7   6   1      69756.95      69363.20      1272.12 o                         
   8   6   1      67265.91      67279.21      1360.34 o                         
   9   6   1      79760.92      79550.93      1682.24 o                         
  10   6   1     104658.59     100340.66      2086.63 o                         
  11   6   1      66239.04      69238.22      1784.96 o                         
  12   6   1      33579.74      33229.20      1276.60 o                         
  13   6   1      21503.85      21377.77      1261.58 o                         
  14   6   1      30872.79      28783.78      1578.61 o                         
  15   6   1      36897.09      33296.74      5714.64 o                         
   1   7   1       6293.78       6267.90       265.45 o                         
   2   7   1       6131.73       5942.59       234.74 o                         
   3   7   1       1186.01       1025.08       139.62 o                         
   4   7   1       3335.58       3205.58       238.16 o                         
   5   7   1         20.52        114.63       145.20 o                         
   6   7   1       8290.49       8852.89       383.48 o                         
   7   7   1       5341.72       5468.24       372.80 o                         
   8   7   1        221.20       -196.01       243.27 o                         
   9   7   1       1007.82       1003.03       324.71 o                         
  10   7   1       1153.32       1001.16       344.30 o                         
  11   7   1       4303.32       3205.81       526.19 o                         
  12   7   1       6909.45       6160.52       641.56 o                         
  13   7   1        149.39        -73.69       536.38 o                         
  14   7   1        134.50       -169.55       567.43 o                         
   0   8   1      21612.69      21176.87       907.10 o                         
   1   8   1        382.56        521.04       179.39 o                         
   2   8   1        981.68        941.94       252.92 o                         
   3   8   1       5883.43       5933.35       345.68 o                         
   4   8   1       7435.05       7759.63       425.02 o                         
   5   8   1       1501.46       1959.50       265.36 o                         
   6   8   1       9725.52       9872.69       517.64 o                         
   7   8   1       5001.92       4716.88       431.47 o                         
   8   8   1        136.77        387.91       293.83 o                         
   9   8   1          5.63         46.00       365.58 o                         
  10   8   1      12134.56      11922.01       811.66 o                         
  11   8   1        388.14        358.88       401.21 o                         
  12   8   1        688.69        885.59       426.50 o                         
  13   8   1       2046.78       1851.62       851.14 o                         
   1   9   1       4613.12       4890.64       428.18 o                         
   2   9   1       3251.28       3355.27       434.82 o                         
   3   9   1       1167.09        673.20       324.98 o                         
   4   9   1       5740.38       5553.74       536.21 o                         
   5   9   1         80.66       -152.65       304.14 o                         
   6   9   1       3321.89       2706.43       358.76 o                         
   7   9   1       2067.18       1332.45       350.08 o                         
   8   9   1        331.91        576.38       382.31 o                         
   9   9   1       2197.79       1911.71       426.22 o                         
  10   9   1        211.77        625.14       407.79 o                         
  11   9   1       1439.96       1010.80       452.41 o                         
  12   9   1       1112.31        865.39       611.23 o                         
   0  10   1       6863.99       5961.73       770.67 o                         
   1  10   1        378.14       -101.26       360.29 o                         
   2  10   1      29178.04      30542.33      1194.21 o                         
   3  10   1       2714.29       2857.24       526.40 o                         
   4  10   1      13417.43      14855.43       881.93 o                         
   5  10   1       2327.77       1922.88       392.30 o                         
   6  10   1       8812.89       9213.36       649.76 o                         
   7  10   1       1833.10       1938.20       580.89 o                         
   8  10   1      22160.22      20299.95      1088.24 o                         
   9  10   1         76.22       1693.48       671.00 o                         
  10  10   1       3078.52       2991.40       664.39 o                         
   1  11   1       2239.79       2443.09       566.45 o                         
   2  11   1        170.29        725.01       424.06 o                         
   3  11   1       1086.20       1310.92       447.01 o                         
   4  11   1       3033.75       2786.46       547.82 o                         
   5  11   1        524.34        612.96       456.67 o                         
   6  11   1        340.89        245.30       464.13 o                         
   7  11   1        193.26        737.24      2440.65 o                         
   2  12   1      39934.94      41357.25      5119.81 o                         
   3  12   1      55575.32      56719.79      4221.56 o                         
   1   0   2     682624.00     659234.38     10306.24 o                         
   2   0   2        190.24        400.88        75.77 o                         
   3   0   2     248093.06     248711.17      1440.43 o                         
   4   0   2         71.97        250.46       114.45 o                         
   5   0   2     797960.44     768819.19      4982.66 o                         
   6   0   2        107.46        331.36       191.49 o                         
   7   0   2     157660.05     154572.75      2340.34 o                         
   8   0   2        690.45        978.41       327.79 o                         
   9   0   2     233711.94     233178.05      3224.61 o                         
  10   0   2        234.93        719.55       278.26 o                         
  11   0   2     185112.20     183704.09      3382.54 o                         
  12   0   2        584.56        661.61       432.42 o                         
  13   0   2      52146.63      51699.36      1732.63 o                         
  14   0   2        510.63        695.17       457.40 o                         
  15   0   2     120690.55     118702.96      2900.22 o                         
  16   0   2        378.38        671.42       511.13 o                         
  17   0   2      17289.90      18860.27      1910.12 o                         
   1   1   2       6986.37       7869.26       100.26 o                         
   2   1   2        316.38        517.76        60.06 o                         
   3   1   2       1881.83       2255.64       109.18 o                         
   4   1   2        314.94        373.09        85.70 o                         
   5   1   2      15987.87      16651.46       354.77 o                         
   6   1   2        517.82        670.76       134.68 o                         
   7   1   2      54834.55      54192.70       793.77 o                         
   8   1   2         28.68         89.06       161.56 o                         
   9   1   2        139.54        538.98       209.86 o                         
  10   1   2         17.67        350.89       189.46 o                         
  11   1   2      58575.27      58269.52      1267.68 o                         
  12   1   2        135.45        362.16       295.69 o                         
  13   1   2      10965.54      11004.74       632.38 o                         
  14   1   2          4.78        409.78       306.14 o                         
  15   1   2       9479.67       9304.80       661.57 o                         
  16   1   2        113.29        643.34       424.53 o                         
  17   1   2      45592.16      44498.55      2061.68 o                         
   0   2   2      35025.12      37267.07       428.68 o                         
   1   2   2     159595.41     162424.58       732.05 o                         
   2   2   2      64502.61      66751.52       446.73 o                         
   3   2   2      15944.31      15435.53       214.83 o                         
   4   2   2      39720.33      40240.49       451.81 o                         
   5   2   2     273361.44     274811.59      1684.18 o                         
   6   2   2      20842.30      20780.91       474.94 o                         
   7   2   2      15462.83      15724.85       432.39 o                         
   8   2   2      23129.74      22802.58       679.51 o                         
   9   2   2      56138.79      56831.97      1167.69 o                         
  10   2   2      10051.54      10166.88       560.82 o                         
  11   2   2      62118.74      62993.11      1297.09 o                         
  12   2   2       6601.41       7748.35       566.57 o                         
  13   2   2       5741.18       5347.00       518.31 o                         
  14   2   2       3887.62       3838.95       515.14 o                         
  15   2   2      48954.03      47879.10      1440.26 o                         
  16   2   2       1599.09       2487.73       501.96 o                         
  17   2   2       4088.53       2360.92       704.82 o                         
   1   3   2      31686.74      31757.72       331.26 o                         
   2   3   2         36.46        154.59        63.71 o                         
   3   3   2       5094.34       5164.01       183.92 o                         
   4   3   2       1253.46       1212.87       131.83 o                         
   5   3   2         27.91        207.05       126.81 o                         
   6   3   2        661.78        787.17       122.19 o                         
   7   3   2      28449.94      28936.64       578.28 o                         
   8   3   2        355.22        387.39       176.34 o                         
   9   3   2       5711.36       5923.05       358.00 o                         
  10   3   2       1979.80       2006.41       279.20 o                         
  11   3   2      15346.12      16112.35       648.97 o                         
  12   3   2        421.45        816.65       374.02 o                         
  13   3   2       1282.04       1141.34       437.52 o                         
  14   3   2        900.11       1106.96       471.63 o                         
  15   3   2        478.32        786.71       411.65 o                         
  16   3   2        801.25        997.23       439.36 o                         
  17   3   2      12487.37      13743.61      1370.50 o                         
   0   4   2     136410.11     137100.89      1215.84 o                         
   1   4   2      14893.95      15079.46       258.05 o                         
   2   4   2      74108.04      74944.49       623.62 o                         
   3   4   2       2624.25       2737.12       152.41 o                         
   4   4   2      79747.38      79374.31       926.40 o                         
   5   4   2      46397.57      46537.89       795.82 o                         
   6   4   2      66967.09      65056.46      1072.73 o                         
   7   4   2       2272.54       2271.13       208.20 o                         
   8   4   2      36434.12      35639.36       731.58 o                         
   9   4   2       3191.61       2782.37       295.26 o                         
  10   4   2      32390.26      30630.81      1091.68 o                         
  11   4   2       8958.91       8500.59       633.59 o                         
  12   4   2      16373.68      16834.36       890.05 o                         
  13   4   2       2990.06       2329.14       425.36 o                         
  14   4   2      11026.20      10677.52       768.54 o                         
  15   4   2       7600.86       7852.06       746.92 o                         
  16   4   2       5499.37       6765.18       724.57 o                         
   1   5   2      19174.31      19575.82       301.16 o                         
   2   5   2        152.63        257.29       103.86 o                         
   3   5   2       3266.67       3053.05       152.83 o                         
   4   5   2       1170.29       1538.24       134.45 o                         
   5   5   2       1560.77       1806.02       202.08 o                         
   6   5   2        725.01        500.73       190.62 o                         
   7   5   2       7126.73       7090.80       375.04 o                         
   8   5   2       2685.49       1968.52       300.12 o                         
   9   5   2       7340.55       7681.61       506.69 o                         
  10   5   2       1381.02        742.49       346.28 o                         
  11   5   2       2342.60       1812.48       464.89 o                         
  12   5   2       2741.02       2241.41       381.10 o                         
  13   5   2        249.63       -420.46       435.74 o                         
  14   5   2       1410.28       1593.88       541.82 o                         
  15   5   2        638.16       1290.31       505.89 o                         
  16   5   2       1313.69       2551.75      1107.74 o                         
   0   6   2        382.72        579.46       164.40 o                         
   1   6   2      47924.39      48214.11       625.78 o                         
   2   6   2       2424.62       2397.52       134.34 o                         
   3   6   2      93386.77      93794.20       887.00 o                         
   4   6   2        394.11        539.25       145.40 o                         
   5   6   2      20245.19      20332.31       490.93 o                         
   6   6   2       1186.34       1110.32       190.52 o                         
   7   6   2      68900.41      69462.34      1277.54 o                         
   8   6   2        521.44        628.65       252.49 o                         
   9   6   2      24345.80      24816.72       925.61 o                         
  10   6   2         10.97       -252.74       403.68 o                         
  11   6   2      12566.83      12686.08       795.16 o                         
  12   6   2        742.27       1081.06       405.23 o                         
  13   6   2      34606.94      33966.02      1556.90 o                         
  14   6   2         52.11       -207.35       563.84 o                         
  15   6   2       3339.89        872.96       936.26 o                         
   1   7   2       2988.76       3069.12       187.86 o                         
   2   7   2        731.58        791.09       160.91 o                         
   3   7   2       3938.80       4000.09       201.64 o                         
   4   7   2         80.60        211.88       137.64 o                         
   5   7   2       6934.85       6909.68       329.15 o                         
   6   7   2       2199.13       2169.40       258.40 o                         
   7   7   2       2010.75       2069.81       288.62 o                         
   8   7   2       1780.52       1397.37       313.02 o                         
   9   7   2      19565.02      19513.89       817.60 o                         
  10   7   2       1723.95       1692.68       394.16 o                         
  11   7   2       4286.50       4183.15       468.88 o                         
  12   7   2       1882.13       1269.27       746.12 o                         
  13   7   2      11834.53      10368.12       929.49 o                         
  14   7   2       2224.09       1146.80       803.92 o                         
   0   8   2       6178.30       6342.28       451.77 o                         
   1   8   2      51675.44      54383.09       962.80 o                         
   2   8   2       6625.67       7050.92       385.18 o                         
   3   8   2      86260.05      87158.33      1405.50 o                         
   4   8   2       4523.48       4621.31       395.95 o                         
   5   8   2      37634.14      39048.14       980.89 o                         
   6   8   2       6059.33       5867.45       430.74 o                         
   7   8   2      57275.28      57920.33      1283.31 o                         
   8   8   2       3318.05       3421.80       438.05 o                         
   9   8   2      33717.74      34250.52      1212.75 o                         
  10   8   2       2090.95       2680.76       470.98 o                         
  11   8   2      23563.78      21819.11      1104.55 o                         
  12   8   2       3189.87       3007.19       507.10 o                         
  13   8   2      31070.30      31221.00      2006.50 o                         
   1   9   2        131.51        223.06       312.50 o                         
   2   9   2         88.00        358.26       287.94 o                         
   3   9   2        606.90        964.75       323.72 o                         
   4   9   2        686.41        552.01       395.53 o                         
   5   9   2       2456.12       2472.11       379.81 o                         
   6   9   2        674.52        566.16       318.52 o                         
   7   9   2       1743.29       1222.43       322.74 o                         
   8   9   2       1214.60        761.15       489.63 o                         
   9   9   2       6911.00       6082.98       649.08 o                         
  10   9   2       1511.28        458.83       456.51 o                         
  11   9   2       2918.26       2559.68       902.16 o                         
  12   9   2       1465.41       2218.38       603.66 o                         
   0  10   2        169.05        351.28       516.01 o                         
   1  10   2      41407.37      42832.20      1316.41 o                         
   2  10   2        369.86        784.64       375.99 o                         
   3  10   2      65320.86      66343.11      1685.25 o                         
   4  10   2        303.81        555.04       384.72 o                         
   5  10   2      36170.64      38849.43      1325.93 o                         
   6  10   2        166.39         94.34       350.60 o                         
   7  10   2      37199.39      35899.45      1402.82 o                         
   8  10   2        197.98         86.71       453.28 o                         
   9  10   2      31080.93      30299.14      1420.11 o                         
  10  10   2         89.26        387.27       680.58 o                         
   1  11   2        286.52        683.33       515.08 o                         
   2  11   2         16.61        539.81       467.50 o                         
   3  11   2        223.17         94.43       460.18 o                         
   4  11   2        341.35         86.57       390.04 o                         
   5  11   2       2113.00       2681.29       519.80 o                         
   6  11   2        394.33       -101.73       434.86 o                         
   7  11   2       3368.90       2170.58       681.70 o                         
   2  12   2        892.26      -1549.13      1582.82 o                         
   3  12   2      17217.12      20511.36      3350.32 o                         
   1   1   3       3295.68       3428.08        81.79 o                         
   2   1   3       1744.10       1881.26        77.74 o                         
   3   1   3        576.20        552.00        73.30 o                         
   4   1   3        799.45        850.04        96.04 o                         
   5   1   3         15.54         77.75       119.18 o                         
   6   1   3       9135.44       9219.16       319.38 o                         
   7   1   3       1145.39       1187.35       169.83 o                         
   8   1   3       3068.67       3267.09       241.69 o                         
   9   1   3       1761.61       1314.55       208.36 o                         
  10   1   3       6646.16       6868.76       394.93 o                         
  11   1   3        199.41        280.41       286.23 o                         
  12   1   3       9082.67       9120.60       624.64 o                         
  13   1   3       1079.44       1264.54       324.17 o                         
  14   1   3       3679.26       4026.34       451.95 o                         
  15   1   3        578.87       1077.19       411.09 o                         
  16   1   3       5777.65       6093.88       620.97 o                         
  17   1   3          0.82       -432.33       628.31 o                         
   0   2   3     361325.09     366426.88      1943.50 o                         
   1   2   3       1752.44       1578.06        65.63 o                         
   2   2   3     209403.81     211413.50       919.97 o                         
   3   2   3        501.94        764.84        80.84 o                         
   4   2   3     180309.91     180561.73      1098.60 o                         
   5   2   3       9003.46       9500.01       274.13 o                         
   6   2   3     178707.27     176438.86      1296.52 o                         
   7   2   3        345.49        473.57       147.20 o                         
   8   2   3      87316.46      85941.92      1246.71 o                         
   9   2   3       2127.47       2445.99       233.06 o                         
  10   2   3      84517.52      85032.68      1525.41 o                         
  11   2   3       1711.51       2154.18       304.59 o                         
  12   2   3      47401.02      49209.55      1397.45 o                         
  13   2   3       1058.16        715.63       412.64 o                         
  14   2   3      29922.33      30966.06      1151.11 o                         
  15   2   3       3033.27       2885.86       529.60 o                         
  16   2   3      22434.55      24358.95      1223.09 o                         
  17   2   3        156.36       -686.53       881.27 o                         
   1   3   3        547.59        427.72        68.89 o                         
   2   3   3       4057.85       4212.43       124.65 o                         
   3   3   3       1111.69       1247.16        87.85 o                         
   4   3   3       2511.98       2632.70       133.98 o                         
   5   3   3      11372.12      11799.37       355.16 o                         
   6   3   3       7691.19       7624.01       271.31 o                         
   7   3   3      21126.50      21204.39       471.46 o                         
   8   3   3         31.65        128.76       152.12 o                         
   9   3   3       7467.69       8389.70       429.31 o                         
  10   3   3       1113.36        567.09       275.54 o                         
  11   3   3      23851.34      24277.78       819.15 o                         
  12   3   3       6888.49       7120.57       598.23 o                         
  13   3   3      15188.43      14996.82       845.74 o                         
  14   3   3        131.27        -10.50       373.65 o                         
  15   3   3      12121.80      12878.07       810.95 o                         
  16   3   3       3753.48       3511.39       512.49 o                         
  17   3   3      19998.91      16435.11      1722.50 o                         
   0   4   3     162215.86     162739.55      1601.40 o                         
   1   4   3     194324.53     194057.64      1122.22 o                         
   2   4   3      42874.07      42806.27       446.16 o                         
   3   4   3     101171.94     100154.13       812.13 o                         
   4   4   3      62249.63      60048.79       672.52 o                         
   5   4   3     199661.02     195257.83      1752.82 o                         
   6   4   3      80401.70      79408.97       976.06 o                         
   7   4   3      77332.73      76106.97      1009.66 o                         
   8   4   3      22960.62      22822.15       570.23 o                         
   9   4   3      69590.85      66737.81      1070.43 o                         
  10   4   3      51275.32      49993.98      1260.04 o                         
  11   4   3      63167.90      63764.14      1558.20 o                         
  12   4   3      19354.37      19714.66       980.90 o                         
  13   4   3      28226.31      28537.08      1213.36 o                         
  14   4   3      14152.43      15293.02      1014.34 o                         
  15   4   3      31280.88      30770.06      1561.86 o                         
  16   4   3      16684.53      15814.99      1059.09 o                         
   1   5   3       6039.04       5845.36       204.13 o                         
   2   5   3      11031.23      11009.68       264.44 o                         
   3   5   3        642.40        763.02       119.31 o                         
   4   5   3        979.56       1037.94       123.37 o                         
   5   5   3        285.91        215.36        87.91 o                         
   6   5   3      20142.36      19249.45       553.41 o                         
   7   5   3      10751.57      11145.44       428.63 o                         
   8   5   3       4815.13       4682.88       352.02 o                         
   9   5   3         90.59         38.14       265.54 o                         
  10   5   3       7243.06       6499.43       510.40 o                         
  11   5   3       5892.36       5022.61       512.26 o                         
  12   5   3      24164.60      22012.55      1038.19 o                         
  13   5   3       2922.78       3772.30       834.44 o                         
  14   5   3       4110.00       4240.59       651.12 o                         
  15   5   3       2055.84       2229.95       571.68 o                         
  16   5   3      13923.21      14977.25      2683.68 o                         
   0   6   3      86633.51      84565.79      1210.08 o                         
   1   6   3      65262.25      63688.81       692.14 o                         
   2   6   3      11067.36      11159.50       290.85 o                         
   3   6   3      28386.91      27675.91       400.59 o                         
   4   6   3      33120.36      33542.20       574.94 o                         
   5   6   3      85155.95      85205.34      1054.03 o                         
   6   6   3      36855.88      37510.13       900.31 o                         
   7   6   3      23035.78      22854.97       738.28 o                         
   8   6   3       5042.11       5297.08       393.70 o                         
   9   6   3      27889.66      28020.57       935.24 o                         
  10   6   3      33256.28      32103.66      1175.19 o                         
  11   6   3      35337.49      34527.46      1344.01 o                         
  12   6   3       4526.30       4443.15       602.47 o                         
  13   6   3       9198.61       9695.99       884.17 o                         
  14   6   3       5092.25       4278.44       706.79 o                         
  15   6   3      20749.21      16344.87      1990.30 o                         
   1   7   3       8179.09       8595.82       318.30 o                         
   2   7   3       5652.23       5201.97       260.66 o                         
   3   7   3        369.32        545.75       131.29 o                         
   4   7   3       4613.93       4839.20       300.83 o                         
   5   7   3        835.52        905.97       233.70 o                         
   6   7   3       6073.65       6653.15       426.81 o                         
   7   7   3      11934.91      12071.76       564.96 o                         
   8   7   3         91.73        530.67       299.16 o                         
   9   7   3         83.83       -113.36       320.04 o                         
  10   7   3        119.67        373.90       326.21 o                         
  11   7   3       9691.85       8851.10       643.63 o                         
  12   7   3       5937.63       6630.00       604.87 o                         
  13   7   3       2728.42       2233.21       686.57 o                         
  14   7   3         25.89       -579.36       683.23 o                         
   0   8   3       1633.75       1415.28       277.98 o                         
   1   8   3      40592.33      41141.70       802.75 o                         
   2   8   3       9415.37       9692.32       468.71 o                         
   3   8   3      24159.38      24094.48       790.75 o                         
   4   8   3         81.71        542.57       239.98 o                         
   5   8   3      48887.30      50248.38      1058.29 o                         
   6   8   3         86.06        305.17       283.52 o                         
   7   8   3      12543.39      11757.21       616.82 o                         
   8   8   3       5966.02       5551.84       513.45 o                         
   9   8   3      19135.51      19319.99       916.66 o                         
  10   8   3       2535.11       2712.44       424.74 o                         
  11   8   3      17786.08      16557.82       973.51 o                         
  12   8   3       2365.07       1281.03       527.35 o                         
  13   8   3       2160.39       1349.33       781.96 o                         
   1   9   3       3517.16       3650.40       384.89 o                         
   2   9   3       1985.45       1980.58       319.90 o                         
   3   9   3       1339.75       1227.78       313.30 o                         
   4   9   3       3444.45       3874.88       461.67 o                         
   5   9   3         30.01        276.34       308.38 o                         
   6   9   3       2676.87       2174.18       335.18 o                         
   7   9   3        937.55        583.08       295.23 o                         
   8   9   3        226.72         67.22       383.29 o                         
   9   9   3       2152.57       1943.65       550.74 o                         
  10   9   3         97.37        254.91       422.65 o                         
  11   9   3       1114.17       1782.87       724.37 o                         
   0  10   3      13420.10      14206.50      1174.78 o                         
   1  10   3      33475.03      33490.95      1253.09 o                         
   2  10   3        103.08         44.25       391.34 o                         
   3  10   3      50200.26      52420.29      1505.99 o                         
   4  10   3       4903.23       4232.83       501.48 o                         
   5  10   3      19175.48      18894.69       939.89 o                         
   6  10   3       4041.32       3608.32       480.36 o                         
   7  10   3      34934.09      37464.28      1361.46 o                         
   8  10   3         69.87        510.55       508.25 o                         
   9  10   3      18204.54      18260.69      1196.15 o                         
  10  10   3       5622.33       5705.85      1203.19 o                         
   1  11   3       1488.44       1474.62       506.04 o                         
   2  11   3        319.90        977.09       485.98 o                         
   3  11   3       1399.34       1808.94       521.74 o                         
   4  11   3       2966.90       1923.39       578.24 o                         
   5  11   3        893.94        828.86       437.45 o                         
   6  11   3        565.09        203.28       405.50 o                         
   7  11   3         44.99       -651.88       651.88 o                         
   3  12   3      20870.32      21361.78      3752.64 o                         
   0   0   4     445490.88     437297.00      5171.07 o                         
   1   0   4          9.84        288.18        88.26 o                         
   2   0   4       7151.35       6944.19       211.65 o                         
   3   0   4       1926.31       2384.97       154.06 o                         
   4   0   4      72407.86      72940.83       811.51 o                         
   5   0   4         28.04        433.39       147.76 o                         
   6   0   4     118762.02     120387.59      1449.74 o                         
   7   0   4       1348.99       1488.61       254.76 o                         
   8   0   4       5377.68       6121.99       406.12 o                         
   9   0   4        296.15        349.80       305.78 o                         
  10   0   4     100747.96      99520.48      2362.00 o                         
  11   0   4        219.69        320.09       384.85 o                         
  12   0   4       9127.84       9695.83       823.15 o                         
  13   0   4       1560.64       2588.83       592.87 o                         
  14   0   4      17314.15      15919.64      1053.21 o                         
  15   0   4        214.32        714.86       447.87 o                         
  16   0   4      28211.18      27553.63      1569.71 o                         
  17   0   4        568.82       4618.15      2748.43 o                         
   1   1   4        364.54        447.62        56.29 o                         
   2   1   4      34062.22      35350.08       288.23 o                         
   3   1   4          4.34        237.75        69.39 o                         
   4   1   4      12148.59      12222.58       220.54 o                         
   5   1   4         25.37        288.40       100.71 o                         
   6   1   4      58049.71      56678.51       699.21 o                         
   7   1   4         59.49         99.48       163.71 o                         
   8   1   4        561.80        418.25       173.04 o                         
   9   1   4        123.25        129.34       178.64 o                         
  10   1   4       7830.70       8297.76       426.16 o                         
  11   1   4        469.51        801.10       279.09 o                         
  12   1   4      55074.41      55290.24      1337.47 o                         
  13   1   4          8.70       -310.21       310.21 o                         
  14   1   4        210.58        474.88       352.01 o                         
  15   1   4          0.42        477.61       378.37 o                         
  16   1   4      28354.07      28125.26      1196.65 o                         
  17   1   4         96.85        550.53       664.25 o                         
   0   2   4     674547.62     672998.69      3258.52 o                         
   1   2   4      37377.51      39148.25       297.22 o                         
   2   2   4     131357.27     129935.69       644.40 o                         
   3   2   4      31660.12      31719.32       342.65 o                         
   4   2   4     254421.69     249005.77      1282.94 o                         
   5   2   4      19833.28      20178.30       379.80 o                         
   6   2   4     249372.72     243797.95      1690.27 o                         
   7   2   4      23294.91      23297.59       500.00 o                         
   8   2   4      55003.68      54592.70       886.71 o                         
   9   2   4       6593.36       6891.26       356.15 o                         
  10   2   4     187384.27     186423.64      2266.01 o                         
  11   2   4       7073.64       7934.17       491.95 o                         
  12   2   4      32434.99      32176.26      1076.77 o                         
  13   2   4       5373.04       5287.99       620.63 o                         
  14   2   4      36918.89      39337.45      1418.55 o                         
  15   2   4        811.03       1613.35       660.16 o                         
  16   2   4      42887.79      44702.19      1497.87 o                         
  17   2   4       1713.68        590.59       690.90 o                         
   1   3   4       1495.84       1722.24        91.30 o                         
   2   3   4      27240.57      28003.79       308.21 o                         
   3   3   4         11.13         78.89        72.22 o                         
   4   3   4      12718.44      13208.68       295.49 o                         
   5   3   4         26.27        228.02       117.56 o                         
   6   3   4      35229.07      34561.39       577.69 o                         
   7   3   4       1104.00       1444.22       141.85 o                         
   8   3   4        986.47        999.71       154.01 o                         
   9   3   4        839.55       1111.03       247.17 o                         
  10   3   4       3135.44       3145.04       346.86 o                         
  11   3   4        153.84        436.03       254.61 o                         
  12   3   4      30410.28      30842.03      1075.31 o                         
  13   3   4       1022.10        958.34       419.48 o                         
  14   3   4         24.58        130.94       390.78 o                         
  15   3   4        680.01       1004.90       445.15 o                         
  16   3   4      16601.44      17217.03      1058.02 o                         
  17   3   4         48.92        355.98      1570.40 o                         
   0   4   4      53550.26      54185.75       864.06 o                         
   1   4   4      64160.38      64541.34       548.23 o                         
   2   4   4        980.26       1098.24        95.51 o                         
   3   4   4      46694.76      46876.61       560.37 o                         
   4   4   4      14283.23      14770.44       395.37 o                         
   5   4   4      57144.10      56470.42       787.52 o                         
   6   4   4      13743.92      13894.54       477.94 o                         
   7   4   4      22650.87      22254.05       514.74 o                         
   8   4   4       1305.31       1279.72       155.38 o                         
   9   4   4      30814.06      30166.06       902.75 o                         
  10   4   4      28999.08      30057.81      1166.20 o                         
  11   4   4      12770.56      13516.67       666.87 o                         
  12   4   4        101.93        572.34       341.05 o                         
  13   4   4       7877.31       8568.79       647.92 o                         
  14   4   4       1472.12        821.01       405.70 o                         
  15   4   4       7461.40       7765.36       827.22 o                         
  16   4   4       6919.67       8469.71      1088.49 o                         
   1   5   4        170.62        174.61        97.16 o                         
   2   5   4       5661.65       5928.60       198.43 o                         
   3   5   4        892.43       1002.47        89.00 o                         
   4   5   4      21590.73      21890.23       486.91 o                         
   5   5   4        462.81        520.60       134.95 o                         
   6   5   4       2045.32       1973.15       278.06 o                         
   7   5   4       1674.08       1982.33       254.64 o                         
   8   5   4       4035.36       3970.84       343.18 o                         
   9   5   4       1238.91       1590.75       323.89 o                         
  10   5   4       6292.51       7008.72       552.42 o                         
  11   5   4       1123.11        804.43       385.64 o                         
  12   5   4         11.33       -193.94       368.36 o                         
  13   5   4       2206.83       2072.30       471.04 o                         
  14   5   4       9743.47       6954.95       797.51 o                         
  15   5   4        431.99        743.55       744.48 o                         
  16   5   4         69.41         68.07      1177.81 o                         
   0   6   4       4257.07       4716.99       366.05 o                         
   1   6   4        161.91        484.89       156.01 o                         
   2   6   4      40199.04      40434.96       627.36 o                         
   3   6   4       3954.44       3902.38       218.65 o                         
   4   6   4       8120.86       7979.40       290.85 o                         
   5   6   4        340.31        141.07       187.98 o                         
   6   6   4       8877.83       9229.49       469.52 o                         
   7   6   4       1636.25       1257.21       251.63 o                         
   8   6   4      31721.13      31413.67       891.64 o                         
   9   6   4         79.44        495.73       284.80 o                         
  10   6   4        801.60        890.34       341.56 o                         
  11   6   4         27.58        349.72       357.22 o                         
  12   6   4      15735.54      15103.06       953.64 o                         
  13   6   4         48.71        952.03       422.09 o                         
  14   6   4       5927.75       6137.44       749.39 o                         
  15   6   4          1.20       -365.29       802.44 o                         
   1   7   4          0.43       -143.33       173.62 o                         
   2   7   4        653.87        716.48       200.05 o                         
   3   7   4        146.56        329.70       227.18 o                         
   4   7   4       7263.33       8041.87       444.35 o                         
   5   7   4       2112.79       1994.61       305.62 o                         
   6   7   4        441.78        433.26       242.93 o                         
   7   7   4         92.10        225.48       251.94 o                         
   8   7   4       2052.43       2259.77       341.52 o                         
   9   7   4       1752.29       1676.92       333.25 o                         
  10   7   4       4678.16       4633.18       468.81 o                         
  11   7   4       2552.25       3113.10       471.06 o                         
  12   7   4        449.47        -91.35       336.45 o                         
  13   7   4        213.14          1.03       621.61 o                         
  14   7   4       6495.83       7095.77      1557.77 o                         
   0   8   4     123025.59     125115.22      2096.35 o                         
   1   8   4       2155.54       2064.66       215.02 o                         
   2   8   4     173923.61     174073.72      1968.55 o                         
   3   8   4       6675.35       7183.24       462.04 o                         
   4   8   4     118432.68     119780.12      1657.14 o                         
   5   8   4        558.01        407.82       230.59 o                         
   6   8   4      98213.87      98672.48      1595.29 o                         
   7   8   4       3393.71       3204.67       358.49 o                         
   8   8   4     114399.10     115533.12      2163.76 o                         
   9   8   4       2085.32       2892.74       424.53 o                         
  10   8   4      56318.76      53141.81      1559.29 o                         
  11   8   4        750.86        843.00       392.17 o                         
  12   8   4      55915.86      53665.88      1758.87 o                         
  13   8   4        953.35       2514.17      1617.35 o                         
   1   9   4         38.02        156.12       275.33 o                         
   2   9   4       1210.50       1435.95       311.39 o                         
   3   9   4        182.58        290.69       276.00 o                         
   4   9   4       5431.61       5079.69       408.57 o                         
   5   9   4        250.13        529.02       271.76 o                         
   6   9   4       3407.58       3032.89       457.28 o                         
   7   9   4       1308.81       1124.37       320.97 o                         
   8   9   4      11365.94      11173.26       727.97 o                         
   9   9   4        771.00       1101.82       360.19 o                         
  10   9   4      14969.41      14153.28       854.42 o                         
  11   9   4        751.85        193.95       532.53 o                         
   0  10   4      65619.39      65539.59      2488.00 o                         
   1  10   4        127.95        224.63       400.32 o                         
   2  10   4      76150.14      77542.62      1814.03 o                         
   3  10   4         73.96        367.41       334.39 o                         
   4  10   4      62337.04      63078.29      1681.94 o                         
   5  10   4         20.13         -1.80       374.19 o                         
   6  10   4      48996.18      49752.03      1532.38 o                         
   7  10   4        138.70        367.74       389.67 o                         
   8  10   4      51147.32      52230.28      1837.38 o                         
   9  10   4         21.48       -579.31       579.31 o                         
  10  10   4      37592.91      36772.65      8279.54 o                         
   1  11   4         35.65        692.54       516.87 o                         
   2  11   4        574.31        562.37       438.95 o                         
   3  11   4        113.34       -162.43       636.35 o                         
   4  11   4         63.80        685.20       535.19 o                         
   5  11   4        158.18        722.25       393.66 o                         
   6  11   4        433.07        261.66       480.02 o                         
   7  11   4        375.20       -102.06       716.00 o                         
   1   1   5       2120.60       2368.11        92.75 o                         
   2   1   5        201.58        248.40        60.65 o                         
   3   1   5       1360.45       1369.70        82.84 o                         
   4   1   5        866.45        946.75        88.05 o                         
   5   1   5          6.93        103.06        95.59 o                         
   6   1   5        319.50        371.87       106.69 o                         
   7   1   5        355.77        509.92       118.44 o                         
   8   1   5       2276.14       2637.62       237.67 o                         
   9   1   5        809.46        691.89       210.47 o                         
  10   1   5       1111.72        933.27       254.18 o                         
  11   1   5        343.81        478.80       278.29 o                         
  12   1   5        206.50        361.56       300.20 o                         
  13   1   5         17.81       -163.59       305.19 o                         
  14   1   5       1514.12       1691.52       320.46 o                         
  15   1   5          4.05        724.28       411.78 o                         
  16   1   5        297.96        833.15       466.36 o                         
  17   1   5        203.91       -108.78       820.15 o                         
   0   2   5     161583.69     164961.00      1156.99 o                         
   1   2   5     156216.53     157352.27       733.99 o                         
   2   2   5      75300.13      76407.87       492.83 o                         
   3   2   5      88769.03      89305.89       587.19 o                         
   4   2   5      75573.14      74312.36       607.67 o                         
   5   2   5     125917.55     124858.95       922.07 o                         
   6   2   5      74283.13      73039.06       758.76 o                         
   7   2   5      76939.51      76179.88       808.04 o                         
   8   2   5      39859.79      39877.16       686.05 o                         
   9   2   5      45901.55      45698.39       839.75 o                         
  10   2   5      41762.27      43413.16       920.76 o                         
  11   2   5      49284.33      48404.04      1084.60 o                         
  12   2   5      20994.66      20844.73       796.53 o                         
  13   2   5      22331.08      23941.24       999.90 o                         
  14   2   5      17141.69      20323.71      1028.76 o                         
  15   2   5      20919.85      20106.12      1010.95 o                         
  16   2   5      12036.44      11668.88       880.62 o                         
  17   2   5       9914.38      10889.92      1646.99 o                         
   1   3   5       6626.61       6668.98       153.62 o                         
   2   3   5       2769.65       2902.15       113.12 o                         
   3   3   5        142.38        178.02        76.55 o                         
   4   3   5       4250.65       4708.35       175.38 o                         
   5   3   5       9163.11       9285.44       305.43 o                         
   6   3   5      18364.68      17955.66       429.34 o                         
   7   3   5      16561.10      16216.46       420.95 o                         
   8   3   5       8069.70       8034.17       285.27 o                         
   9   3   5       2346.81       2659.57       271.25 o                         
  10   3   5      19677.58      20776.48       693.36 o                         
  11   3   5      24487.51      25165.92       787.11 o                         
  12   3   5      28550.34      29167.76      1043.01 o                         
  13   3   5       7300.46       7157.31       698.90 o                         
  14   3   5       9357.49       9913.64       711.03 o                         
  15   3   5      10081.89       9819.91       792.08 o                         
  16   3   5      18621.71      16051.93      1054.84 o                         
  17   3   5      14419.03      14037.87      2444.43 o                         
   0   4   5     286534.19     288422.72      2622.03 o                         
   1   4   5     158019.34     156965.06       991.76 o                         
   2   4   5     164327.89     165915.86      1116.40 o                         
   3   4   5     106486.87     106394.93       836.51 o                         
   4   4   5     172672.78     171780.19      1170.76 o                         
   5   4   5     155491.16     152528.38      1268.26 o                         
   6   4   5     150027.16     147837.20      1683.23 o                         
   7   4   5      69880.45      67574.26      1254.48 o                         
   8   4   5      89545.31      86748.38      1281.83 o                         
   9   4   5      66057.60      63238.77      1239.79 o                         
  10   4   5     100292.74      98216.65      1621.42 o                         
  11   4   5      56392.65      54451.38      1251.93 o                         
  12   4   5      39456.92      40368.64      1244.99 o                         
  13   4   5      21748.45      20923.07      1006.33 o                         
  14   4   5      35659.54      35266.42      1456.50 o                         
  15   4   5      32723.16      31835.82      1584.58 o                         
  16   4   5      26105.50      27483.99      1932.17 o                         
   1   5   5       4104.35       4292.05       204.19 o                         
   2   5   5       2430.51       2580.99       141.76 o                         
   3   5   5        732.16        596.25        99.80 o                         
   4   5   5        365.18        526.28        99.49 o                         
   5   5   5       2361.92       2394.75       220.06 o                         
   6   5   5       4571.95       4337.93       405.20 o                         
   7   5   5       7205.61       6673.08       420.83 o                         
   8   5   5         41.40        306.98       217.11 o                         
   9   5   5         34.42         91.10       271.45 o                         
  10   5   5       2554.02       1978.75       336.30 o                         
  11   5   5      12262.69      12917.19       669.42 o                         
  12   5   5       6495.57       6728.07       596.83 o                         
  13   5   5       1019.20       1424.60       505.36 o                         
  14   5   5        149.88       -182.98       526.04 o                         
  15   5   5       3652.96       3515.22       654.98 o                         
   0   6   5      11698.02      11137.29       479.66 o                         
   1   6   5       2590.73       2739.35       211.91 o                         
   2   6   5        327.70        469.83       151.33 o                         
   3   6   5        314.36        509.99       104.27 o                         
   4   6   5       4074.54       3669.36       163.89 o                         
   5   6   5      12758.24      12833.88       539.16 o                         
   6   6   5       3832.65       4118.58       356.53 o                         
   7   6   5        710.53        490.22       229.82 o                         
   8   6   5        468.24        550.30       306.44 o                         
   9   6   5       3059.53       2788.46       331.24 o                         
  10   6   5      11178.93      10558.03       632.08 o                         
  11   6   5       3404.71       3523.60       433.90 o                         
  12   6   5        348.98         46.19       388.17 o                         
  13   6   5         91.14        861.85       501.96 o                         
  14   6   5       2243.50       1757.76       556.28 o                         
  15   6   5       6769.34       6515.82      1418.09 o                         
   1   7   5       6148.39       5851.10       275.16 o                         
   2   7   5       5267.75       5341.81       305.85 o                         
   3   7   5        292.17         36.48       143.46 o                         
   4   7   5        699.46        558.23       225.06 o                         
   5   7   5        309.91        533.96       239.80 o                         
   6   7   5       8532.67       8768.39       488.46 o                         
   7   7   5       9275.67       9823.35       515.32 o                         
   8   7   5       1434.50       1224.21       288.26 o                         
   9   7   5         64.78        242.89       304.67 o                         
  10   7   5       3577.95       3477.71       424.37 o                         
  11   7   5       7720.24       7441.49       575.53 o                         
  12   7   5       9263.51      10538.32       801.64 o                         
  13   7   5       1590.12       1757.43       495.64 o                         
  14   7   5       1278.59       2528.05      1352.05 o                         
   0   8   5      40984.92      40865.75      1183.31 o                         
   1   8   5      13742.36      13319.06       477.27 o                         
   2   8   5      12043.58      12382.09       527.42 o                         
   3   8   5        478.40        769.50       274.98 o                         
   4   8   5      22913.89      22275.69       741.14 o                         
   5   8   5      27836.95      28683.07       844.29 o                         
   6   8   5      20370.54      21020.96       752.92 o                         
   7   8   5        212.97        316.46       278.39 o                         
   8   8   5       4709.98       5126.13       484.48 o                         
   9   8   5       5819.42       5219.16       523.54 o                         
  10   8   5      19682.71      19953.53       984.97 o                         
  11   8   5       6772.83       5989.46       679.37 o                         
  12   8   5       2539.92       2201.12       515.30 o                         
  13   8   5         12.27      -1775.29      1775.29 o                         
   1   9   5       5084.35       4993.44       422.45 o                         
   2   9   5       2125.99       2095.48       307.08 o                         
   3   9   5        959.23       1164.17       420.37 o                         
   4   9   5       3887.58       3454.35       418.73 o                         
   5   9   5        496.36         29.09       316.49 o                         
   6   9   5       1803.47       1478.52       363.27 o                         
   7   9   5       2980.41       2742.80       471.05 o                         
   8   9   5        200.11        699.31       362.92 o                         
   9   9   5       2723.76       1914.22       566.21 o                         
  10   9   5        254.85        689.10       413.46 o                         
  11   9   5        812.95       -165.15       570.56 o                         
   0  10   5       3634.25       5414.12       900.85 o                         
   1  10   5        144.32         56.09       393.59 o                         
   2  10   5      19359.82      18896.56      1026.89 o                         
   3  10   5       8740.82       9771.33       722.14 o                         
   4  10   5       8090.08       7534.99       656.21 o                         
   5  10   5       1047.79       1109.59       425.45 o                         
   6  10   5       4634.87       4949.27       574.29 o                         
   7  10   5       5176.29       4711.42       545.57 o                         
   8  10   5      13852.02      14404.94      1182.18 o                         
   9  10   5        447.69        349.53       487.31 o                         
   1  11   5       1757.39       2132.30       488.71 o                         
   2  11   5        124.61        749.69       471.29 o                         
   3  11   5       1392.05       1102.95       416.32 o                         
   4  11   5       3280.92       3686.97       574.71 o                         
   5  11   5        656.81        249.51       539.39 o                         
   6  11   5         75.79        387.83       506.88 o                         
   7  11   5         13.26         59.61       641.22 o                         
   0   0   6        308.53       1312.15       191.55 o                         
   1   0   6      21797.25      20865.46       369.43 o                         
   2   0   6       5923.36       6718.88       235.31 o                         
   3   0   6      22755.75      25871.99       480.00 o                         
   4   0   6         16.37        438.28       180.15 o                         
   5   0   6      82717.51      84189.54      1174.61 o                         
   6   0   6         39.95        376.35       201.98 o                         
   7   0   6        489.63        684.40       225.55 o                         
   8   0   6       2406.42       3228.09       389.19 o                         
   9   0   6       2724.13       3781.87       512.03 o                         
  10   0   6        103.76        306.41       389.87 o                         
  11   0   6      28226.75      28205.23      1477.21 o                         
  12   0   6        685.21        623.27       495.48 o                         
  13   0   6        167.77       1050.68       545.79 o                         
  14   0   6          7.23       -228.37       485.72 o                         
  15   0   6      22207.36      19990.41      1311.01 o                         
  16   0   6          0.89        251.28       854.47 o                         
  17   0   6       1725.96       2763.69      2352.59 o                         
   1   1   6      59210.69      60150.99       474.56 o                         
   2   1   6        182.02        192.93        65.48 o                         
   3   1   6      11551.35      11799.74       207.91 o                         
   4   1   6       1687.70       1841.05       121.22 o                         
   5   1   6       5033.79       5016.01       201.58 o                         
   6   1   6        300.91        328.39       102.41 o                         
   7   1   6      54579.23      54753.76       724.10 o                         
   8   1   6         16.60         14.48       121.55 o                         
   9   1   6       2884.25       2971.96       261.65 o                         
  10   1   6        635.28        876.94       377.02 o                         
  11   1   6      46867.71      46963.21      1182.68 o                         
  12   1   6         38.04        -89.76       314.50 o                         
  13   1   6       6388.71       5754.67       493.46 o                         
  14   1   6        459.12       -174.97       371.75 o                         
  15   1   6       6867.74       7812.47       649.62 o                         
  16   1   6          8.06       -454.54       454.54 o                         
  17   1   6      30678.78      30898.78      2688.30 o                         
   0   2   6      12715.85      13452.64       287.32 o                         
   1   2   6     388479.47     387694.69      1563.20 o                         
   2   2   6        345.38        516.91        68.54 o                         
   3   2   6     150523.20     149901.00       874.01 o                         
   4   2   6       3109.41       3358.68       130.77 o                         
   5   2   6     424274.00     418677.84      2728.97 o                         
   6   2   6       3033.02       3648.73       200.52 o                         
   7   2   6     106895.83     104779.91      1043.30 o                         
   8   2   6        203.84        383.38       119.31 o                         
   9   2   6     115352.42     116276.17      1398.84 o                         
  10   2   6       1727.57       2060.38       263.32 o                         
  11   2   6     126483.75     126984.73      1744.57 o                         
  12   2   6         10.26        329.02       277.33 o                         
  13   2   6      22801.45      23332.42       990.73 o                         
  14   2   6        113.24        827.97       427.81 o                         
  15   2   6      66353.52      68496.46      1932.09 o                         
  16   2   6         65.53        177.23       707.44 o                         
  17   2   6      11776.99      11632.57      1700.07 o                         
   1   3   6      31075.96      30492.65       342.41 o                         
   2   3   6        609.83        612.11        71.91 o                         
   3   3   6       2679.14       2705.32       127.00 o                         
   4   3   6        949.58        998.26        97.65 o                         
   5   3   6       2722.69       3064.09       181.64 o                         
   6   3   6        500.93        630.39       145.27 o                         
   7   3   6      35587.86      35470.24       683.30 o                         
   8   3   6        390.44        447.70       139.93 o                         
   9   3   6        426.11        438.42       212.11 o                         
  10   3   6        375.57        362.56       250.34 o                         
  11   3   6      31790.10      30851.69       871.68 o                         
  12   3   6        783.88        365.44       314.08 o                         
  13   3   6       4669.38       4841.47       792.02 o                         
  14   3   6          8.06        776.72       512.20 o                         
  15   3   6       5539.01       5344.26       707.00 o                         
  16   3   6         38.48       -421.00       539.35 o                         
   0   4   6        919.80        816.70       147.71 o                         
   1   4   6      23560.27      23395.66       322.93 o                         
   2   4   6      18297.47      18472.58       344.59 o                         
   3   4   6        857.90       1126.91       100.26 o                         
   4   4   6       4341.92       4588.84       181.22 o                         
   5   4   6      54210.95      53119.62       705.24 o                         
   6   4   6       3306.38       3527.74       229.03 o                         
   7   4   6         76.42        145.79       167.92 o                         
   8   4   6       8476.42       8736.34       429.70 o                         
   9   4   6      12362.96      12778.25       531.64 o                         
  10   4   6        848.59        714.22       263.91 o                         
  11   4   6      15842.30      16268.64       718.39 o                         
  12   4   6       3061.30       3384.48       389.06 o                         
  13   4   6         61.48        213.10       439.51 o                         
  14   4   6        738.46        923.09       473.80 o                         
  15   4   6      16033.13      15508.65      1041.02 o                         
  16   4   6        641.84       1274.79       856.71 o                         
   1   5   6      11702.22      11837.68       293.42 o                         
   2   5   6         14.81          6.95        92.94 o                         
   3   5   6       5512.37       5367.98       243.95 o                         
   4   5   6         87.38        333.33        97.10 o                         
   5   5   6       5626.90       5563.67       279.37 o                         
   6   5   6         97.15        -84.46       238.43 o                         
   7   5   6        434.46        652.07       211.30 o                         
   8   5   6         44.06        160.23       205.72 o                         
   9   5   6      17399.86      17585.64       685.85 o                         
  10   5   6        576.31        608.74       338.42 o                         
  11   5   6        204.46       -128.29       317.63 o                         
  12   5   6         25.19        225.32       348.64 o                         
  13   5   6       5284.75       3935.20       569.73 o                         
  14   5   6        520.83        650.71       539.38 o                         
  15   5   6       5516.21       4636.79       905.96 o                         
   0   6   6       2331.13       2514.96       268.61 o                         
   1   6   6       3138.85       3236.62       203.99 o                         
   2   6   6         50.66         90.48       106.44 o                         
   3   6   6      22052.38      22675.12       486.95 o                         
   4   6   6        997.37       1260.93       170.61 o                         
   5   6   6        106.77        465.39       237.28 o                         
   6   6   6         77.68       -175.97       306.13 o                         
   7   6   6      18899.80      19612.30       708.03 o                         
   8   6   6         23.02        154.67       241.82 o                         
   9   6   6       2803.28       3308.17       455.62 o                         
  10   6   6       1030.15        386.14       328.59 o                         
  11   6   6       1185.64        792.34       413.25 o                         
  12   6   6        257.43        172.86       346.02 o                         
  13   6   6      14278.88      15228.53      1048.93 o                         
  14   6   6        473.39        584.67       488.21 o                         
  15   6   6        222.75       -546.49      1209.84 o                         
   1   7   6       4589.52       4499.84       256.16 o                         
   2   7   6         34.12         78.44       169.61 o                         
   3   7   6        962.40        703.62       193.97 o                         
   4   7   6        615.77        684.96       260.12 o                         
   5   7   6       1678.49       1872.32       278.56 o                         
   6   7   6         13.42         45.30       252.07 o                         
   7   7   6        285.37        447.67       264.32 o                         
   8   7   6        107.77        121.23       251.68 o                         
   9   7   6       5327.14       5325.80       470.69 o                         
  10   7   6        348.49        438.43       317.80 o                         
  11   7   6         36.14        242.36       407.01 o                         
  12   7   6        472.78        338.22       464.94 o                         
  13   7   6       1621.61       1343.63       603.59 o                         
  14   7   6          5.68       -644.95      1364.27 o                         
   0   8   6       2583.52       2500.94       360.34 o                         
   1   8   6     167047.47     169455.53      1821.01 o                         
   2   8   6        996.80       1427.83       283.42 o                         
   3   8   6     208458.34     210562.28      2358.12 o                         
   4   8   6       2279.07       2728.20       318.99 o                         
   5   8   6     129560.41     132800.94      2053.66 o                         
   6   8   6        612.80        946.97       266.15 o                         
   7   8   6     139858.09     140805.94      2037.29 o                         
   8   8   6       1162.73       1041.40       336.50 o                         
   9   8   6      94170.02      93331.95      2023.65 o                         
  10   8   6       1800.68       1716.36       403.95 o                         
  11   8   6      64007.93      64684.34      1889.18 o                         
  12   8   6         43.14       -721.73       721.73 o                         
   1   9   6          2.48         55.98       247.75 o                         
   2   9   6          3.75         13.76       261.36 o                         
   3   9   6       3204.87       3171.91       405.14 o                         
   4   9   6          2.08        206.84       299.55 o                         
   5   9   6       5805.43       6074.22       504.46 o                         
   6   9   6        160.16         68.05       325.08 o                         
   7   9   6      10297.56      10222.52       827.07 o                         
   8   9   6         50.13       -390.21       390.21 o                         
   9   9   6      19074.96      18280.62      1074.54 o                         
  10   9   6         65.53         -1.22       510.99 o                         
  11   9   6      10370.52      10437.47      1239.69 o                         
   0  10   6        733.91        646.96       616.35 o                         
   1  10   6      72963.64      74431.80      2147.91 o                         
   2  10   6        137.93        -55.04       394.05 o                         
   3  10   6      79562.54      82614.99      1998.02 o                         
   4  10   6        303.07        993.55       427.60 o                         
   5  10   6      68962.49      68865.52      1974.63 o                         
   6  10   6        242.84       -214.47       361.70 o                         
   7  10   6      52097.94      52924.56      1811.45 o                         
   8  10   6        160.35        595.87       891.26 o                         
   9  10   6      45483.46      43562.03      2284.94 o                         
   1  11   6         51.51        444.40       413.78 o                         
   2  11   6         48.40        212.38       433.38 o                         
   3  11   6         24.22        -30.41       645.97 o                         
   4  11   6         18.17        317.71       576.97 o                         
   5  11   6         18.88        387.29       544.92 o                         
   6  11   6         22.58       -252.12       732.20 o                         
   7  11   6        866.89       2142.89       718.75 o                         
   1   1   7        903.20        991.68        92.64 o                         
   2   1   7        713.53        761.91        84.54 o                         
   3   1   7         25.41        265.80        69.31 o                         
   4   1   7        720.91        723.73       123.05 o                         
   5   1   7        894.98        805.05       102.28 o                         
   6   1   7        172.16        137.21       122.07 o                         
   7   1   7       2700.30       2752.52       186.73 o                         
   8   1   7       5251.98       5180.75       286.73 o                         
   9   1   7        279.61        604.81       177.65 o                         
  10   1   7        639.09        575.03       242.11 o                         
  11   1   7       2484.19       2667.09       319.66 o                         
  12   1   7        906.35        919.46       327.19 o                         
  13   1   7       1452.00       1971.64       397.54 o                         
  14   1   7       2753.37       3562.42       508.97 o                         
  15   1   7       1116.54       1376.72       498.10 o                         
  16   1   7        150.19        197.78       434.59 o                         
  17   1   7       1911.49       3326.87      1054.35 o                         
   0   2   7      32250.18      32235.85       571.26 o                         
   1   2   7     215904.38     217596.64      1261.18 o                         
   2   2   7      18244.07      18789.62       309.00 o                         
   3   2   7     125321.26     124979.27       884.79 o                         
   4   2   7      15559.81      14868.09       279.63 o                         
   5   2   7     176903.41     177002.62      1465.77 o                         
   6   2   7      19199.10      19046.46       421.64 o                         
   7   2   7     111176.73     109821.48      1149.31 o                         
   8   2   7       8923.14       8867.25       317.86 o                         
   9   2   7      64426.20      64056.45      1094.66 o                         
  10   2   7      13140.71      14375.27       553.06 o                         
  11   2   7      65842.04      67108.16      1277.95 o                         
  12   2   7       4834.87       4748.95       457.38 o                         
  13   2   7      36578.32      36171.93      1214.59 o                         
  14   2   7       5330.90       5541.93       658.26 o                         
  15   2   7      25877.11      26938.91      1309.80 o                         
  16   2   7       5009.16       5420.26       667.93 o                         
  17   2   7      14344.02      15310.54      1892.71 o                         
   1   3   7       3433.30       3407.42       126.79 o                         
   2   3   7       6602.75       6693.04       212.45 o                         
   3   3   7        163.84        295.82        82.20 o                         
   4   3   7        514.84        549.27        95.90 o                         
   5   3   7       3364.04       3251.00       193.81 o                         
   6   3   7      27935.10      28126.74       566.97 o                         
   7   3   7      11707.81      11511.68       385.10 o                         
   8   3   7       6039.68       6080.17       336.39 o                         
   9   3   7        901.78       1032.12       213.66 o                         
  10   3   7      19816.59      19271.42       661.56 o                         
  11   3   7      10655.10      11581.18       556.68 o                         
  12   3   7      27260.02      26889.40      1068.28 o                         
  13   3   7       5726.66       5720.51       585.70 o                         
  14   3   7       8272.64       8800.20       797.28 o                         
  15   3   7       5237.70       4613.54       652.90 o                         
  16   3   7      21293.57      21736.90      1715.03 o                         
   0   4   7     239783.95     235932.27      1961.42 o                         
   1   4   7     129731.36     127182.73       973.34 o                         
   2   4   7     115088.16     113176.88       901.78 o                         
   3   4   7      73511.38      72187.09       686.18 o                         
   4   4   7     131302.70     131010.40      1048.61 o                         
   5   4   7     132102.48     130654.90      1207.68 o                         
   6   4   7     135471.41     131884.97      1361.14 o                         
   7   4   7      63921.53      61445.34       985.62 o                         
   8   4   7      55822.02      54763.45      1071.66 o                         
   9   4   7      44491.79      44427.43       971.73 o                         
  10   4   7      82162.15      80689.67      1369.99 o                         
  11   4   7      51878.74      49982.24      1234.76 o                         
  12   4   7      33708.36      35021.44      1338.09 o                         
  13   4   7      24074.92      22963.37      1147.01 o                         
  14   4   7      23767.01      24950.09      1321.36 o                         
  15   4   7      24223.55      24969.64      1494.10 o                         
  16   4   7      22522.31      22718.70      2333.64 o                         
   1   5   7       4149.05       4229.40       182.70 o                         
   2   5   7       5962.88       6037.10       200.95 o                         
   3   5   7        113.59        265.71       128.84 o                         
   4   5   7       5702.76       5737.46       230.55 o                         
   5   5   7       2348.54       2390.74       215.45 o                         
   6   5   7       8043.50       8781.61       427.15 o                         
   7   5   7      13269.80      13706.82       546.08 o                         
   8   5   7         17.49        359.48       205.86 o                         
   9   5   7        946.81       1217.89       258.86 o                         
  10   5   7        258.37        435.03       293.25 o                         
  11   5   7      10978.16      10615.12       645.02 o                         
  12   5   7       6731.07       5431.72       610.11 o                         
  13   5   7       5932.42       4819.92       636.51 o                         
  14   5   7         23.82       -618.40       643.72 o                         
  15   5   7       6460.54       7501.74      1329.31 o                         
   0   6   7      36714.13      37574.85       854.83 o                         
   1   6   7      15770.62      15780.00       437.22 o                         
   2   6   7        559.45        518.77        85.35 o                         
   3   6   7       4631.18       4265.79       230.76 o                         
   4   6   7      11003.21      11316.78       427.95 o                         
   5   6   7      28238.14      28907.98       792.18 o                         
   6   6   7      14460.28      14798.66       680.26 o                         
   7   6   7       3493.96       3423.27       331.48 o                         
   8   6   7        342.73        590.69       290.51 o                         
   9   6   7       6715.43       6309.57       470.73 o                         
  10   6   7      19495.59      19257.39       833.68 o                         
  11   6   7      10930.88      10786.48       638.90 o                         
  12   6   7       1470.98       1725.47       457.33 o                         
  13   6   7       1707.28       1469.61       473.39 o                         
  14   6   7       3169.53       5132.55       936.09 o                         
   1   7   7       4382.18       4597.06       277.26 o                         
   2   7   7       5872.30       5576.65       297.47 o                         
   3   7   7        230.81        600.77       227.53 o                         
   4   7   7       2001.29       2026.62       305.60 o                         
   5   7   7        101.86        261.03       230.94 o                         
   6   7   7      10605.68      10961.44       559.44 o                         
   7   7   7       7199.06       7241.34       477.83 o                         
   8   7   7       1212.67        916.60       306.85 o                         
   9   7   7          6.62        483.07       309.51 o                         
  10   7   7       1901.13       2752.21       493.74 o                         
  11   7   7       3822.38       3661.11       480.65 o                         
  12   7   7      11116.96      11655.87       887.07 o                         
  13   7   7       1781.75       1202.63       600.12 o                         
  14   7   7        453.21       1122.11      1006.02 o                         
   0   8   7      61565.39      61231.67      1510.27 o                         
   1   8   7       1816.84       1976.92       252.27 o                         
   2   8   7      12645.32      12174.80       543.28 o                         
   3   8   7         63.42        450.59       258.53 o                         
   4   8   7      35354.88      36080.94      1014.68 o                         
   5   8   7       6989.19       7780.49       554.12 o                         
   6   8   7      25913.58      27150.57       951.25 o                         
   7   8   7        212.99        696.62       264.38 o                         
   8   8   7       5459.31       5644.63       535.87 o                         
   9   8   7        944.83        719.39       387.23 o                         
  10   8   7      29587.95      29659.54      1337.76 o                         
  11   8   7       2018.18       2428.21       487.30 o                         
  12   8   7       1744.49       5842.56      1938.78 o                         
   1   9   7       2265.85       2224.78       347.06 o                         
   2   9   7       1531.69       1508.28       308.24 o                         
   3   9   7        488.30        379.45       290.83 o                         
   4   9   7       3383.55       3664.06       460.33 o                         
   5   9   7        168.91        362.85       341.22 o                         
   6   9   7       2082.20       2228.20       404.37 o                         
   7   9   7       1198.93        732.00       375.68 o                         
   8   9   7        502.55        231.18       408.41 o                         
   9   9   7       1106.37        841.55       403.45 o                         
  10   9   7        155.56         87.82       429.42 o                         
  11   9   7        398.34        -55.88       785.30 o                         
   0  10   7       8266.40       8746.73      1120.03 o                         
   1  10   7        799.09        504.35       435.87 o                         
   2  10   7      39162.00      40059.67      1586.06 o                         
   3  10   7        367.33        731.31       481.23 o                         
   4  10   7      15564.44      15639.51       912.14 o                         
   5  10   7       2337.64       1515.33       524.32 o                         
   6  10   7      11840.92      11441.01       816.77 o                         
   7  10   7        340.46        830.85       453.45 o                         
   8  10   7      25233.36      28726.94      1588.46 o                         
   9  10   7        168.23       -665.65      1037.32 o                         
   1  11   7        584.43       1300.69       499.96 o                         
   2  11   7        506.73       -142.23       518.61 o                         
   3  11   7        663.84         -6.61       450.02 o                         
   4  11   7       4675.53       5228.06       913.89 o                         
   5  11   7        291.07        710.81       494.00 o                         
   6  11   7        301.77       -587.97       587.97 o                         
   0   0   8     409015.62     402121.91      4853.95 o                         
   1   0   8         16.13        165.22       118.42 o                         
   2   0   8     143384.80     146650.28      1443.72 o                         
   3   0   8       7800.87       8129.39       442.62 o                         
   4   0   8     178285.91     176107.33      2040.47 o                         
   5   0   8        565.08        732.49       246.18 o                         
   6   0   8     199189.00     199089.64      2499.09 o                         
   7   0   8       3823.62       4032.92       229.97 o                         
   8   0   8      59995.37      57935.32       984.56 o                         
   9   0   8        265.26        584.92       306.77 o                         
  10   0   8     154095.42     153933.02      3078.54 o                         
  11   0   8          2.11       -102.79       396.78 o                         
  12   0   8      33941.09      36328.29      1667.11 o                         
  13   0   8        619.80        606.55       520.28 o                         
  14   0   8      38776.03      38079.34      1714.34 o                         
  15   0   8        647.91        507.25       649.89 o                         
  16   0   8      47948.20      50937.00      2383.03 o                         
  17   0   8         23.23       1479.44      1753.97 o                         
   1   1   8        407.34        425.12        93.71 o                         
   2   1   8      19579.29      20363.93       344.37 o                         
   3   1   8         22.46        249.70       103.65 o                         
   4   1   8       6453.96       6388.81       246.42 o                         
   5   1   8        705.15        702.06       126.69 o                         
   6   1   8      60319.62      61303.12       857.71 o                         
   7   1   8          1.55        207.82       105.89 o                         
   8   1   8        207.42        325.28       154.61 o                         
   9   1   8       1230.27       1488.69       240.57 o                         
  10   1   8      15917.28      16252.98       602.37 o                         
  11   1   8         32.46        382.87       408.99 o                         
  12   1   8      42402.46      44859.95      1240.00 o                         
  13   1   8        278.56        758.42       334.78 o                         
  14   1   8        280.27        373.07       398.61 o                         
  15   1   8        668.41        858.47       503.66 o                         
  16   1   8      32535.63      32869.18      1676.26 o                         
  17   1   8          7.78        480.71      1806.66 o                         
   0   2   8     320859.16     320788.12      2721.98 o                         
   1   2   8      38902.78      38817.20       507.31 o                         
   2   2   8      79135.51      80113.82       729.17 o                         
   3   2   8      15888.63      15979.76       304.66 o                         
   4   2   8     133026.84     132643.03      1074.74 o                         
   5   2   8      32593.20      32906.13       558.39 o                         
   6   2   8     151449.52     151015.91      1498.12 o                         
   7   2   8       6915.35       6742.78       292.30 o                         
   8   2   8      31655.52      31217.29       640.87 o                         
   9   2   8      15178.73      15516.87       555.76 o                         
  10   2   8     119180.18     116749.27      1897.52 o                         
  11   2   8       6019.40       5877.39       459.90 o                         
  12   2   8      22331.83      24401.52       990.42 o                         
  13   2   8        967.07       1250.42       416.20 o                         
  14   2   8      22655.34      23894.50      1202.80 o                         
  15   2   8       3371.42       3352.20       572.30 o                         
  16   2   8      34196.27      36683.11      1681.25 o                         
   1   3   8        969.60        829.18        98.71 o                         
   2   3   8      22727.09      23420.02       372.33 o                         
   3   3   8        151.50        224.54        84.40 o                         
   4   3   8      16291.38      16517.42       327.11 o                         
   5   3   8        109.25        -82.10       114.24 o                         
   6   3   8      30170.31      29111.76       653.01 o                         
   7   3   8       1550.61       1401.04       208.50 o                         
   8   3   8        124.40        238.82       208.47 o                         
   9   3   8         28.81        234.15       239.38 o                         
  10   3   8       1545.73       2121.46       284.55 o                         
  11   3   8       2182.79       2290.70       338.06 o                         
  12   3   8      20848.22      21190.02       926.87 o                         
  13   3   8        453.11       1107.87       439.43 o                         
  14   3   8         37.83        217.35       637.37 o                         
  15   3   8        137.30        328.22       494.83 o                         
  16   3   8      11360.50      10189.35      1344.92 o                         
   0   4   8      34818.82      34357.47       683.25 o                         
   1   4   8      85829.38      84206.04       834.30 o                         
   2   4   8       1653.06       1546.12       108.25 o                         
   3   4   8     106631.29     104988.45       941.40 o                         
   4   4   8       6828.31       7580.40       242.06 o                         
   5   4   8      54214.33      53379.27       732.63 o                         
   6   4   8       9778.55      10394.47       365.83 o                         
   7   4   8      64316.93      64945.94      1025.34 o                         
   8   4   8       2832.59       3119.03       288.13 o                         
   9   4   8      32739.80      31872.16       824.53 o                         
  10   4   8      18042.40      18270.98       660.48 o                         
  11   4   8      23172.72      23699.66      1006.55 o                         
  12   4   8        111.97        685.04       387.22 o                         
  13   4   8      19011.84      17888.68      1079.46 o                         
  14   4   8        186.60        174.52       609.22 o                         
  15   4   8       5943.87       7501.35       894.30 o                         
  16   4   8       4698.17       6787.16      2909.23 o                         
   1   5   8        125.96        193.26        72.58 o                         
   2   5   8       6032.61       5938.30       207.14 o                         
   3   5   8        855.74        785.51       123.12 o                         
   4   5   8      15793.79      16070.06       377.06 o                         
   5   5   8       1343.33       1321.57       166.02 o                         
   6   5   8       3510.37       3711.01       265.21 o                         
   7   5   8        536.82        415.86       184.35 o                         
   8   5   8       1300.72       1233.89       265.24 o                         
   9   5   8       3944.95       4449.64       388.12 o                         
  10   5   8       2948.28       2016.46       315.55 o                         
  11   5   8       1087.00        423.85       308.91 o                         
  12   5   8        598.10       1124.66       385.74 o                         
  13   5   8       1978.66       1324.80       477.19 o                         
  14   5   8       4554.46       4124.81       820.43 o                         
  15   5   8       2271.25       1977.49       943.76 o                         
   0   6   8      13366.22      13108.71       438.33 o                         
   1   6   8       3664.45       3752.65       213.74 o                         
   2   6   8      54686.80      53291.69       782.96 o                         
   3   6   8        508.51        713.15       159.15 o                         
   4   6   8      18791.90      20290.32       613.78 o                         
   5   6   8       5202.97       5267.66       370.73 o                         
   6   6   8      17600.85      18331.98       670.09 o                         
   7   6   8        489.90        596.22       272.37 o                         
   8   6   8      40807.07      39274.43      1068.04 o                         
   9   6   8        928.43        929.22       294.66 o                         
  10   6   8       3825.35       4423.77       457.73 o                         
  11   6   8        868.30        926.88       388.50 o                         
  12   6   8      20129.44      20717.51      1149.67 o                         
  13   6   8        113.24        -14.89       471.41 o                         
  14   6   8       8767.56       7996.95      1139.64 o                         
   1   7   8        321.47        287.69       149.41 o                         
   2   7   8        229.38        315.69       188.04 o                         
   3   7   8        216.69        400.28       185.67 o                         
   4   7   8       8140.45       8136.29       464.90 o                         
   5   7   8        773.16        694.98       265.05 o                         
   6   7   8         12.38        190.42       261.11 o                         
   7   7   8       3545.66       3610.19       377.42 o                         
   8   7   8       4705.62       5751.88       475.27 o                         
   9   7   8       1286.43       1163.50       339.51 o                         
  10   7   8       6707.42       6410.01       662.42 o                         
  11   7   8       2577.92       2482.85       479.19 o                         
  12   7   8       2260.63       1961.41       554.43 o                         
  13   7   8       2655.60       2351.04       699.85 o                         
   0   8   8      74840.51      75717.65      1724.37 o                         
   1   8   8      11787.40      12088.04       521.62 o                         
   2   8   8     105213.39     105953.35      1636.18 o                         
   3   8   8       7585.86       7520.73       463.41 o                         
   4   8   8      75549.35      75141.40      1617.75 o                         
   5   8   8      13573.56      14265.72       741.01 o                         
   6   8   8      58286.73      58621.01      1495.24 o                         
   7   8   8       5627.35       6088.41       758.64 o                         
   8   8   8      73798.22      72637.50      1778.87 o                         
   9   8   8       5733.29       5949.39       608.84 o                         
  10   8   8      37027.52      35324.01      1373.29 o                         
  11   8   8       5035.69       4855.48       688.02 o                         
  12   8   8      34901.51      30562.16      4210.64 o                         
   1   9   8         14.10        133.50       252.03 o                         
   2   9   8        200.03        558.62       260.48 o                         
   3   9   8        304.37        313.06       281.49 o                         
   4   9   8       5597.36       5652.01       575.95 o                         
   5   9   8        805.45        505.37       315.60 o                         
   6   9   8       1069.60        563.71       355.44 o                         
   7   9   8        350.54        298.48       485.76 o                         
   8   9   8       7488.99       8575.96       733.67 o                         
   9   9   8       1377.70       2485.30       508.26 o                         
  10   9   8       9832.74      10231.32       968.17 o                         
  11   9   8       1400.12       1902.75      1000.19 o                         
   0  10   8      45172.28      48256.55      2501.81 o                         
   1  10   8       1397.77       1255.46       482.51 o                         
   2  10   8      52655.27      54698.38      1878.27 o                         
   3  10   8       1001.14       1258.75       405.89 o                         
   4  10   8      49111.55      47710.61      2157.04 o                         
   5  10   8       2111.49       1211.79       434.38 o                         
   6  10   8      29824.79      29932.78      1278.76 o                         
   7  10   8        501.31       1791.12       457.30 o                         
   8  10   8      39184.26      39497.29      2151.92 o                         
   9  10   8        879.05       1163.76      1058.00 o                         
   1  11   8          1.58        174.91       447.27 o                         
   2  11   8        190.09        361.76       569.10 o                         
   3  11   8        208.82       -528.49       528.49 o                         
   4  11   8       1009.13       1156.60       570.64 o                         
   5  11   8        285.73        507.33       620.63 o                         
   6  11   8        351.81       -383.58       765.71 o                         
   1   1   9        738.73        783.48       115.44 o                         
   2   1   9        399.77        168.22       109.31 o                         
   3   1   9        548.16        791.33       115.12 o                         
   4   1   9       4896.02       5483.22       263.55 o                         
   5   1   9          3.90        142.44       119.69 o                         
   6   1   9       8655.41       8441.22       315.38 o                         
   7   1   9        374.15        552.05       172.51 o                         
   8   1   9       4119.22       4027.75       261.00 o                         
   9   1   9        515.31        606.50       174.71 o                         
  10   1   9      13474.70      13355.43       598.74 o                         
  11   1   9        202.19        386.36       380.25 o                         
  12   1   9      10823.29       9357.58       592.76 o                         
  13   1   9         14.37       -269.37       376.54 o                         
  14   1   9       5976.86       6890.65       637.74 o                         
  15   1   9          5.26        -31.03       452.03 o                         
  16   1   9       9217.53       8394.13       842.89 o                         
   0   2   9     154665.22     155522.41      1922.28 o                         
   1   2   9        299.24        633.26        99.89 o                         
   2   2   9     135654.83     136497.08      1062.40 o                         
   3   2   9       6454.27       6734.69       222.28 o                         
   4   2   9     103652.18     101555.64      1010.62 o                         
   5   2   9       2332.74       2754.30       205.40 o                         
   6   2   9      94736.84      95120.48      1055.10 o                         
   7   2   9        264.69        287.58       217.16 o                         
   8   2   9      71119.45      70324.40       943.88 o                         
   9   2   9        522.98        637.59       201.49 o                         
  10   2   9      52762.11      51424.13      1157.20 o                         
  11   2   9        825.63       1630.00       367.22 o                         
  12   2   9      30822.48      33703.08      1159.67 o                         
  13   2   9         79.10         34.17       367.69 o                         
  14   2   9      23112.55      20729.02      1130.54 o                         
  15   2   9        420.80       1218.24       456.60 o                         
  16   2   9      15751.42      19686.32      2081.79 o                         
   1   3   9       5314.76       5281.63       189.01 o                         
   2   3   9        266.47        318.07       105.48 o                         
   3   3   9         40.79        -90.21        98.72 o                         
   4   3   9          5.26         35.36        78.73 o                         
   5   3   9       3760.55       3693.72       208.66 o                         
   6   3   9       2462.58       2593.15       191.86 o                         
   7   3   9      13901.93      13972.00       457.85 o                         
   8   3   9        749.63        949.37       213.20 o                         
   9   3   9       1182.31        866.86       306.02 o                         
  10   3   9       2179.28       1748.40       300.66 o                         
  11   3   9      15806.52      15494.46       781.32 o                         
  12   3   9       2575.11       2439.07       411.43 o                         
  13   3   9       6816.55       6214.87       590.80 o                         
  14   3   9         50.14       -286.32       471.55 o                         
  15   3   9       5859.12       5100.02       686.50 o                         
  16   3   9       2748.21       2494.86       941.83 o                         
   0   4   9      75923.54      75220.83       972.43 o                         
   1   4   9      90064.53      87245.41       848.69 o                         
   2   4   9      39346.97      38995.51       514.91 o                         
   3   4   9      40000.47      39106.16       585.73 o                         
   4   4   9      38576.57      38709.42       554.16 o                         
   5   4   9      98262.72      98492.55      1100.29 o                         
   6   4   9      45620.44      45399.89       825.02 o                         
   7   4   9      32983.38      33087.04       818.03 o                         
   8   4   9      25410.61      25492.97       737.42 o                         
   9   4   9      34006.04      34145.52       892.35 o                         
  10   4   9      33689.53      33374.40       944.45 o                         
  11   4   9      35407.57      37468.82      1301.89 o                         
  12   4   9      15995.20      16310.86       992.76 o                         
  13   4   9      10186.15      10130.37      1077.31 o                         
  14   4   9      12454.25      12979.17       972.46 o                         
  15   4   9      19419.16      19438.47      1492.20 o                         
   1   5   9       7304.34       7260.26       271.18 o                         
   2   5   9       5814.77       5791.48       225.04 o                         
   3   5   9        595.31        835.50       139.71 o                         
   4   5   9        294.55        315.63       124.36 o                         
   5   5   9        888.04        793.13       211.81 o                         
   6   5   9      14519.75      14566.17       526.84 o                         
   7   5   9       9566.01       9492.37       435.16 o                         
   8   5   9       5840.35       5191.13       367.81 o                         
   9   5   9         64.28        324.96       253.78 o                         
  10   5   9      12435.58      12974.59       819.82 o                         
  11   5   9      10751.96      11203.17       726.29 o                         
  12   5   9      21383.14      20342.53      1063.54 o                         
  13   5   9       2028.75       2246.56       461.74 o                         
  14   5   9       7152.45       6718.10       694.10 o                         
  15   5   9       2686.05       2625.24      1064.29 o                         
   0   6   9     117647.81     115649.75      1925.13 o                         
   1   6   9      96278.89      95009.71      1152.85 o                         
   2   6   9      60444.14      60403.02       849.86 o                         
   3   6   9      46034.08      46374.24       806.66 o                         
   4   6   9      73766.44      73765.09      1195.56 o                         
   5   6   9     113421.11     113663.82      1461.34 o                         
   6   6   9      65538.21      65772.62      1268.26 o                         
   7   6   9      34007.49      35010.10       959.43 o                         
   8   6   9      33571.63      33583.64       983.92 o                         
   9   6   9      46478.94      46895.74      1288.98 o                         
  10   6   9      52353.12      55081.40      1506.58 o                         
  11   6   9      44019.19      43075.38      1493.08 o                         
  12   6   9      17091.32      18641.03      1112.18 o                         
  13   6   9      11378.14      11485.80       927.81 o                         
  14   6   9      13813.57      14374.36      2785.63 o                         
   1   7   9       8261.68       8521.42       407.27 o                         
   2   7   9       2188.92       2390.61       309.71 o                         
   3   7   9        501.42        240.02       188.07 o                         
   4   7   9        897.64        901.40       313.80 o                         
   5   7   9        277.66        441.86       280.58 o                         
   6   7   9       1770.78       2164.40       324.99 o                         
   7   7   9       9641.74       9252.95       562.03 o                         
   8   7   9        157.20         89.57       318.68 o                         
   9   7   9        151.79        445.56       448.44 o                         
  10   7   9        309.51        875.36       393.99 o                         
  11   7   9       8177.12       7961.64       731.07 o                         
  12   7   9       2870.34       2211.26       546.68 o                         
  13   7   9       1516.91       2543.54      1100.84 o                         
   0   8   9         44.21        131.14       316.46 o                         
   1   8   9      23988.47      24377.69       745.16 o                         
   2   8   9       5612.77       5661.46       410.16 o                         
   3   8   9       4395.68       4805.88       393.38 o                         
   4   8   9        424.89        193.97       278.19 o                         
   5   8   9      36743.35      37508.61      1187.20 o                         
   6   8   9        957.91       1495.25       352.09 o                         
   7   8   9       3178.79       2863.67       448.37 o                         
   8   8   9       2808.75       3415.41       477.97 o                         
   9   8   9       9650.72       9697.00       741.34 o                         
  10   8   9        775.28        433.12       425.07 o                         
  11   8   9      11810.71      11347.86       976.23 o                         
  12   8   9       1731.03       2300.18      1333.58 o                         
   1   9   9       5136.37       5873.10       456.39 o                         
   2   9   9        655.86        763.93       265.61 o                         
   3   9   9       1415.86       1130.37       285.98 o                         
   4   9   9        800.47       1197.50       366.13 o                         
   5   9   9        257.01        499.37       307.98 o                         
   6   9   9        620.66        896.65       442.47 o                         
   7   9   9       2100.11       2272.23       637.64 o                         
   8   9   9          7.34        435.97       456.09 o                         
   9   9   9       3186.07       3572.89       597.39 o                         
  10   9   9         18.12        105.90       634.75 o                         
   0  10   9       5787.16       5158.44       921.78 o                         
   1  10   9      21050.92      20718.10      1174.68 o                         
   2  10   9         94.38         77.16       455.34 o                         
   3  10   9      42522.81      43417.30      1667.05 o                         
   4  10   9       2071.78       1018.97       535.32 o                         
   5  10   9       8823.55       9030.82       874.69 o                         
   6  10   9       1748.49       2073.90       480.49 o                         
   7  10   9      29485.91      29081.89      1449.11 o                         
   8  10   9         55.90       -171.55       675.84 o                         
   1  11   9       1643.93        614.88       479.45 o                         
   2  11   9        140.12        487.90       559.97 o                         
   3  11   9       1502.24       1549.14       662.93 o                         
   4  11   9       1655.96        545.61       733.90 o                         
   5  11   9        384.98       1291.53       689.60 o                         
   0   0  10        536.11        848.73       284.90 o                         
   1   0  10     725241.19     712142.75      4705.41 o                         
   2   0  10      11637.93      11620.74       426.00 o                         
   3   0  10     306347.88     297587.94      4345.79 o                         
   4   0  10         78.63        329.84       235.12 o                         
   5   0  10     713044.19     709052.19      6083.17 o                         
   6   0  10        163.48        815.39       315.21 o                         
   7   0  10     281985.53     287684.41      3675.16 o                         
   8   0  10       5591.42       6944.67       590.31 o                         
   9   0  10     202042.05     205519.89      3213.23 o                         
  10   0  10        491.11        695.64       424.17 o                         
  11   0  10     252698.69     248183.48      4263.63 o                         
  12   0  10       1509.89       1916.60       475.67 o                         
  13   0  10      72796.41      76038.63      2522.57 o                         
  14   0  10          6.57        570.82       621.20 o                         
  15   0  10     105530.62     105105.40      3336.21 o                         
  16   0  10          1.25       -102.73       947.62 o                         
   1   1  10      39931.29      40793.99       560.96 o                         
   2   1  10         59.78        267.52       116.95 o                         
   3   1  10       5866.86       6439.37       211.82 o                         
   4   1  10       1929.46       1841.72       159.38 o                         
   5   1  10       6773.13       7017.26       330.54 o                         
   6   1  10        581.51        853.84       225.29 o                         
   7   1  10      50437.56      49661.97      1012.66 o                         
   8   1  10         55.27        177.48       172.95 o                         
   9   1  10        507.77        694.64       244.95 o                         
  10   1  10       1021.58        690.87       278.07 o                         
  11   1  10      47770.12      46958.01      1207.83 o                         
  12   1  10        126.90         56.80       339.45 o                         
  13   1  10      10293.46      10946.80       716.97 o                         
  14   1  10        926.04       1808.95       447.67 o                         
  15   1  10      10362.73      11353.58       847.35 o                         
  16   1  10         46.82       -131.80       653.71 o                         
   0   2  10      13127.24      12744.33       362.05 o                         
   1   2  10      65780.62      64419.85       672.03 o                         
   2   2  10        515.48        590.29       123.71 o                         
   3   2  10       6741.85       6618.71       229.16 o                         
   4   2  10       8869.07       9181.58       265.98 o                         
   5   2  10     108746.25     108171.08      1193.60 o                         
   6   2  10       4145.57       4149.59       276.52 o                         
   7   2  10      11238.54      11627.82       422.05 o                         
   8   2  10         26.28        424.30       190.25 o                         
   9   2  10      18970.34      19682.21       612.23 o                         
  10   2  10       4268.40       4702.34       406.32 o                         
  11   2  10      41969.08      38956.70      1197.11 o                         
  12   2  10          2.74        567.95       360.38 o                         
  13   2  10       2452.50       2173.50       471.75 o                         
  14   2  10        596.14        441.52       444.59 o                         
  15   2  10      27762.36      27569.22      1397.42 o                         
  16   2  10        172.24       1152.35      1203.71 o                         
   1   3  10      21797.11      21728.95       437.41 o                         
   2   3  10        223.87        341.33       109.48 o                         
   3   3  10       5494.90       5326.25       215.10 o                         
   4   3  10        640.92        644.20       123.82 o                         
   5   3  10         69.21        204.98       111.00 o                         
   6   3  10       1820.08       1964.35       175.87 o                         
   7   3  10      12908.04      13002.58       440.09 o                         
   8   3  10         15.98        176.25       174.00 o                         
   9   3  10       5381.06       5367.36       396.11 o                         
  10   3  10         40.07        345.40       306.36 o                         
  11   3  10      11525.29      12085.32       718.59 o                         
  12   3  10        662.36        776.16       372.18 o                         
  13   3  10         47.87       -412.09       412.09 o                         
  14   3  10        145.68       1127.05       727.00 o                         
  15   3  10        556.18        757.54       528.43 o                         
  16   3  10        780.43        764.30       790.12 o                         
   0   4  10      18354.62      18501.38       578.72 o                         
   1   4  10       4659.62       4881.41       215.34 o                         
   2   4  10      31306.40      30692.38       464.85 o                         
   3   4  10        771.18        729.16       123.55 o                         
   4   4  10      18559.44      18729.29       428.23 o                         
   5   4  10      17500.19      16828.91       477.17 o                         
   6   4  10      14338.87      13839.21       501.76 o                         
   7   4  10       1526.05       1652.60       272.46 o                         
   8   4  10      17365.84      17780.26       643.21 o                         
   9   4  10       1431.03       1210.43       250.21 o                         
  10   4  10       5189.54       5034.19       425.12 o                         
  11   4  10       4032.22       3607.16       451.52 o                         
  12   4  10       7602.81       7423.04       718.82 o                         
  13   4  10       3070.25       2692.90       542.20 o                         
  14   4  10       2681.96       2398.63       704.75 o                         
  15   4  10       4625.72       3538.26       988.56 o                         
   1   5  10      11504.65      10633.62       358.27 o                         
   2   5  10        101.52        106.59        94.15 o                         
   3   5  10       1530.98       1664.30       253.69 o                         
   4   5  10       2030.36       1939.92       219.28 o                         
   5   5  10         59.35        -73.78       168.41 o                         
   6   5  10        109.43        205.01       201.20 o                         
   7   5  10       5811.81       5838.46       360.00 o                         
   8   5  10       1840.10       1973.82       281.37 o                         
   9   5  10       2480.16       2846.42       341.52 o                         
  10   5  10        591.10        574.89       343.85 o                         
  11   5  10       3871.97       3588.78       517.02 o                         
  12   5  10         98.20        161.37       425.75 o                         
  13   5  10         27.09       1214.04       519.97 o                         
  14   5  10       1707.24       1809.65       547.20 o                         
  15   5  10          9.81       -103.11      1180.51 o                         
   0   6  10       4303.43       4242.27       483.28 o                         
   1   6  10      57738.45      58012.27      1052.27 o                         
   2   6  10        501.04        636.74       149.76 o                         
   3   6  10      88697.63      89250.23      1165.05 o                         
   4   6  10        992.22       1135.05       212.51 o                         
   5   6  10      30507.31      30475.87       794.12 o                         
   6   6  10       2096.80       2630.26       351.78 o                         
   7   6  10      64517.40      65181.89      1408.02 o                         
   8   6  10        108.30        320.27       306.72 o                         
   9   6  10      29907.56      31680.51      1084.07 o                         
  10   6  10       1216.68        788.20       487.87 o                         
  11   6  10      15109.79      16386.20       964.43 o                         
  12   6  10        209.26        538.20       516.58 o                         
  13   6  10      32564.61      33212.57      1682.45 o                         
  14   6  10         41.43       -395.59      1575.08 o                         
   1   7  10       2383.49       2046.06       242.99 o                         
   2   7  10        983.38        409.19       221.77 o                         
   3   7  10       4739.61       4605.85       346.49 o                         
   4   7  10         75.88        184.22       270.04 o                         
   5   7  10       6638.37       7036.65       508.72 o                         
   6   7  10       1653.68       1445.11       317.54 o                         
   7   7  10       3091.28       2305.83       404.88 o                         
   8   7  10        346.86        625.69       402.49 o                         
   9   7  10      20196.79      20463.98       969.03 o                         
  10   7  10        604.33        676.17       443.69 o                         
  11   7  10       6150.28       4358.17       846.58 o                         
  12   7  10       1938.24       2419.84       577.60 o                         
  13   7  10      14002.09      12224.25      2682.83 o                         
   0   8  10       7265.20       6772.66       616.32 o                         
   1   8  10      26158.38      25933.45       820.00 o                         
   2   8  10       2534.16       2296.98       296.16 o                         
   3   8  10      39229.79      38735.87      1117.53 o                         
   4   8  10       3285.45       2755.33       418.80 o                         
   5   8  10      21200.25      20865.82       905.33 o                         
   6   8  10       3957.90       4211.61       475.08 o                         
   7   8  10      27039.30      27459.71      1076.50 o                         
   8   8  10       1698.32       1028.96       381.64 o                         
   9   8  10      19509.62      19519.16      1027.62 o                         
  10   8  10       3224.36       3878.78       543.25 o                         
  11   8  10      11978.51      10833.38      1091.66 o                         
   1   9  10        128.82        -93.66       273.87 o                         
   2   9  10         32.70        -36.91       264.93 o                         
   3   9  10        699.33        828.95       308.56 o                         
   4   9  10        212.47        347.46       327.65 o                         
   5   9  10        297.19        337.96       340.98 o                         
   6   9  10        141.92       -125.30       372.76 o                         
   7   9  10       1445.10       1610.08       532.01 o                         
   8   9  10        210.10        688.46       546.85 o                         
   9   9  10       3768.43       4082.57       829.21 o                         
  10   9  10        288.84        488.19       797.46 o                         
   0  10  10       1707.57       2595.75       743.04 o                         
   1  10  10      31120.59      34145.06      1413.96 o                         
   2  10  10        655.51       1042.02       435.47 o                         
   3  10  10      31677.78      33193.00      1484.38 o                         
   4  10  10       1040.47        690.27       550.42 o                         
   5  10  10      32256.83      32943.36      1490.56 o                         
   6  10  10        588.85        293.27       423.57 o                         
   7  10  10      21310.35      20825.33      1403.89 o                         
   8  10  10        637.26        525.34       634.09 o                         
   1  11  10        203.94        714.24       542.48 o                         
   2  11  10         32.35        -78.12       504.87 o                         
   3  11  10        849.41       -138.99       716.44 o                         
   4  11  10        246.03       -348.57       741.13 o                         
   5  11  10       1089.78       1543.73       756.61 o                         
   1   1  11        708.08        721.73       128.71 o                         
   2   1  11        356.87        582.53       132.25 o                         
   3   1  11        239.24        342.85        99.83 o                         
   4   1  11       1458.65       1395.01       152.72 o                         
   5   1  11       3441.22       4031.89       265.72 o                         
   6   1  11       4708.89       5535.21       354.04 o                         
   7   1  11       7038.91       7021.69       432.57 o                         
   8   1  11       2523.18       2061.85       291.60 o                         
   9   1  11       3247.14       3711.21       328.18 o                         
  10   1  11       4768.13       5073.65       401.85 o                         
  11   1  11       7250.91       7426.43       641.04 o                         
  12   1  11       6684.69       6997.94       662.78 o                         
  13   1  11       6033.36       6706.17       584.86 o                         
  14   1  11       2573.08       2933.19       504.73 o                         
  15   1  11       4581.86       4750.07       890.62 o                         
  16   1  11       4699.98       6187.04      1220.52 o                         
   0   2  11      28231.27      28471.32       736.73 o                         
   1   2  11      19517.92      19688.34       441.59 o                         
   2   2  11       4583.81       4862.56       221.21 o                         
   3   2  11       5815.61       5969.50       235.04 o                         
   4   2  11      11557.77      11087.52       332.13 o                         
   5   2  11      20702.21      20552.78       510.53 o                         
   6   2  11      11721.34      12262.09       422.20 o                         
   7   2  11      10915.98      10909.98       414.92 o                         
   8   2  11       2978.83       2677.23       298.78 o                         
   9   2  11       3055.20       3096.34       361.18 o                         
  10   2  11       9709.66       9846.02       601.86 o                         
  11   2  11       8856.55       9573.06       625.97 o                         
  12   2  11       1661.64       1435.77       381.71 o                         
  13   2  11       4062.05       4009.29       468.72 o                         
  14   2  11       3257.65       2104.17       612.60 o                         
  15   2  11       2775.43       2926.42       578.42 o                         
  16   2  11       2211.29       1563.12      1024.12 o                         
   1   3  11        700.30        674.50       108.56 o                         
   2   3  11        498.71        558.61       147.16 o                         
   3   3  11        775.58        585.47       156.93 o                         
   4   3  11        317.03        570.50       126.16 o                         
   5   3  11       1013.01        984.41       178.78 o                         
   6   3  11       2959.67       3380.43       238.00 o                         
   7   3  11       2621.51       3030.97       236.66 o                         
   8   3  11         91.98        404.93       210.27 o                         
   9   3  11         64.57        170.90       271.83 o                         
  10   3  11        535.58        380.95       301.27 o                         
  11   3  11       3043.32       3797.93       461.33 o                         
  12   3  11       3317.02       2791.73       438.90 o                         
  13   3  11        956.65        826.65       473.09 o                         
  14   3  11         61.60        118.13       430.93 o                         
  15   3  11       1459.10       1754.79       893.91 o                         
   0   4  11      53968.74      53710.62       936.31 o                         
   1   4  11      46972.49      46278.01       646.36 o                         
   2   4  11      11745.41      11698.75       304.61 o                         
   3   4  11      31417.19      31214.61       550.58 o                         
   4   4  11      28301.11      28012.40       577.54 o                         
   5   4  11      52191.41      51348.45       801.83 o                         
   6   4  11      25580.48      24923.41       642.95 o                         
   7   4  11      26988.35      27099.29       776.44 o                         
   8   4  11       7785.31       7715.00       430.12 o                         
   9   4  11      20208.56      21479.06       802.27 o                         
  10   4  11      26954.26      27619.12       996.27 o                         
  11   4  11      23815.42      25328.86      1057.18 o                         
  12   4  11       4618.63       4884.16       569.58 o                         
  13   4  11      12993.76      12442.97       877.38 o                         
  14   4  11       9395.33       8632.80       798.96 o                         
  15   4  11      14759.83      12972.83      1971.91 o                         
   1   5  11       1818.06       1770.18       131.03 o                         
   2   5  11       4122.53       4301.42       283.27 o                         
   3   5  11        147.87        213.29       171.60 o                         
   4   5  11         20.86         94.77       175.47 o                         
   5   5  11       5461.04       6079.33       354.24 o                         
   6   5  11      15653.25      15659.48       552.22 o                         
   7   5  11      13014.55      13526.70       579.63 o                         
   8   5  11       2610.13       3174.15       349.73 o                         
   9   5  11       4826.32       3934.82       459.33 o                         
  10   5  11       8405.47       8716.64       689.23 o                         
  11   5  11      15990.09      16967.38       989.03 o                         
  12   5  11      16914.85      17890.45      1177.81 o                         
  13   5  11       8645.05       9074.00       810.31 o                         
  14   5  11       2876.91       1902.40      1318.18 o                         
   0   6  11     172970.45     172163.28      2742.14 o                         
   1   6  11     157131.08     158348.27      1919.84 o                         
   2   6  11      85337.62      86713.72      1419.27 o                         
   3   6  11     130565.91     131586.28      1681.75 o                         
   4   6  11     117320.43     116394.44      1645.47 o                         
   5   6  11     155855.91     158206.61      1872.94 o                         
   6   6  11      99242.70      99729.48      1794.60 o                         
   7   6  11      82337.11      83191.61      1679.89 o                         
   8   6  11      44929.05      46654.90      1381.31 o                         
   9   6  11      79141.34      81032.14      2171.92 o                         
  10   6  11      79023.49      77577.74      2079.70 o                         
  11   6  11      61457.27      65219.02      1959.75 o                         
  12   6  11      22616.62      22785.75      1401.42 o                         
  13   6  11      30827.22      32236.96      2292.29 o                         
   1   7  11       1710.17       1613.95       255.84 o                         
   2   7  11       3684.76       3584.65       333.14 o                         
   3   7  11         96.26        109.59       225.13 o                         
   4   7  11       3653.92       3504.61       359.88 o                         
   5   7  11         21.39       -289.49       297.76 o                         
   6   7  11       6973.05       6499.35       645.17 o                         
   7   7  11       3456.41       4097.34       471.12 o                         
   8   7  11         22.22         47.71       364.07 o                         
   9   7  11          8.49        374.81       412.57 o                         
  10   7  11        504.37        704.44       499.15 o                         
  11   7  11       1530.17       1500.61       513.50 o                         
  12   7  11       4368.40       5332.80      1548.36 o                         
  13   7  11        953.02        300.77      1037.49 o                         
   0   8  11       3932.49       3264.19       451.62 o                         
   1   8  11       1204.70       1153.10       269.65 o                         
   2   8  11       2102.42       2580.28       352.92 o                         
   3   8  11         63.41        375.57       313.56 o                         
   4   8  11        339.26        360.18       315.54 o                         
   5   8  11       5186.62       5511.53       516.07 o                         
   6   8  11        798.54       1117.53       358.47 o                         
   7   8  11         68.65        377.12       410.70 o                         
   8   8  11       2036.18       1845.20       410.09 o                         
   9   8  11        852.83       1105.36       465.04 o                         
  10   8  11       3863.50       4180.13       605.99 o                         
  11   8  11       1964.70       2405.98      1002.48 o                         
   1   9  11       1457.38       1217.22       308.08 o                         
   2   9  11       2504.61       2334.08       373.93 o                         
   3   9  11        158.49       -118.09       294.92 o                         
   4   9  11       5138.23       4835.76       502.71 o                         
   5   9  11        228.74        902.55       331.23 o                         
   6   9  11       3402.73       3508.81       489.44 o                         
   7   9  11       1224.87        664.84       684.70 o                         
   8   9  11        577.16        479.98       442.30 o                         
   9   9  11        449.20       -318.30       675.80 o                         
  10   9  11        129.59       -699.28       735.36 o                         
   0  10  11         20.90       1582.10       560.94 o                         
   1  10  11       2893.88       2282.69       432.65 o                         
   2  10  11       9136.82       9467.40       853.76 o                         
   3  10  11       8715.39      11257.71       962.77 o                         
   4  10  11       1858.67       1370.77       423.84 o                         
   5  10  11       1017.18        688.89       490.19 o                         
   6  10  11        557.60        717.14       506.45 o                         
   7  10  11       6489.84       4326.61       788.15 o                         
   1  11  11        244.65        709.60       571.47 o                         
   2  11  11        739.67        162.34       666.17 o                         
   3  11  11        363.72       1850.48       871.01 o                         
   4  11  11       3751.82       1525.27      1359.63 o                         
   0   0  12     850153.44     843850.06      8164.25 o                         
   1   0  12        295.15        402.52       171.17 o                         
   2   0  12     389289.19     392104.25      4644.84 o                         
   3   0  12       9425.75       9768.02       388.72 o                         
   4   0  12     465686.72     461804.31      5649.64 o                         
   5   0  12         12.14       -148.31       276.71 o                         
   6   0  12     462175.94     472844.34      5585.78 o                         
   7   0  12       6407.56       6942.27       580.78 o                         
   8   0  12     195182.20     200750.64      3177.40 o                         
   9   0  12        171.79        350.98       368.60 o                         
  10   0  12     297040.31     294093.22      4598.53 o                         
  11   0  12        474.93        454.44       802.47 o                         
  12   0  12     105461.37     107878.66      2694.98 o                         
  13   0  12       4232.16       3515.73       635.47 o                         
  14   0  12      87670.98      92539.23      3316.06 o                         
  15   0  12          7.80        -17.23       657.24 o                         
  16   0  12      78748.16      81866.41      5022.50 o                         
   1   1  12       3404.69       3389.08       205.37 o                         
   2   1  12      14236.73      13749.79       373.46 o                         
   3   1  12         97.35         67.39       111.48 o                         
   4   1  12       2323.30       2414.95       180.34 o                         
   5   1  12        286.56        450.29       190.62 o                         
   6   1  12      43658.36      43871.20       858.06 o                         
   7   1  12        644.66        755.06       226.10 o                         
   8   1  12       1185.29       1319.31       280.17 o                         
   9   1  12       1151.39       1126.19       300.48 o                         
  10   1  12      13755.44      13813.88       631.09 o                         
  11   1  12        840.23        650.56       277.31 o                         
  12   1  12      40536.56      41531.02      1284.61 o                         
  13   1  12         54.55        526.00       458.10 o                         
  14   1  12       1515.69       2001.78       473.29 o                         
  15   1  12        207.07        449.40       506.48 o                         
  16   1  12      28031.51      31005.24      3158.44 o                         
   0   2  12     113981.19     112180.73      1642.36 o                         
   1   2  12       9393.09       9489.61       326.18 o                         
   2   2  12       9548.64       9644.00       306.10 o                         
   3   2  12      31466.77      30579.00       522.68 o                         
   4   2  12      36834.41      36325.21       599.13 o                         
   5   2  12       3844.98       4042.59       242.05 o                         
   6   2  12      52350.73      51237.68       938.45 o                         
   7   2  12      15522.15      15994.36       562.48 o                         
   8   2  12       5063.08       4912.97       349.82 o                         
   9   2  12       5717.72       5871.05       404.73 o                         
  10   2  12      53671.83      53630.94      1347.20 o                         
  11   2  12       1954.09       3410.93       459.15 o                         
  12   2  12       7001.70       6960.06       649.64 o                         
  13   2  12       7041.13       7195.21       670.76 o                         
  14   2  12      10466.20      11990.12       895.23 o                         
  15   2  12        561.02        926.43       466.39 o                         
  16   2  12      19430.57      23461.60      3054.81 o                         
   1   3  12       3970.77       3579.97       201.47 o                         
   2   3  12      10076.58       9823.95       330.33 o                         
   3   3  12       1302.31       1404.73       160.20 o                         
   4   3  12      11945.88      12359.59       389.23 o                         
   5   3  12        650.31        678.40       113.59 o                         
   6   3  12      13576.49      13954.25       437.54 o                         
   7   3  12        306.15        610.87       186.26 o                         
   8   3  12        523.74        285.65       317.63 o                         
   9   3  12       3680.75       2906.17       314.56 o                         
  10   3  12        188.21        612.16       354.34 o                         
  11   3  12         54.72        276.94       351.05 o                         
  12   3  12       7769.82       6965.94       709.33 o                         
  13   3  12        513.48        608.39       604.19 o                         
  14   3  12        823.82       1075.53       667.00 o                         
  15   3  12        902.36       2045.06       720.26 o                         
   0   4  12      11750.40      11668.47       437.08 o                         
   1   4  12      22508.54      22590.39       508.38 o                         
   2   4  12       1797.30       1700.54       182.53 o                         
   3   4  12       7343.49       7380.33       310.75 o                         
   4   4  12       1372.82       1558.27       195.01 o                         
   5   4  12      21943.01      21481.28       547.15 o                         
   6   4  12       2655.56       2869.23       248.60 o                         
   7   4  12       8151.44       7615.52       468.83 o                         
   8   4  12       3715.64       3419.72       338.90 o                         
   9   4  12       5369.92       5512.28       523.82 o                         
  10   4  12       6413.44       7246.55       529.55 o                         
  11   4  12       8920.36       9898.56       754.96 o                         
  12   4  12        938.66        826.44       437.48 o                         
  13   4  12       1047.82       1639.57       518.27 o                         
  14   4  12        228.04        805.32       490.57 o                         
  15   4  12       2692.39       1444.20      1264.82 o                         
   1   5  12       2042.06       2136.82       187.36 o                         
   2   5  12       6203.87       6214.27       351.66 o                         
   3   5  12        468.92        651.89       189.55 o                         
   4   5  12       8400.54       9392.12       405.12 o                         
   5   5  12        449.17        362.46       192.86 o                         
   6   5  12       7187.92       6502.18       430.10 o                         
   7   5  12       1448.45       1193.28       286.27 o                         
   8   5  12        105.69        389.80       285.80 o                         
   9   5  12        175.23         -5.26       341.32 o                         
  10   5  12          7.83        -66.43       434.95 o                         
  11   5  12       2516.21       1618.69       430.10 o                         
  12   5  12       2242.30       1970.94       526.75 o                         
  13   5  12         33.20        -84.29       501.05 o                         
  14   5  12        714.46       1326.76       833.04 o                         
   0   6  12      44554.59      44006.01      1445.94 o                         
   1   6  12         10.45        -80.93       217.95 o                         
   2   6  12      82809.65      85563.92      1447.29 o                         
   3   6  12          2.48        482.57       243.53 o                         
   4   6  12      49752.26      50547.81      1079.07 o                         
   5   6  12        176.87         78.64       242.85 o                         
   6   6  12      37378.23      37728.24      1292.73 o                         
   7   6  12          1.69          0.86       340.50 o                         
   8   6  12      59358.36      59594.91      1708.08 o                         
   9   6  12          9.49        572.14       416.58 o                         
  10   6  12      14872.02      14874.42      1040.66 o                         
  11   6  12        191.52        733.86       545.03 o                         
  12   6  12      25434.99      24085.09      1482.69 o                         
  13   6  12         27.37        464.08      1190.53 o                         
   1   7  12         84.75        396.19       261.27 o                         
   2   7  12         85.22        179.17       255.08 o                         
   3   7  12        758.14        551.23       260.57 o                         
   4   7  12      12734.66      12621.06       639.57 o                         
   5   7  12          7.79       -130.43       298.80 o                         
   6   7  12        680.73        711.01       336.85 o                         
   7   7  12        133.70        419.80       375.04 o                         
   8   7  12      11027.73      10130.11       777.52 o                         
   9   7  12       1057.60       1603.95       523.12 o                         
  10   7  12      12263.14      13022.90      1007.19 o                         
  11   7  12         14.92        -62.65       501.42 o                         
  12   7  12       7199.66       6325.87      1631.64 o                         
   0   8  12      17608.19      17967.61      1330.09 o                         
   1   8  12        511.79        560.04       269.00 o                         
   2   8  12      29123.08      28284.64       980.71 o                         
   3   8  12        108.39        344.64       305.93 o                         
   4   8  12      20993.17      21123.93       929.40 o                         
   5   8  12         88.16        117.11       346.72 o                         
   6   8  12      14048.85      14524.55       850.41 o                         
   7   8  12        389.95        416.60       424.69 o                         
   8   8  12      24913.86      24577.46      1329.76 o                         
   9   8  12         68.33        994.78       531.96 o                         
  10   8  12      11320.28      11765.06      1058.93 o                         
  11   8  12         60.58       -274.26       934.24 o                         
   1   9  12         53.73        142.05       351.11 o                         
   2   9  12         11.95         79.57       305.11 o                         
   3   9  12          4.10        322.05       317.82 o                         
   4   9  12       1681.67       2102.25       411.11 o                         
   5   9  12        301.40       1602.18       474.94 o                         
   6   9  12         32.22       -431.24       431.24 o                         
   7   9  12        780.96        416.20       490.99 o                         
   8   9  12       2004.75       2515.31       928.39 o                         
   9   9  12        286.62       -759.88       885.08 o                         
   0  10  12      27304.82      27437.07      1734.03 o                         
   1  10  12        136.62       -425.04       425.04 o                         
   2  10  12      31479.03      32106.11      1386.80 o                         
   3  10  12         65.06        343.63       425.13 o                         
   4  10  12      29314.15      29727.44      1348.22 o                         
   5  10  12        546.86        748.50       423.59 o                         
   6  10  12      18868.73      19295.98      2050.99 o                         
   7  10  12         27.35        440.98       706.02 o                         
   1  11  12          0.70        324.29       777.16 o                         
   2  11  12        723.23       1133.39       666.14 o                         
   3  11  12         31.18       -934.61       934.61 o                         
   1   1  13        175.59        219.93       143.92 o                         
   2   1  13          7.17       -143.29       150.26 o                         
   3   1  13       1074.32       1112.41       160.08 o                         
   4   1  13         74.89        131.04       112.25 o                         
   5   1  13       3626.07       3897.64       274.48 o                         
   6   1  13        110.48        325.56       217.45 o                         
   7   1  13       5737.51       6028.06       372.89 o                         
   8   1  13         86.51        259.96       245.15 o                         
   9   1  13       4744.73       4217.55       360.21 o                         
  10   1  13        199.46        104.40       270.92 o                         
  11   1  13       8852.25       9434.80       623.43 o                         
  12   1  13        330.86        344.12       366.23 o                         
  13   1  13       5935.05       6728.02       644.07 o                         
  14   1  13         11.48        841.26       474.18 o                         
  15   1  13       4932.71       6087.66       879.43 o                         
   0   2  13       7338.42       7044.15       425.76 o                         
   1   2  13      79296.32      79017.84       975.17 o                         
   2   2  13        639.60        529.20       168.63 o                         
   3   2  13      41655.31      40780.55       670.90 o                         
   4   2  13        879.72        936.79       170.54 o                         
   5   2  13      75644.79      72794.74      1047.39 o                         
   6   2  13       3129.97       2836.60       247.51 o                         
   7   2  13      32406.85      33095.71       806.76 o                         
   8   2  13       1153.01       1118.21       243.29 o                         
   9   2  13      33714.82      34084.57       998.18 o                         
  10   2  13       2248.12       2631.77       365.89 o                         
  11   2  13      23713.18      24601.66      1012.27 o                         
  12   2  13        998.86        528.86       378.14 o                         
  13   2  13      11920.48      12906.27       862.39 o                         
  14   2  13       1190.57        918.63       502.04 o                         
  15   2  13      13279.20      13126.12      1330.23 o                         
   1   3  13       1243.03        798.29       132.66 o                         
   2   3  13       1527.85       1656.23       178.56 o                         
   3   3  13        356.44        337.47       133.00 o                         
   4   3  13       1150.69        970.08       247.26 o                         
   5   3  13         19.50        -89.88       152.30 o                         
   6   3  13       6218.70       6738.36       308.63 o                         
   7   3  13       1387.08       1496.60       222.76 o                         
   8   3  13       2847.43       2807.21       335.14 o                         
   9   3  13        814.77        971.15       275.08 o                         
  10   3  13       7398.37       7039.37       535.94 o                         
  11   3  13       1428.39       1373.05       375.79 o                         
  12   3  13      12137.48      11411.59       794.86 o                         
  13   3  13        205.96       1009.80       448.16 o                         
  14   3  13       4121.69       4255.86       584.32 o                         
  15   3  13         39.72       -910.92      1081.22 o                         
   0   4  13     126856.34     119631.15      2107.52 o                         
   1   4  13      33033.27      32383.24       636.18 o                         
   2   4  13      69145.95      68083.42       956.35 o                         
   3   4  13       4691.40       5603.25       346.85 o                         
   4   4  13      69645.18      68511.20       867.68 o                         
   5   4  13      46107.11      47447.93       832.17 o                         
   6   4  13      76853.31      75818.22      1152.13 o                         
   7   4  13       7679.65       7921.45       460.88 o                         
   8   4  13      43942.58      42512.09      1136.06 o                         
   9   4  13      12649.51      14234.78       700.57 o                         
  10   4  13      48303.38      50321.29      1330.80 o                         
  11   4  13      16857.37      17739.31      1014.28 o                         
  12   4  13      27064.99      28227.59      1314.91 o                         
  13   4  13       3552.23       3506.70       636.99 o                         
  14   4  13      18040.20      19307.35      1320.90 o                         
   1   5  13       8424.10       8206.78       315.63 o                         
   2   5  13       3082.99       3130.32       255.66 o                         
   3   5  13          7.66        202.56       162.76 o                         
   4   5  13          8.82         48.64       209.74 o                         
   5   5  13       2110.07       1714.61       259.62 o                         
   6   5  13       4332.07       4578.32       356.97 o                         
   7   5  13      19213.40      19058.87       805.55 o                         
   8   5  13       2267.69       2213.17       376.94 o                         
   9   5  13       1285.26       1319.06       389.36 o                         
  10   5  13       3133.33       3069.93       430.45 o                         
  11   5  13      17476.38      17375.99      1027.34 o                         
  12   5  13       8995.58       8748.72       820.80 o                         
  13   5  13       9718.87       8658.19       898.85 o                         
  14   5  13       2779.46       5153.14      2593.95 o                         
   0   6  13     106089.25     108694.27      2452.25 o                         
   1   6  13      64859.81      65433.61      1236.83 o                         
   2   6  13      61474.37      62622.29      1261.30 o                         
   3   6  13      22391.66      22116.44       751.42 o                         
   4   6  13      68800.47      69068.41      1418.18 o                         
   5   6  13      77333.54      75699.61      1675.17 o                         
   6   6  13      65508.06      66879.21      1432.30 o                         
   7   6  13      19697.43      19871.86       906.60 o                         
   8   6  13      37898.30      36866.00      1517.88 o                         
   9   6  13      24054.48      24185.25      1213.83 o                         
  10   6  13      50254.59      50592.86      1873.09 o                         
  11   6  13      29175.52      29137.32      1476.63 o                         
  12   6  13      22992.67      23107.55      1496.97 o                         
  13   6  13       4430.67       2342.55      1830.00 o                         
   1   7  13       7344.46       7575.63       588.17 o                         
   2   7  13       2497.65       2626.51       354.08 o                         
   3   7  13       1345.17       1172.87       281.81 o                         
   4   7  13        127.29        382.98       342.59 o                         
   5   7  13          3.94        256.25       344.10 o                         
   6   7  13       2809.08       2650.58       482.77 o                         
   7   7  13       4406.78       4413.23       545.07 o                         
   8   7  13       1538.52       2631.16       549.92 o                         
   9   7  13       1541.45       1058.34       510.87 o                         
  10   7  13       1583.24       1910.30       568.29 o                         
  11   7  13       3899.69       4135.98       681.92 o                         
  12   7  13       4979.39       4549.01      1780.49 o                         
   0   8  13      22427.24      21164.63      1192.90 o                         
   1   8  13       1057.89       1339.68       333.18 o                         
   2   8  13      10919.67      11939.99       700.60 o                         
   3   8  13       7549.85       7250.33       585.30 o                         
   4   8  13      16404.23      16157.96       825.82 o                         
   5   8  13        172.71        725.42       325.43 o                         
   6   8  13      11793.58      11848.44       826.11 o                         
   7   8  13       5116.90       4251.29       572.10 o                         
   8   8  13       5884.18       4760.13       664.41 o                         
   9   8  13        363.17        876.01       522.57 o                         
  10   8  13      13349.69      12157.75      1598.45 o                         
  11   8  13         79.66        753.98      1463.70 o                         
   1   9  13       4121.22       4785.39       499.59 o                         
   2   9  13        376.70        569.90       338.25 o                         
   3   9  13       1293.04       1293.15       471.61 o                         
   4   9  13        559.05        941.15       367.15 o                         
   5   9  13          1.42        389.31       376.82 o                         
   6   9  13        315.81       1278.94       516.27 o                         
   7   9  13       1351.12       2365.82       573.22 o                         
   8   9  13         31.11        909.51       778.05 o                         
   9   9  13       2114.43       -432.33       891.59 o                         
   0  10  13      17995.20      16334.92      1620.48 o                         
   1  10  13       2837.46       2368.59       542.03 o                         
   2  10  13      28375.62      27567.93      1322.33 o                         
   3  10  13         19.46        510.73       456.34 o                         
   4  10  13      18675.49      17958.25      1007.01 o                         
   5  10  13       5579.86       7001.95       996.90 o                         
   6  10  13      16250.52      16199.98      1555.67 o                         
   1  11  13       1696.63       2269.75       954.72 o                         
   0   0  14        200.34        341.46       242.52 o                         
   1   0  14     148177.89     149815.59      2207.10 o                         
   2   0  14       7478.87       7587.55       430.33 o                         
   3   0  14      43093.67      42682.23       985.33 o                         
   4   0  14        707.00       1263.47       245.83 o                         
   5   0  14     184971.77     186476.30      3503.72 o                         
   6   0  14        673.13        335.57       296.54 o                         
   7   0  14      42561.37      43718.23      1411.75 o                         
   8   0  14       8596.85       8918.41       692.09 o                         
   9   0  14      56015.00      58058.18      1883.83 o                         
  10   0  14        180.60        -92.22       454.17 o                         
  11   0  14      62196.68      60915.84      2087.57 o                         
  12   0  14       3783.35       3024.35       627.22 o                         
  13   0  14      14886.17      16681.61      1354.61 o                         
  14   0  14       1577.30        885.46       838.10 o                         
  15   0  14      41896.21      42951.28      3907.48 o                         
   1   1  14      12080.08      11755.65       392.20 o                         
   2   1  14        654.91        573.83       171.05 o                         
   3   1  14        949.63       1100.30       186.37 o                         
   4   1  14       3335.18       3281.01       209.00 o                         
   5   1  14       4682.70       4498.98       286.43 o                         
   6   1  14       2968.38       2331.89       280.51 o                         
   7   1  14      24899.23      25239.48       749.02 o                         
   8   1  14        461.73        994.56       249.61 o                         
   9   1  14         36.28        -37.85       266.29 o                         
  10   1  14         50.14        501.22       270.29 o                         
  11   1  14      30999.38      32237.59      1148.07 o                         
  12   1  14        204.11        210.78       346.10 o                         
  13   1  14       7261.24       6559.26       812.86 o                         
  14   1  14        785.50        329.71       501.11 o                         
  15   1  14       7117.94       7282.15      1074.98 o                         
   0   2  14      29889.14      30038.20       838.26 o                         
   1   2  14     120423.91     119436.74      1266.73 o                         
   2   2  14      45264.95      45237.58       724.58 o                         
   3   2  14      38098.33      37730.06       685.78 o                         
   4   2  14      24406.90      23817.69       508.48 o                         
   5   2  14     152880.19     153569.02      1746.80 o                         
   6   2  14      20632.28      20748.95       609.98 o                         
   7   2  14      33809.89      33974.83       800.23 o                         
   8   2  14      27469.91      28947.61       840.37 o                         
   9   2  14      45383.31      46360.01      1237.49 o                         
  10   2  14       6371.72       6081.31       497.98 o                         
  11   2  14      54962.61      55370.80      1592.53 o                         
  12   2  14      11609.43      12470.22       785.59 o                         
  13   2  14       9836.36      11524.79       804.36 o                         
  14   2  14       3740.34       3336.32       554.13 o                         
  15   2  14      33544.97      31557.73      2598.02 o                         
   1   3  14      14964.56      13938.52       409.89 o                         
   2   3  14         52.31        -39.02       153.93 o                         
   3   3  14       1849.43       1634.98       182.55 o                         
   4   3  14       3130.22       3155.93       248.23 o                         
   5   3  14        358.70        653.83       166.27 o                         
   6   3  14        652.45        321.12       182.59 o                         
   7   3  14      14819.65      15272.26       644.64 o                         
   8   3  14       3529.49       3219.10       331.23 o                         
   9   3  14       1103.80        880.57       317.22 o                         
  10   3  14        401.46        743.09       310.09 o                         
  11   3  14      12170.08      12798.04       787.71 o                         
  12   3  14        257.84        356.71       418.85 o                         
  13   3  14       1639.22       1102.89       480.76 o                         
  14   3  14       3147.80       3801.48       612.75 o                         
  15   3  14       1649.53        237.54       845.59 o                         
   0   4  14      67227.40      66800.63      1381.71 o                         
   1   4  14       8755.86       9169.34       336.71 o                         
   2   4  14      46176.33      45755.39       777.66 o                         
   3   4  14         19.03        242.78       171.67 o                         
   4   4  14      47993.63      47901.11       939.80 o                         
   5   4  14      20345.47      20725.70       599.63 o                         
   6   4  14      43544.36      42714.25       950.36 o                         
   7   4  14         51.19        424.14       273.28 o                         
   8   4  14      21227.03      20867.16       861.32 o                         
   9   4  14       2303.98       1991.32       446.90 o                         
  10   4  14      25326.68      27001.78      1046.23 o                         
  11   4  14       8130.81       9244.62       786.33 o                         
  12   4  14       9621.09      10267.24       908.78 o                         
  13   4  14        492.45        633.64       446.47 o                         
  14   4  14       7491.12       9543.62      1760.02 o                         
   1   5  14       8762.55       8806.21       374.95 o                         
   2   5  14       1437.85       1034.74       242.21 o                         
   3   5  14       3073.88       3391.62       305.30 o                         
   4   5  14        256.74        302.10       213.99 o                         
   5   5  14        988.36        739.54       218.09 o                         
   6   5  14       5083.34       5087.38       440.17 o                         
   7   5  14       1283.86       1008.02       398.29 o                         
   8   5  14        146.26          2.32       360.69 o                         
   9   5  14       6425.84       6652.62       619.28 o                         
  10   5  14       1950.01       1897.39       426.98 o                         
  11   5  14        260.14       -123.78       477.58 o                         
  12   5  14       3028.86       4238.09       677.85 o                         
  13   5  14       1674.81       3221.99       911.06 o                         
   0   6  14        274.41        957.11       389.82 o                         
   1   6  14      17713.64      17865.16       669.66 o                         
   2   6  14       1022.43       1071.49       272.33 o                         
   3   6  14      27704.34      26424.44       844.47 o                         
   4   6  14        576.53        411.35       267.86 o                         
   5   6  14       9389.12       9457.23       609.26 o                         
   6   6  14        185.82        190.93       316.75 o                         
   7   6  14      22006.33      22430.51      1174.45 o                         
   8   6  14        744.58        681.38       394.07 o                         
   9   6  14      10949.44      11098.62       812.77 o                         
  10   6  14         83.59         36.15       457.37 o                         
  11   6  14       4497.92       4357.34       588.41 o                         
  12   6  14         14.51        298.93       696.41 o                         
  13   6  14      15305.34      14958.58      3447.28 o                         
   1   7  14       2062.41       2098.83       309.07 o                         
   2   7  14        511.72        326.64       270.56 o                         
   3   7  14       2136.16       1745.17       314.03 o                         
   4   7  14       3429.01       3552.21       447.50 o                         
   5   7  14       1720.19       1846.09       351.31 o                         
   6   7  14         11.16        284.54       353.84 o                         
   7   7  14        596.07        328.18       472.52 o                         
   8   7  14       1806.44       1883.35       543.88 o                         
   9   7  14       7589.77       8327.40       782.15 o                         
  10   7  14       1699.80        564.33       454.78 o                         
  11   7  14       1072.11      -1056.01      1056.01 o                         
   0   8  14        334.89        244.82       399.16 o                         
   1   8  14      61965.88      60067.32      1552.16 o                         
   2   8  14       2787.74       3011.66       416.26 o                         
   3   8  14      73898.74      73013.84      1824.17 o                         
   4   8  14       2453.58       2703.18       428.93 o                         
   5   8  14      51277.61      50248.86      1579.62 o                         
   6   8  14        448.08       1171.96       561.11 o                         
   7   8  14      51418.66      52308.43      1922.08 o                         
   8   8  14       2021.68       1841.52       708.82 o                         
   9   8  14      39654.97      41597.49      1797.50 o                         
  10   8  14        322.80       1486.52      1027.74 o                         
   1   9  14         29.39        208.96       347.51 o                         
   2   9  14        829.57        960.20       356.92 o                         
   3   9  14       1185.34       1269.81       361.88 o                         
   4   9  14         24.04       -195.97       351.86 o                         
   5   9  14       1831.36       1312.41       687.02 o                         
   6   9  14       1308.47        656.96       694.09 o                         
   7   9  14       3067.76       1569.03       642.64 o                         
   8   9  14        809.55       1294.29       727.56 o                         
   0  10  14         97.20       -346.68       657.29 o                         
   1  10  14      40710.19      42607.48      1739.00 o                         
   2  10  14         32.97       -443.19       457.17 o                         
   3  10  14      49634.09      44889.46      1787.83 o                         
   4  10  14         11.00       -533.28       533.28 o                         
   5  10  14      36900.91      34766.96      1817.69 o                         
   6  10  14         24.47       1701.60       847.15 o                         
   1   1  15        340.60        456.75       260.95 o                         
   2   1  15        425.55        315.65       160.24 o                         
   3   1  15        397.64        170.37       158.29 o                         
   4   1  15          0.80         10.28       154.91 o                         
   5   1  15        280.26        615.73       222.53 o                         
   6   1  15       1442.00       1639.68       245.34 o                         
   7   1  15        920.58       1075.12       254.95 o                         
   8   1  15        739.66        761.34       288.23 o                         
   9   1  15       1348.45       1450.50       292.21 o                         
  10   1  15        443.85        298.78       288.40 o                         
  11   1  15        732.94        868.59       345.53 o                         
  12   1  15       2178.23       1964.89       402.87 o                         
  13   1  15        910.63        362.10       492.40 o                         
  14   1  15        514.99        814.61       456.43 o                         
  15   1  15        659.73       -204.71       701.92 o                         
   0   2  15     133523.38     132444.78      2202.08 o                         
   1   2  15      16221.82      15763.87       443.85 o                         
   2   2  15      64467.14      64185.30       883.14 o                         
   3   2  15      10149.31      11056.56       389.93 o                         
   4   2  15      81856.27      81136.70      1149.13 o                         
   5   2  15      17913.56      17945.57       569.62 o                         
   6   2  15      78938.42      79915.73      1340.44 o                         
   7   2  15       9156.41       8707.10       474.54 o                         
   8   2  15      37188.49      37199.74      1003.61 o                         
   9   2  15       8413.94       8730.05       545.55 o                         
  10   2  15      47187.73      49750.48      1350.84 o                         
  11   2  15       6275.94       6811.56       566.89 o                         
  12   2  15      23652.41      22339.59      1037.49 o                         
  13   2  15       6389.62       6422.12       621.47 o                         
  14   2  15      17938.89      19045.29      1262.38 o                         
  15   2  15       5224.41       6055.48      2134.07 o                         
   1   3  15         34.78         60.40       128.84 o                         
   2   3  15       1107.80       1033.92       188.65 o                         
   3   3  15       1225.99       1181.28       173.99 o                         
   4   3  15         29.65        162.19       165.46 o                         
   5   3  15       7892.51       7524.88       394.00 o                         
   6   3  15       5112.03       5200.28       395.93 o                         
   7   3  15       9588.63       9557.42       499.20 o                         
   8   3  15        936.69        932.57       274.24 o                         
   9   3  15       8627.36       8596.82       522.14 o                         
  10   3  15       1688.29       1732.16       418.07 o                         
  11   3  15      15148.56      14660.32       888.89 o                         
  12   3  15       6956.45       6566.85       711.09 o                         
  13   3  15      11695.73      11681.95       906.67 o                         
  14   3  15        785.89       -124.66       555.94 o                         
   0   4  15      80985.34      81912.71      1358.24 o                         
   1   4  15     121898.22     119290.71      1249.31 o                         
   2   4  15      30078.07      28595.52       675.03 o                         
   3   4  15      99606.96      99042.21      1311.26 o                         
   4   4  15      51717.18      52455.54      1009.11 o                         
   5   4  15     118712.84     118436.60      1668.04 o                         
   6   4  15      44192.02      43665.11      1034.92 o                         
   7   4  15      68698.02      69025.48      1363.87 o                         
   8   4  15      18457.26      18895.48       749.83 o                         
   9   4  15      59852.52      60044.30      1442.20 o                         
  10   4  15      38294.32      39892.25      1284.55 o                         
  11   4  15      44944.30      42615.42      1591.13 o                         
  12   4  15      10357.18      11280.92       868.79 o                         
  13   4  15      30151.72      29434.76      1518.72 o                         
  14   4  15      14226.26       9719.27      1866.30 o                         
   1   5  15        134.38        194.54       196.69 o                         
   2   5  15       1873.35       1746.52       262.04 o                         
   3   5  15         25.48        -25.20       224.32 o                         
   4   5  15        131.04        -28.14       226.62 o                         
   5   5  15        746.34        472.09       270.03 o                         
   6   5  15       8570.99       8802.15       575.69 o                         
   7   5  15       2408.54       2562.74       413.29 o                         
   8   5  15        672.41        502.11       332.82 o                         
   9   5  15        327.92        339.33       332.78 o                         
  10   5  15       3780.11       2663.94       794.24 o                         
  11   5  15       2601.77       1438.05       708.95 o                         
  12   5  15       8686.33      10321.40       955.49 o                         
  13   5  15       1572.82        287.00       975.07 o                         
   0   6  15      10056.64      10096.43       785.26 o                         
   1   6  15      13656.26      13451.50       607.62 o                         
   2   6  15         67.61        483.43       343.54 o                         
   3   6  15      11882.46      12644.19       635.65 o                         
   4   6  15       3915.16       3438.38       376.13 o                         
   5   6  15      20164.83      20170.01       946.18 o                         
   6   6  15       3366.14       3610.28       457.11 o                         
   7   6  15       7233.49       6328.15       636.30 o                         
   8   6  15         59.97        316.18       420.62 o                         
   9   6  15      10507.57       9787.52       785.42 o                         
  10   6  15       7379.27       8681.18       839.11 o                         
  11   6  15      10393.78       9969.44       982.20 o                         
  12   6  15         49.72       -593.96       778.88 o                         
   1   7  15       1227.32       1268.91       281.91 o                         
   2   7  15       2869.69       2811.16       344.60 o                         
   3   7  15         40.86        499.97       300.62 o                         
   4   7  15       2759.52       2391.43       394.54 o                         
   5   7  15        943.61        750.09       365.60 o                         
   6   7  15       5824.38       4517.43       548.33 o                         
   7   7  15       5228.06       5276.28       690.08 o                         
   8   7  15          4.28        282.59       489.25 o                         
   9   7  15       1519.81       1594.55       456.24 o                         
  10   7  15        413.82        149.11      1067.91 o                         
  11   7  15       4362.47       5682.24      1998.46 o                         
   0   8  15       4703.62       5121.05       673.63 o                         
   1   8  15      23177.54      23777.69       998.77 o                         
   2   8  15       1268.81        861.99       474.70 o                         
   3   8  15      19682.87      20362.06       986.42 o                         
   4   8  15        455.83        349.69       340.34 o                         
   5   8  15      24428.68      25779.61      1172.61 o                         
   6   8  15       1335.09       2081.86       547.57 o                         
   7   8  15      11084.83      12106.31       996.70 o                         
   8   8  15       1554.58       1421.02       552.75 o                         
   9   8  15      11703.63      11833.45      1620.04 o                         
  10   8  15       3109.06       2251.93      1734.81 o                         
   1   9  15        764.03         32.86       430.45 o                         
   2   9  15       2302.19       1954.02       499.75 o                         
   3   9  15        181.74        974.18       360.10 o                         
   4   9  15       4197.08       4361.85       738.89 o                         
   5   9  15        114.82        478.66       445.10 o                         
   6   9  15       2924.86       2101.60       650.68 o                         
   7   9  15        276.97       1311.62       669.08 o                         
   8   9  15        219.12        292.90      1049.97 o                         
   0  10  15       5592.22       6382.92      1251.79 o                         
   1  10  15      17328.24      17677.51      1266.78 o                         
   2  10  15        260.03        513.28       468.08 o                         
   3  10  15      22441.67      21544.16      1350.21 o                         
   4  10  15        837.90        322.64       531.20 o                         
   5  10  15      12019.02      10511.53      1147.91 o                         
   0   0  16      67643.92      66389.89      1659.57 o                         
   1   0  16        803.58        679.53       245.38 o                         
   2   0  16        721.88        781.48       270.26 o                         
   3   0  16       7511.47       7057.99       402.39 o                         
   4   0  16      10129.45      11410.98       875.51 o                         
   5   0  16        232.98        -40.14       337.18 o                         
   6   0  16      26560.51      28818.02      1079.92 o                         
   7   0  16       4127.20       3725.99       704.25 o                         
   8   0  16        277.56        660.27       409.04 o                         
   9   0  16       1505.65       1989.09       455.27 o                         
  10   0  16      26912.11      26835.46      1363.13 o                         
  11   0  16         65.37        -56.39       484.66 o                         
  12   0  16       3016.50       3615.06       772.52 o                         
  13   0  16       5670.45       5160.25       818.57 o                         
  14   0  16       5013.31       6007.53      1196.86 o                         
   1   1  16       7044.22       6502.72       344.10 o                         
   2   1  16       9009.25       8680.28       403.36 o                         
   3   1  16       1490.78       1194.70       210.06 o                         
   4   1  16       2851.85       2582.61       249.39 o                         
   5   1  16        157.92        373.47       264.87 o                         
   6   1  16      21073.93      21329.25       671.64 o                         
   7   1  16        605.19        616.36       242.17 o                         
   8   1  16       1791.54       1670.13       294.14 o                         
   9   1  16       3118.39       3200.91       366.61 o                         
  10   1  16       3167.05       3117.61       422.20 o                         
  11   1  16       1235.62       1042.70       375.61 o                         
  12   1  16      25995.61      23643.42       990.86 o                         
  13   1  16        685.55        453.90       490.42 o                         
  14   1  16        996.49        194.13       585.70 o                         
   0   2  16     253746.41     253407.64      2926.37 o                         
   1   2  16       2965.84       2781.78       216.27 o                         
   2   2  16      85588.03      85570.75      1100.91 o                         
   3   2  16      13667.55      13877.53       502.43 o                         
   4   2  16     136643.30     136271.56      1571.29 o                         
   5   2  16       1187.66        848.93       229.17 o                         
   6   2  16     136343.30     140785.48      1860.52 o                         
   7   2  16       5982.67       6162.75       400.94 o                         
   8   2  16      44497.98      45986.91      1223.19 o                         
   9   2  16       3005.45       2847.23       350.08 o                         
  10   2  16     101098.01     102651.38      1953.99 o                         
  11   2  16        233.58        421.85       340.04 o                         
  12   2  16      28004.03      30729.53      1163.35 o                         
  13   2  16       4782.33       4249.99       621.74 o                         
  14   2  16      26105.29      29699.79      2189.73 o                         
   1   3  16       4304.88       4393.85       280.48 o                         
   2   3  16       6459.61       6779.06       346.35 o                         
   3   3  16       1247.03       1112.90       211.04 o                         
   4   3  16       1712.86       1294.08       238.62 o                         
   5   3  16        160.18         14.19       235.52 o                         
   6   3  16      15131.49      14498.57       675.28 o                         
   7   3  16        452.26        488.37       293.02 o                         
   8   3  16       1151.98        915.70       280.61 o                         
   9   3  16       2556.20       2464.67       363.78 o                         
  10   3  16       3846.68       4061.79       420.82 o                         
  11   3  16        588.65        715.57       381.12 o                         
  12   3  16      14536.92      15779.34       993.92 o                         
  13   3  16        468.64       1818.28       555.93 o                         
  14   3  16        691.82        -64.49       728.96 o                         
   0   4  16      15873.84      16658.09       716.59 o                         
   1   4  16       5212.45       5833.02       318.95 o                         
   2   4  16        525.38        344.38       229.97 o                         
   3   4  16        299.01        567.30       204.14 o                         
   4   4  16       7325.46       7450.66       407.15 o                         
   5   4  16       6188.60       6013.04       408.91 o                         
   6   4  16       6498.24       7212.34       496.08 o                         
   7   4  16        798.71        916.22       296.64 o                         
   8   4  16         56.84        295.36       299.37 o                         
   9   4  16        844.07       1319.20       388.47 o                         
  10   4  16      12686.07      13980.86       800.84 o                         
  11   4  16       2159.23       2166.01       497.31 o                         
  12   4  16        164.89          0.57       493.78 o                         
  13   4  16          2.64       -307.75       831.09 o                         
   1   5  16       1288.65       1414.87       256.78 o                         
   2   5  16       1488.35       1607.75       266.31 o                         
   3   5  16        372.24        295.97       205.47 o                         
   4   5  16       9531.17       8898.56       491.32 o                         
   5   5  16        218.01         23.52       281.78 o                         
   6   5  16        319.56        516.96       320.05 o                         
   7   5  16        887.66        704.08       323.55 o                         
   8   5  16       3792.32       4309.73       519.60 o                         
   9   5  16        295.67        733.87       369.78 o                         
  10   5  16       3204.20       3672.95       491.90 o                         
  11   5  16       1626.75        914.09       445.23 o                         
  12   5  16        496.44        440.04       573.48 o                         
  13   5  16          2.47       -233.10      2220.29 o                         
   0   6  16       1779.27       2047.93       407.07 o                         
   1   6  16         93.11        798.40       281.02 o                         
   2   6  16      10238.61      10879.51       607.57 o                         
   3   6  16         95.22       -284.39       284.39 o                         
   4   6  16       3601.92       3226.79       405.41 o                         
   5   6  16        730.46       1165.46       458.99 o                         
   6   6  16       2751.31       1693.44       628.06 o                         
   7   6  16         36.00        269.82       394.58 o                         
   8   6  16      11049.08      11642.50      1186.56 o                         
   9   6  16         29.97        940.58       407.61 o                         
  10   6  16        693.46       1176.08       560.40 o                         
  11   6  16        321.32       2601.99       843.33 o                         
  12   6  16       5316.74       4562.49      1561.65 o                         
   1   7  16        175.45        218.47       281.65 o                         
   2   7  16        603.37        858.45       298.45 o                         
   3   7  16        537.13        785.95       421.04 o                         
   4   7  16       3323.21       3447.84       500.14 o                         
   5   7  16         16.18        848.46       396.42 o                         
   6   7  16        400.96        787.37       449.69 o                         
   7   7  16         10.25        857.75       572.85 o                         
   8   7  16        865.04        274.17       639.11 o                         
   9   7  16        685.72       1404.25       512.95 o                         
  10   7  16       1486.08       1773.20       929.25 o                         
   0   8  16      92434.08      91273.07      2680.45 o                         
   1   8  16        193.00        119.88       352.52 o                         
   2   8  16     111411.34     110289.62      2334.31 o                         
   3   8  16        322.20        837.85       444.65 o                         
   4   8  16      89218.27      86762.88      2133.94 o                         
   5   8  16        687.82        185.80       409.96 o                         
   6   8  16      71872.57      71115.65      2275.26 o                         
   7   8  16         71.88        578.74       598.53 o                         
   8   8  16      76216.95      76808.27      3561.27 o                         
   9   8  16        139.96        331.98       900.13 o                         
   1   9  16        158.83        373.09       412.22 o                         
   2   9  16       1009.57       1074.96       461.43 o                         
   3   9  16         60.06        217.65       492.53 o                         
   4   9  16       3006.67       2316.30       458.69 o                         
   5   9  16        170.69       -157.73       442.77 o                         
   6   9  16       3501.75       4197.66       877.22 o                         
   7   9  16        425.20        482.80       701.69 o                         
   0  10  16      47074.93      47714.21      3005.60 o                         
   1  10  16        210.42        373.89       503.04 o                         
   2  10  16      48961.48      46704.19      2066.83 o                         
   3  10  16        583.32       -260.90       649.49 o                         
   1   1  17          5.83        137.67       194.48 o                         
   2   1  17         17.37         49.20       222.33 o                         
   3   1  17        302.46        503.09       199.33 o                         
   4   1  17         32.45        114.21       220.59 o                         
   5   1  17         46.26        295.23       212.42 o                         
   6   1  17          2.37        305.98       214.07 o                         
   7   1  17        344.53        180.65       249.34 o                         
   8   1  17          2.63        106.09       282.98 o                         
   9   1  17       1000.72        878.77       303.87 o                         
  10   1  17         98.83        214.37       340.58 o                         
  11   1  17         10.35         45.67       338.27 o                         
  12   1  17        223.19        393.41       389.79 o                         
  13   1  17        666.24       1155.96       445.54 o                         
  14   1  17         10.39        582.95       625.77 o                         
   0   2  17     114142.11     114939.99      2279.13 o                         
   1   2  17      25329.68      24640.77       609.61 o                         
   2   2  17      61019.21      59987.30       933.98 o                         
   3   2  17      14712.41      14626.72       497.30 o                         
   4   2  17      64342.20      63930.82      1186.27 o                         
   5   2  17      25749.55      25141.91       707.09 o                         
   6   2  17      70637.16      71226.83      1322.24 o                         
   7   2  17      11261.79      12658.45       603.92 o                         
   8   2  17      40898.91      41872.36      1189.78 o                         
   9   2  17      13748.46      14600.10       741.78 o                         
  10   2  17      39644.33      40732.91      1359.00 o                         
  11   2  17      10183.40       9517.60       717.51 o                         
  12   2  17      27067.89      27364.35      1099.21 o                         
  13   2  17       4470.79       3614.16       648.84 o                         
  14   2  17      17487.51      17203.45      1936.33 o                         
   1   3  17       2028.91       1887.99       246.60 o                         
   2   3  17       1335.62       1522.45       220.39 o                         
   3   3  17        318.80        617.62       202.01 o                         
   4   3  17       1700.11       1756.60       291.31 o                         
   5   3  17       4120.50       4264.92       384.35 o                         
   6   3  17       4474.88       3958.91       408.03 o                         
   7   3  17       9360.64       9304.55       577.60 o                         
   8   3  17       5776.88       5620.63       507.22 o                         
   9   3  17       3148.70       2811.55       401.65 o                         
  10   3  17       5700.43       6888.34       541.04 o                         
  11   3  17      16109.09      16282.03       844.24 o                         
  12   3  17      13322.65      13721.13       898.20 o                         
  13   3  17       6864.02       7600.37       900.25 o                         
   0   4  17     125236.21     123514.25      2049.67 o                         
   1   4  17      77573.01      76924.00      1096.80 o                         
   2   4  17      72607.94      71950.02      1162.34 o                         
   3   4  17      39822.52      38873.04       917.19 o                         
   4   4  17      75498.55      74620.11      1439.94 o                         
   5   4  17      78624.95      78401.05      1436.27 o                         
   6   4  17      75984.03      75369.27      1525.15 o                         
   7   4  17      32441.46      30960.98      1068.79 o                         
   8   4  17      48991.39      48658.39      1384.56 o                         
   9   4  17      34551.88      35033.08      1303.76 o                         
  10   4  17      48929.85      49242.56      1475.89 o                         
  11   4  17      30187.80      30342.98      1372.22 o                         
  12   4  17      28040.65      28369.42      1365.46 o                         
  13   4  17      10438.49       7725.70      1138.69 o                         
   1   5  17       3903.21       4221.78       405.36 o                         
   2   5  17       1004.15        926.94       281.88 o                         
   3   5  17        410.32        574.59       245.38 o                         
   4   5  17        138.51       -286.83       295.48 o                         
   5   5  17         32.29        176.82       299.77 o                         
   6   5  17       1370.65       1236.60       347.54 o                         
   7   5  17       3360.73       3478.05       450.19 o                         
   8   5  17       1317.86       1247.48       392.15 o                         
   9   5  17        400.09        536.79       353.99 o                         
  10   5  17       2108.47       2185.07       427.36 o                         
  11   5  17       3847.04       3947.54       758.71 o                         
  12   5  17       4886.23       3001.61      1685.33 o                         
   0   6  17       6524.27       7190.87       672.97 o                         
   1   6  17       1470.78       1739.34       319.20 o                         
   2   6  17       1894.92       2496.98       348.85 o                         
   3   6  17       1335.93       1543.72       451.92 o                         
   4   6  17       3020.37       2136.22       396.06 o                         
   5   6  17       5758.79       4483.85       570.13 o                         
   6   6  17       3395.68       2637.36       476.81 o                         
   7   6  17        324.65        724.16       451.20 o                         
   8   6  17       1939.16       1903.17       572.89 o                         
   9   6  17        816.52        616.29       451.97 o                         
  10   6  17       5370.31       5176.11       679.34 o                         
  11   6  17       2324.40       1382.85      1535.13 o                         
   1   7  17       4281.42       2862.37       351.46 o                         
   2   7  17       1858.20       1436.96       439.81 o                         
   3   7  17        203.51        226.71       341.95 o                         
   4   7  17         23.68        178.13       423.08 o                         
   5   7  17        239.91       -137.97       414.39 o                         
   6   7  17       2141.28       2012.62       507.65 o                         
   7   7  17       4936.44       4180.91      1081.51 o                         
   8   7  17       1596.11       1032.26       469.23 o                         
   9   7  17         49.87       -343.76       527.29 o                         
  10   7  17       1737.23       1711.73      1171.96 o                         
   0   8  17       7344.29       6137.11      1057.28 o                         
   1   8  17      14974.15      14942.77       863.94 o                         
   2   8  17       3789.30       4112.40       536.75 o                         
   3   8  17       3991.29       3575.92       551.99 o                         
   4   8  17       4705.58       5187.62       616.63 o                         
   5   8  17      21367.12      21816.12      1187.24 o                         
   6   8  17       4387.77       4941.18       639.42 o                         
   7   8  17       2074.39       3935.07       725.41 o                         
   8   8  17       1563.91       1761.03       924.29 o                         
   1   9  17       2243.63       1695.16       431.10 o                         
   2   9  17        457.51        766.72       454.66 o                         
   3   9  17        678.56        839.57       671.33 o                         
   4   9  17        750.28       1622.08       536.10 o                         
   5   9  17         31.98       -181.87       550.58 o                         
   6   9  17        216.58       1518.48      1324.44 o                         
   0  10  17        637.69        653.17       800.42 o                         
   1  10  17       3287.52       2262.29       701.57 o                         
   0   0  18       1407.31       2218.25       616.03 o                         
   1   0  18      31124.96      32183.41      1004.64 o                         
   2   0  18       5027.84       5637.28       504.10 o                         
   3   0  18       5156.66       5591.32       519.58 o                         
   4   0  18       1230.92        935.83       365.52 o                         
   5   0  18      51579.92      51075.12      1449.36 o                         
   6   0  18        558.16        479.93       342.50 o                         
   7   0  18       5754.32       6388.94       788.00 o                         
   8   0  18       5532.51       5786.30       876.16 o                         
   9   0  18      18682.60      19980.88      1154.08 o                         
  10   0  18         31.98        265.76       477.83 o                         
  11   0  18      18023.85      17670.74      1338.13 o                         
  12   0  18       1390.27        754.56       592.68 o                         
  13   0  18       3877.36       4577.28      1184.47 o                         
  14   0  18        497.42        485.62      1795.20 o                         
   1   1  18       4174.74       4313.85       286.00 o                         
   2   1  18        774.98        562.94       226.23 o                         
   3   1  18        174.82         71.88       191.71 o                         
   4   1  18       5393.48       5633.93       391.74 o                         
   5   1  18       3196.49       3007.62       309.12 o                         
   6   1  18       2668.15       1919.60       274.06 o                         
   7   1  18      11676.35      12295.54       586.74 o                         
   8   1  18       1937.51       1333.81       311.96 o                         
   9   1  18         92.19        -79.58       286.37 o                         
  10   1  18        221.92       -239.88       330.83 o                         
  11   1  18      19375.50      19725.28       932.11 o                         
  12   1  18         28.10        631.16       467.54 o                         
  13   1  18       4338.46       3755.51       722.99 o                         
  14   1  18       1754.40       1037.13       746.16 o                         
   0   2  18       6934.72       6891.29       574.02 o                         
   1   2  18     118228.97     117299.58      1580.63 o                         
   2   2  18       1100.17       1354.28       207.54 o                         
   3   2  18      52691.26      53563.01      1050.97 o                         
   4   2  18       4270.07       3920.95       330.61 o                         
   5   2  18     135595.36     137024.56      1731.34 o                         
   6   2  18       4455.75       4906.34       407.52 o                         
   7   2  18      40396.16      43648.75      1166.00 o                         
   8   2  18          2.77        130.24       315.20 o                         
   9   2  18      52300.84      51794.12      1447.74 o                         
  10   2  18       3087.06       3929.88       504.12 o                         
  11   2  18      47223.79      47088.04      1534.43 o                         
  12   2  18         77.03        389.58       400.61 o                         
  13   2  18      13082.49      14248.09      1067.94 o                         
   1   3  18       7118.97       6965.01       413.27 o                         
   2   3  18       1066.03       1099.28       231.31 o                         
   3   3  18        131.10        219.17       267.21 o                         
   4   3  18       2032.10       1635.79       273.61 o                         
   5   3  18        518.05        331.17       255.29 o                         
   6   3  18       3820.72       4223.13       466.67 o                         
   7   3  18      11909.57      12487.72       684.09 o                         
   8   3  18         87.36        -93.35       300.10 o                         
   9   3  18         17.41        311.68       340.89 o                         
  10   3  18         40.09        184.58       358.59 o                         
  11   3  18       9685.25      10611.59       728.21 o                         
  12   3  18       1077.07        917.50       469.37 o                         
  13   3  18       3659.62       3077.92      1056.67 o                         
   0   4  18      13847.57      13960.55       704.69 o                         
   1   4  18       8078.85       8210.58       398.60 o                         
   2   4  18      35191.11      34044.00       851.69 o                         
   3   4  18        132.41        308.40       272.27 o                         
   4   4  18      19676.07      19711.46       759.78 o                         
   5   4  18      17241.85      17115.87       782.41 o                         
   6   4  18      12242.52      11783.76       715.34 o                         
   7   4  18        234.60        406.34       316.11 o                         
   8   4  18      22232.03      22362.77       968.41 o                         
   9   4  18       3514.81       3468.70       453.67 o                         
  10   4  18       5187.08       5923.79       566.72 o                         
  11   4  18       6516.22       8216.59       767.66 o                         
  12   4  18       8267.60       8268.54       988.61 o                         
   1   5  18       3424.11       3229.06       374.16 o                         
   2   5  18        155.97        221.36       271.47 o                         
   3   5  18       1449.21       1282.25       332.79 o                         
   4   5  18       1809.72       1585.49       371.03 o                         
   5   5  18       1826.55       1564.17       380.63 o                         
   6   5  18        149.95        212.21       385.91 o                         
   7   5  18        258.65        609.00       413.64 o                         
   8   5  18       1295.10       1394.60       521.60 o                         
   9   5  18       4776.84       4216.20       655.54 o                         
  10   5  18        681.38       1270.92       663.23 o                         
  11   5  18        196.49        384.93       722.34 o                         
  12   5  18          5.55       -979.28      1738.40 o                         
   0   6  18       4778.10       5527.06       615.51 o                         
   1   6  18       5324.86       5665.71       447.80 o                         
   2   6  18        198.37         41.54       312.37 o                         
   3   6  18      12284.39      12689.16       740.41 o                         
   4   6  18       1162.28       1397.48       431.22 o                         
   5   6  18       1830.02       1370.54       384.15 o                         
   6   6  18       1806.83       1405.90       468.71 o                         
   7   6  18      11381.27      11418.23       862.72 o                         
   8   6  18         95.97       -227.13       518.99 o                         
   9   6  18       3718.37       2172.03       546.33 o                         
  10   6  18       1748.34        667.86       928.56 o                         
   1   7  18        675.02        607.96       440.07 o                         
   2   7  18        563.77        491.26       308.36 o                         
   3   7  18        539.29        938.51       496.44 o                         
   4   7  18          0.13        342.25       570.28 o                         
   5   7  18        871.71       1720.43       495.31 o                         
   6   7  18       1260.20       2012.26       607.32 o                         
   7   7  18         86.29       -506.29       506.29 o                         
   8   7  18        224.54        668.78       588.11 o                         
   9   7  18       2905.84       1612.03       952.17 o                         
   0   8  18       9046.01       8300.59      1060.91 o                         
   1   8  18      73998.02      73490.48      1868.58 o                         
   2   8  18       5362.55       5081.73       605.56 o                         
   3   8  18      88203.66      86967.97      2758.03 o                         
   4   8  18       5160.72       6133.73       975.30 o                         
   5   8  18      57890.81      58252.55      1961.39 o                         
   6   8  18       5657.50       3746.18       669.80 o                         
   7   8  18      62395.16      57058.21      3070.67 o                         
   8   8  18       3480.12       1957.00      2013.30 o                         
   1   9  18          7.19       -143.01       468.74 o                         
   2   9  18        146.01        -70.55       619.53 o                         
   3   9  18       1205.09       1536.42       748.70 o                         
   4   9  18        562.87        370.99       612.71 o                         
   5   9  18       3355.06       2360.66      1134.87 o                         
   1   1  19         94.05        549.99       240.07 o                         
   2   1  19          5.48         81.53       198.97 o                         
   3   1  19        423.67        518.54       232.45 o                         
   4   1  19        792.55        997.08       256.13 o                         
   5   1  19       2238.78       2272.52       290.32 o                         
   6   1  19          2.91        272.88       274.32 o                         
   7   1  19       1487.99       1201.64       276.21 o                         
   8   1  19        710.74        731.53       302.72 o                         
   9   1  19       2414.89       1981.72       398.25 o                         
  10   1  19        435.37       -289.24       354.77 o                         
  11   1  19       3695.86       3650.37       552.89 o                         
  12   1  19        131.71        -30.30       470.59 o                         
  13   1  19       2357.93       1684.09       606.18 o                         
   0   2  19       2680.80       3004.16       432.73 o                         
   1   2  19      76511.48      76561.98      1261.40 o                         
   2   2  19         40.81         42.66       254.34 o                         
   3   2  19      68956.53      67432.88      1371.89 o                         
   4   2  19        349.29        412.52       240.82 o                         
   5   2  19      68266.20      69324.29      1281.97 o                         
   6   2  19       1702.52       1721.03       341.60 o                         
   7   2  19      48835.44      47548.18      1240.84 o                         
   8   2  19         29.42        215.69       328.53 o                         
   9   2  19      40930.82      42297.58      1331.65 o                         
  10   2  19        983.89       1568.07       401.81 o                         
  11   2  19      26475.65      28954.13      1215.11 o                         
  12   2  19        453.74       1328.76       470.29 o                         
  13   2  19      22726.04      21475.25      1621.32 o                         
   1   3  19        228.37        569.74       204.18 o                         
   2   3  19       2323.90       2240.46       268.50 o                         
   3   3  19         57.50        -29.24       261.88 o                         
   4   3  19         12.65         56.69       281.88 o                         
   5   3  19       1463.09       1658.71       335.52 o                         
   6   3  19      10276.48      10767.45       672.13 o                         
   7   3  19       1035.00        802.30       420.45 o                         
   8   3  19       3231.92       2974.16       417.96 o                         
   9   3  19        846.93        700.06       343.03 o                         
  10   3  19       5673.39       5515.38       667.50 o                         
  11   3  19       2494.28       2314.30       477.41 o                         
  12   3  19      10940.11      11879.75      1386.08 o                         
   0   4  19      66753.95      66616.48      1567.96 o                         
   1   4  19      40109.78      40639.84       867.94 o                         
   2   4  19      28389.59      27701.85       816.23 o                         
   3   4  19      31233.14      31763.37      1004.76 o                         
   4   4  19      40715.02      40879.92      1185.75 o                         
   5   4  19      42772.78      40029.79      1204.98 o                         
   6   4  19      42567.43      41378.95      1321.74 o                         
   7   4  19      25856.27      24514.12      1047.53 o                         
   8   4  19      14745.58      16327.59       891.61 o                         
   9   4  19      21525.14      22498.98      1049.20 o                         
  10   4  19      27949.74      29195.57      1283.89 o                         
  11   4  19      19215.69      19335.15      1259.58 o                         
  12   4  19      11647.59      10463.23      1488.54 o                         
   1   5  19        322.10        187.16       403.48 o                         
   2   5  19       1695.67       1550.46       326.50 o                         
   3   5  19        305.33        950.73       358.08 o                         
   4   5  19       1958.93       1611.62       450.14 o                         
   5   5  19       1967.24       1488.47       398.25 o                         
   6   5  19       4196.81       5440.90       625.35 o                         
   7   5  19       6410.66       5424.93       638.43 o                         
   8   5  19         27.24       -125.63       482.18 o                         
   9   5  19       3400.15       3426.87       568.52 o                         
  10   5  19        148.69        353.25       497.81 o                         
  11   5  19       5894.97       5383.58      2102.77 o                         
   0   6  19      30123.76      30714.30      1486.95 o                         
   1   6  19      24544.31      25840.80       916.77 o                         
   2   6  19       4754.01       5162.13       517.91 o                         
   3   6  19      21264.21      20935.80       955.04 o                         
   4   6  19      15841.59      15550.59       838.29 o                         
   5   6  19      27457.68      25772.54      1169.22 o                         
   6   6  19      16501.13      16668.07      1030.24 o                         
   7   6  19      14863.00      13323.41       960.58 o                         
   8   6  19       2673.75       2308.23       557.70 o                         
   9   6  19      13264.71      12415.82       974.35 o                         
  10   6  19      16834.72      15363.66      3624.79 o                         
   1   7  19        435.71        583.47       345.10 o                         
   2   7  19       2173.75       2364.97       404.50 o                         
   3   7  19          3.46        -99.63       464.86 o                         
   4   7  19        948.54        524.15       562.45 o                         
   5   7  19        110.25         72.93       591.60 o                         
   6   7  19       4975.37       3901.62       594.19 o                         
   7   7  19       1476.98       1179.75       551.30 o                         
   8   7  19        644.46          2.99       785.12 o                         
   9   7  19        294.75        930.44      1233.42 o                         
   0   8  19      28072.16      27846.92      1831.02 o                         
   1   8  19        124.57       -184.89       421.84 o                         
   2   8  19       4459.85       4305.69       621.20 o                         
   3   8  19          1.48        131.71       444.96 o                         
   4   8  19      14688.27      13017.11      1035.42 o                         
   5   8  19         37.77         70.36       883.77 o                         
   6   8  19      12744.68      12202.73      1286.18 o                         
   7   8  19        156.76      -1346.96      1724.06 o                         
   1   9  19        159.93        140.26       621.39 o                         
   2   9  19        772.01       1336.14       910.65 o                         
   3   9  19         38.02       -294.37       621.88 o                         
   4   9  19       1745.21       -127.78       917.04 o                         
   0   0  20     269835.78     267720.28      5185.74 o                         
   1   0  20        869.51        687.14       382.86 o                         
   2   0  20     105105.93     106172.38      2152.48 o                         
   3   0  20       7559.65       8373.84       751.37 o                         
   4   0  20     145653.91     147098.75      4308.43 o                         
   5   0  20        137.04        -43.44       349.30 o                         
   6   0  20     162313.56     166177.00      3558.20 o                         
   7   0  20       3457.76       3780.15       550.70 o                         
   8   0  20      62872.85      65504.32      2097.63 o                         
   9   0  20        799.38        865.66       658.39 o                         
  10   0  20     104866.12     107081.12      3808.91 o                         
  11   0  20         27.17        -74.76       504.85 o                         
  12   0  20      47278.46      46447.40      2558.00 o                         
  13   0  20       3460.19       3917.11      1088.85 o                         
   1   1  20       4793.67       5352.65       368.53 o                         
   2   1  20       5004.02       5300.18       385.78 o                         
   3   1  20       1133.37        530.09       255.79 o                         
   4   1  20        671.07        993.94       358.83 o                         
   5   1  20        264.55       -222.33       243.32 o                         
   6   1  20      13985.14      14740.45       639.67 o                         
   7   1  20        243.80          2.86       313.00 o                         
   8   1  20       2507.58       2343.18       379.58 o                         
   9   1  20       2859.34       2222.17       397.87 o                         
  10   1  20       3855.18       3955.64       560.21 o                         
  11   1  20        671.91       1065.61       424.00 o                         
  12   1  20      19380.28      22619.78      1401.96 o                         
  13   1  20        867.15       1440.54       690.59 o                         
   0   2  20      75506.05      78018.29      1805.61 o                         
   1   2  20       6950.96       6652.02       406.24 o                         
   2   2  20      13709.73      14160.80       594.99 o                         
   3   2  20       1008.79        489.09       267.42 o                         
   4   2  20      34570.48      34128.63      1057.04 o                         
   5   2  20       7130.34       6838.22       459.31 o                         
   6   2  20      39223.37      41469.39      1278.55 o                         
   7   2  20        553.64        238.12       306.46 o                         
   8   2  20       8511.78       8951.85       632.63 o                         
   9   2  20       2109.60       2492.46       395.71 o                         
  10   2  20      34702.62      36163.77      1337.85 o                         
  11   2  20       1855.16       1955.89       433.50 o                         
  12   2  20       8261.19       8071.32       970.33 o                         
   1   3  20       1703.11       1385.25       364.58 o                         
   2   3  20       2587.43       2112.33       369.45 o                         
   3   3  20        227.42        838.10       269.89 o                         
   4   3  20       1516.44       1485.12       395.74 o                         
   5   3  20        109.87       -191.39       287.09 o                         
   6   3  20       4564.29       5127.44       571.98 o                         
   7   3  20        600.70        894.93       387.48 o                         
   8   3  20        314.99        236.14       363.93 o                         
   9   3  20        388.88        851.39       418.37 o                         
  10   3  20        254.46        772.58       455.56 o                         
  11   3  20       2115.21       2888.01       608.47 o                         
  12   3  20       5780.72       3486.14       772.56 o                         
   0   4  20       6710.62       6631.91       587.33 o                         
   1   4  20      27180.93      26548.03       774.27 o                         
   2   4  20        597.77        502.94       292.94 o                         
   3   4  20      39884.35      39225.47      1230.98 o                         
   4   4  20       2031.45       1977.02       362.10 o                         
   5   4  20      16339.76      17521.16       860.99 o                         
   6   4  20       1166.39       1231.02       371.00 o                         
   7   4  20      26523.45      26714.41      1120.12 o                         
   8   4  20        654.44       1331.36       383.79 o                         
   9   4  20      12213.86      11498.31       781.43 o                         
  10   4  20       4677.21       3478.10       545.74 o                         
  11   4  20       8396.75       9129.12      1137.35 o                         
   1   5  20        341.43        273.67       274.31 o                         
   2   5  20        967.45       1307.99       363.93 o                         
   3   5  20        794.58        481.51       374.42 o                         
   4   5  20       1433.53       1416.49       375.31 o                         
   5   5  20        379.25        695.86       448.01 o                         
   6   5  20        575.54        730.55       436.83 o                         
   7   5  20         60.22        591.13       460.43 o                         
   8   5  20         15.38       -442.80       442.80 o                         
   9   5  20       2768.18       2358.07       541.12 o                         
  10   5  20        314.24        943.09       708.54 o                         
   0   6  20      14564.19      15368.14      1115.66 o                         
   1   6  20       3410.41       3360.28       436.51 o                         
   2   6  20      34561.79      34680.38      1188.09 o                         
   3   6  20        184.61        -41.39       344.89 o                         
   4   6  20      16638.88      18253.55      1002.98 o                         
   5   6  20       5571.51       4281.14       574.95 o                         
   6   6  20      17233.50      15637.20       957.50 o                         
   7   6  20        432.32        -90.93       440.27 o                         
   8   6  20      23554.11      24346.97      1425.25 o                         
   9   6  20        705.66        689.84       848.76 o                         
   1   7  20        722.01        651.08       371.01 o                         
   2   7  20         21.09        102.41       453.99 o                         
   3   7  20          0.88        238.27       409.16 o                         
   4   7  20       2579.62       2001.76       752.51 o                         
   5   7  20        312.95        231.61       464.27 o                         
   6   7  20       1329.38       1465.68       656.23 o                         
   7   7  20       2769.23       1265.90       649.30 o                         
   8   7  20       2860.38       3275.41      2411.76 o                         
   0   8  20      21371.46      19295.92      1726.94 o                         
   1   8  20       7567.84       7713.54      1011.55 o                         
   2   8  20      32548.65      34646.64      1521.82 o                         
   3   8  20       4593.93       4794.88       772.39 o                         
   4   8  20      22338.83      22505.10      1770.57 o                         
   5   8  20       9559.33       7842.15      1261.56 o                         
   1   9  20         88.09       2158.32       972.88 o                         
   1   1  21        339.81        315.03       302.20 o                         
   2   1  21        543.53        681.24       250.95 o                         
   3   1  21          1.07         37.33       275.77 o                         
   4   1  21       1215.39       1686.36       336.90 o                         
   5   1  21        259.87        118.93       289.82 o                         
   6   1  21       3004.46       3040.23       359.19 o                         
   7   1  21        639.61        573.64       328.43 o                         
   8   1  21       3356.74       3120.71       535.78 o                         
   9   1  21         72.46        336.16       440.53 o                         
  10   1  21       4413.82       4038.35       558.53 o                         
  11   1  21       1321.86       1268.19       409.19 o                         
  12   1  21       5823.50       5038.02       690.64 o                         
   0   2  21      38269.71      38512.92      1309.57 o                         
   1   2  21        245.44        269.26       279.25 o                         
   2   2  21      24560.45      25539.99       827.93 o                         
   3   2  21        331.41        162.87       281.16 o                         
   4   2  21      20960.13      21877.59       877.49 o                         
   5   2  21        523.54        831.22       307.15 o                         
   6   2  21      26255.38      28458.63      1091.96 o                         
   7   2  21         20.21        505.30       397.60 o                         
   8   2  21      16703.32      16897.33       923.31 o                         
   9   2  21         48.84        -46.68       363.21 o                         
  10   2  21      12968.20      13981.82       921.22 o                         
  11   2  21        447.37       1122.75       499.50 o                         
  12   2  21      11525.76      11606.66      1347.42 o                         
   1   3  21       1471.28       1746.05       280.82 o                         
   2   3  21         79.82         35.91       251.57 o                         
   3   3  21         49.63         98.33       260.93 o                         
   4   3  21         52.04       -230.60       271.57 o                         
   5   3  21        753.30       1649.82       427.97 o                         
   6   3  21        325.18        334.88       337.53 o                         
   7   3  21       1795.96       1284.13       394.70 o                         
   8   3  21         39.54        -99.36       406.07 o                         
   9   3  21         43.02        549.49       400.56 o                         
  10   3  21        587.22       1105.86       485.05 o                         
  11   3  21       4894.66       5804.40       793.38 o                         
   0   4  21      28547.17      28697.04      1201.62 o                         
   1   4  21      16002.51      16568.71       705.95 o                         
   2   4  21      20243.26      20250.76       804.15 o                         
   3   4  21       7753.57       7784.25       609.97 o                         
   4   4  21      18148.75      18232.93       861.71 o                         
   5   4  21      17196.32      18659.78       924.44 o                         
   6   4  21      19941.49      19858.67      1010.51 o                         
   7   4  21       6220.09       5636.44       600.38 o                         
   8   4  21      16157.86      14559.83       899.36 o                         
   9   4  21       9360.81       9684.11       746.40 o                         
  10   4  21      15021.05      16110.95      1392.70 o                         
  11   4  21       7788.52       8058.57      1359.26 o                         
   1   5  21       1728.08       1950.39       385.51 o                         
   2   5  21        933.20        690.56       353.18 o                         
   3   5  21          2.25       -263.10       357.11 o                         
   4   5  21       1521.59       1018.72       445.43 o                         
   5   5  21       1141.96        690.87       342.27 o                         
   6   5  21       3859.47       3628.78       540.33 o                         
   7   5  21       3005.14       1588.27       546.23 o                         
   8   5  21       3775.88       2568.63       562.43 o                         
   9   5  21        261.99       1178.25       670.94 o                         
   0   6  21      65891.05      64557.20      2544.89 o                         
   1   6  21      51835.04      50841.95      1435.92 o                         
   2   6  21      58825.78      60480.96      1601.16 o                         
   3   6  21      31057.38      33272.50      1252.52 o                         
   4   6  21      54816.46      55899.49      1757.40 o                         
   5   6  21      54343.22      51363.11      1714.94 o                         
   6   6  21      44786.83      44653.81      1620.36 o                         
   7   6  21      21177.23      19405.85      1184.82 o                         
   8   6  21      36870.48      32857.29      3793.03 o                         
   9   6  21      30318.73      30891.29      3606.35 o                         
   1   7  21       1907.62       2192.34       463.36 o                         
   2   7  21        486.11        845.38       475.65 o                         
   3   7  21         55.62       -511.00       511.00 o                         
   4   7  21         22.55       1278.73       552.08 o                         
   5   7  21         74.78       -221.31       473.17 o                         
   6   7  21        209.68        935.70       800.90 o                         
   7   7  21       2404.43       1510.28      1709.33 o                         
   0   8  21         14.47       1178.93       843.79 o                         
   1   8  21       3531.97       3010.13       877.50 o                         
   2   8  21        175.27       -208.78       511.10 o                         
   3   8  21          5.60        674.75       661.82 o                         
   4   8  21         18.22        476.03      2025.80 o                         
   0   0  22        437.79        324.29       552.79 o                         
   1   0  22     247650.38     245714.56      3956.22 o                         
   2   0  22       7767.79       6341.54       636.81 o                         
   3   0  22     154145.66     154117.89      3331.20 o                         
   4   0  22        849.74        584.06       566.20 o                         
   5   0  22     241131.92     238859.44      4615.66 o                         
   6   0  22        939.86       1170.42       785.88 o                         
   7   0  22     124878.31     122959.44      2947.61 o                         
   8   0  22       7094.80       7408.85       969.78 o                         
   9   0  22     111288.70     110939.84      3715.26 o                         
  10   0  22         18.72       -424.48       535.13 o                         
  11   0  22      98947.46      98340.73      4310.98 o                         
   1   1  22       3416.84       3724.32       384.85 o                         
   2   1  22        586.83        814.63       288.72 o                         
   3   1  22          3.86        -49.39       304.92 o                         
   4   1  22       2810.28       3254.07       450.78 o                         
   5   1  22       2832.38       3453.17       391.58 o                         
   6   1  22       1552.84       1994.96       389.70 o                         
   7   1  22      11159.14      10762.50       697.69 o                         
   8   1  22        281.10         19.31       356.65 o                         
   9   1  22        783.95       1541.75       468.46 o                         
  10   1  22        375.23        667.93       427.22 o                         
  11   1  22      16257.27      16199.99      1280.73 o                         
   0   2  22         36.95       -103.10       443.00 o                         
   1   2  22      17540.76      17670.68       671.67 o                         
   2   2  22       6138.68       6270.08       436.37 o                         
   3   2  22       3407.86       2880.07       334.30 o                         
   4   2  22        526.44        848.57       309.89 o                         
   5   2  22      27659.59      28708.02      1035.99 o                         
   6   2  22        142.24        336.57       343.24 o                         
   7   2  22       4316.60       4736.26       498.56 o                         
   8   2  22       5743.05       5869.00       562.98 o                         
   9   2  22      10066.60      11020.43       802.14 o                         
  10   2  22          2.33        150.71       512.81 o                         
  11   2  22      11764.33      10313.05      1256.50 o                         
   1   3  22       1600.52       1477.17       254.62 o                         
   2   3  22        661.56        224.60       242.54 o                         
   3   3  22        166.01        209.94       271.03 o                         
   4   3  22       2389.38       2434.75       374.82 o                         
   5   3  22          3.63         -6.66       375.31 o                         
   6   3  22       1036.84       1128.08       378.22 o                         
   7   3  22       2146.17       3113.85       488.41 o                         
   8   3  22        153.55        526.16       402.32 o                         
   9   3  22        301.13        380.66       474.21 o                         
  10   3  22        544.65       1748.75       593.60 o                         
  11   3  22       1782.31        996.01       866.79 o                         
   0   4  22       1513.48       2081.44       623.37 o                         
   1   4  22       1353.17       1547.77       342.01 o                         
   2   4  22       2055.42       2839.72       423.87 o                         
   3   4  22        169.03        438.58       389.50 o                         
   4   4  22          5.30        615.75       385.81 o                         
   5   4  22       4909.22       4137.29       486.42 o                         
   6   4  22        251.79        653.35       409.01 o                         
   7   4  22        618.78       1099.74       426.27 o                         
   8   4  22       1533.85       1783.07       539.96 o                         
   9   4  22        941.19       1418.96       875.01 o                         
  10   4  22        336.71       -403.29       965.50 o                         
   1   5  22        893.95        678.13       342.97 o                         
   2   5  22        170.39         55.34       336.05 o                         
   3   5  22          4.96        167.27       353.61 o                         
   4   5  22        564.57        866.20       406.04 o                         
   5   5  22        101.13        531.43       411.36 o                         
   6   5  22        441.05        975.03       464.22 o                         
   7   5  22       1544.79       1380.53       523.92 o                         
   8   5  22        201.98       1108.47       685.24 o                         
   9   5  22         64.84         56.64      1020.32 o                         
   0   6  22       2748.55       1780.21      1307.10 o                         
   1   6  22      26393.68      26694.52      1078.36 o                         
   2   6  22         80.62       1215.98       388.08 o                         
   3   6  22      38793.40      39452.99      1401.46 o                         
   4   6  22        941.40       1447.02       432.85 o                         
   5   6  22      14210.71      14065.43       938.68 o                         
   6   6  22        784.63        617.22       427.36 o                         
   7   6  22      31437.89      28743.18      2008.07 o                         
   8   6  22         91.68      -1132.16      1448.51 o                         
   1   7  22         23.70        349.55       440.31 o                         
   2   7  22         48.75       -611.37       611.37 o                         
   3   7  22        982.37        807.85       526.07 o                         
   4   7  22          4.56        327.70       815.28 o                         
   5   7  22       3783.13       4990.87      1054.33 o                         
   6   7  22        211.83       5012.41      2322.74 o                         
   2   8  22        543.78       1195.34      1201.36 o                         
   1   1  23         20.59        410.38       265.67 o                         
   2   1  23        217.72        292.03       278.70 o                         
   3   1  23         30.00        108.61       304.76 o                         
   4   1  23        480.02        424.32       357.56 o                         
   5   1  23        715.90        968.37       372.15 o                         
   6   1  23       2467.79       2813.51       430.20 o                         
   7   1  23        762.24        131.07       354.89 o                         
   8   1  23       1349.98       1531.06       426.44 o                         
   9   1  23        498.11        639.03       427.26 o                         
  10   1  23       2911.12       2250.83       610.53 o                         
  11   1  23       1454.65       1535.80       764.87 o                         
   0   2  23      14612.65      14739.52       888.48 o                         
   1   2  23       2167.97       2500.99       321.56 o                         
   2   2  23       8944.65       8752.60       538.51 o                         
   3   2  23       1236.72       1138.23       337.83 o                         
   4   2  23      11016.85      12100.33       702.39 o                         
   5   2  23       2271.89       2168.19       487.89 o                         
   6   2  23      10376.38      10859.22       752.40 o                         
   7   2  23       2447.38       1892.41       377.90 o                         
   8   2  23       4935.17       3995.43       535.11 o                         
   9   2  23        565.12        265.86       457.32 o                         
  10   2  23       6866.64       6705.02       934.00 o                         
   1   3  23         86.43        395.07       276.15 o                         
   2   3  23        204.59        336.68       292.39 o                         
   3   3  23          9.56       -298.77       298.77 o                         
   4   3  23        828.21        583.21       318.91 o                         
   5   3  23       1102.99       1560.18       365.19 o                         
   6   3  23        978.56        705.51       393.22 o                         
   7   3  23       1595.36       2015.48       467.39 o                         
   8   3  23        135.62        349.89       659.74 o                         
   9   3  23        625.33         45.10       501.42 o                         
  10   3  23          6.11        841.08       483.55 o                         
   0   4  23      13866.28      13523.54      1112.27 o                         
   1   4  23      29992.70      30330.69      1129.06 o                         
   2   4  23       2126.11       1345.78       414.69 o                         
   3   4  23      25271.71      26091.86      1119.81 o                         
   4   4  23       6387.75       5321.59       536.34 o                         
   5   4  23      28529.84      29605.08      1211.57 o                         
   6   4  23       9279.59      10008.75       837.68 o                         
   7   4  23      24371.56      24340.79      1413.39 o                         
   8   4  23       1152.91       1534.40       576.86 o                         
   9   4  23      14029.31      12992.76      1316.17 o                         
   1   5  23        278.97        148.97       344.86 o                         
   2   5  23       2330.10       1916.55       380.33 o                         
   3   5  23        195.75         70.44       365.49 o                         
   4   5  23        204.20         -3.50       465.85 o                         
   5   5  23       1416.81       1400.49       441.50 o                         
   6   5  23       7283.59       7329.61       691.85 o                         
   7   5  23       4019.33       3553.72      1117.61 o                         
   8   5  23       2637.32       2469.19       901.54 o                         
   0   6  23      52504.48      52764.94      2431.18 o                         
   1   6  23      57205.22      56398.71      1676.55 o                         
   2   6  23      19264.69      18986.23       949.67 o                         
   3   6  23      54182.22      51241.43      1638.54 o                         
   4   6  23      32124.69      30658.36      1280.56 o                         
   5   6  23      53694.71      52261.70      2183.10 o                         
   6   6  23      32023.61      29663.76      2020.00 o                         
   7   6  23      39260.88      35026.79      3084.40 o                         
   1   7  23        150.35        958.11      1297.58 o                         
   2   7  23        905.56       -417.41      1149.98 o                         
   3   7  23         44.68       -359.56       978.87 o                         
   4   7  23       1045.00        987.89       869.48 o                         
   0   0  24     146870.53     142740.53      4907.90 o                         
   1   0  24        984.84       1512.37       406.44 o                         
   2   0  24      81556.82      79666.41      2282.81 o                         
   3   0  24       7799.12       7187.73       782.04 o                         
   4   0  24      98665.36      99311.86      3383.14 o                         
   5   0  24         84.36        393.55       628.84 o                         
   6   0  24      94653.48      92127.89      3783.22 o                         
   7   0  24       7082.73       7577.26      1444.32 o                         
   8   0  24      50481.85      49976.63      2964.03 o                         
   9   0  24        563.49        982.84       725.37 o                         
  10   0  24      65752.33      66227.45      6092.23 o                         
   1   1  24       1175.95       1212.56       286.49 o                         
   2   1  24       1641.94       1996.33       333.58 o                         
   3   1  24         91.99        165.62       358.66 o                         
   4   1  24          6.23        139.09       441.91 o                         
   5   1  24        145.21        331.05       349.36 o                         
   6   1  24       8532.03       8372.50       682.49 o                         
   7   1  24        195.74        693.45       411.95 o                         
   8   1  24       1691.69       1961.03       581.87 o                         
   9   1  24        764.96       -544.56       612.91 o                         
  10   1  24       4960.32       6538.07      3376.27 o                         
   0   2  24      42169.29      45819.36      1632.68 o                         
   1   2  24      11313.77      12232.02       586.67 o                         
   2   2  24      11267.31      11520.94       589.34 o                         
   3   2  24      22784.42      23363.93       950.16 o                         
   4   2  24      22526.05      23779.70      1002.32 o                         
   5   2  24       5438.86       5123.76       606.91 o                         
   6   2  24      24558.36      24221.44      1186.26 o                         
   7   2  24      17381.73      17407.07       970.83 o                         
   8   2  24       7767.63       7210.92       665.76 o                         
   9   2  24       4303.45       4610.16      1167.68 o                         
  10   2  24      21649.91      17861.80      1842.20 o                         
   1   3  24        498.78        846.15       297.05 o                         
   2   3  24       1433.20       1402.96       340.48 o                         
   3   3  24        433.22        410.69       320.65 o                         
   4   3  24        853.19       1448.13       361.86 o                         
   5   3  24        203.80       -355.85       377.06 o                         
   6   3  24       2081.59       2286.67       603.63 o                         
   7   3  24         21.10       -343.32       391.59 o                         
   8   3  24        346.41        375.42       552.28 o                         
   9   3  24       2096.96       1946.16       881.62 o                         
   0   4  24       5197.78       4963.83       771.48 o                         
   1   4  24      18207.86      17940.59       910.14 o                         
   2   4  24        217.99        375.02       358.85 o                         
   3   4  24       7677.75       6310.87       592.88 o                         
   4   4  24       1327.92       2196.24       472.39 o                         
   5   4  24      19393.07      18402.62       990.58 o                         
   6   4  24       1168.09        162.09       462.29 o                         
   7   4  24       5549.12       4555.19       898.58 o                         
   8   4  24        290.83       1055.70       626.35 o                         
   1   5  24        599.51        496.35       391.92 o                         
   2   5  24        537.72        537.08       406.29 o                         
   3   5  24         24.15        463.35       412.95 o                         
   4   5  24        826.61        563.67       381.62 o                         
   5   5  24        215.45        928.81       578.16 o                         
   6   5  24        106.40       -106.51       721.92 o                         
   7   5  24       1234.42       3217.71      1139.46 o                         
   0   6  24      11584.55      10557.21      1192.29 o                         
   1   6  24        240.86       1091.97       478.55 o                         
   2   6  24      23198.41      23320.86      1438.24 o                         
   3   6  24        411.22        455.67       848.46 o                         
   4   6  24      11946.88      12636.93      1372.78 o                         
   5   6  24       1108.91        527.09       798.86 o                         
   1   7  24        203.28         17.14      1298.61 o                         
   2   7  24         66.24       -699.59      1371.18 o                         
   1   1  25        264.28        804.32       291.88 o                         
   2   1  25         72.39        534.12       303.55 o                         
   3   1  25        152.09       -227.93       335.90 o                         
   4   1  25          2.49        579.89       366.88 o                         
   5   1  25        447.61        935.50       503.37 o                         
   6   1  25         31.79       -186.42       520.02 o                         
   7   1  25       1439.25       1842.68       605.56 o                         
   8   1  25        460.93        387.04       614.50 o                         
   9   1  25        820.39        675.63       749.76 o                         
   0   2  25       2989.82       2815.57       485.38 o                         
   1   2  25      30311.96      31944.74       941.05 o                         
   2   2  25       4133.60       3706.00       375.72 o                         
   3   2  25      17774.05      19327.98       882.23 o                         
   4   2  25       2075.53       2698.59       451.41 o                         
   5   2  25      27417.78      28198.44      1204.42 o                         
   6   2  25       2961.72       2952.62       564.42 o                         
   7   2  25      15998.55      16370.27      1092.20 o                         
   8   2  25       3595.91       3206.48       735.31 o                         
   9   2  25      13593.42      14606.80      2779.79 o                         
   1   3  25        566.27        912.41       345.59 o                         
   2   3  25        178.29         97.09       331.17 o                         
   3   3  25         15.49       -359.24       369.79 o                         
   4   3  25       1557.87        989.38       410.43 o                         
   5   3  25         32.68        -17.22       417.97 o                         
   6   3  25       2944.35       3430.01       573.59 o                         
   7   3  25        505.05       1017.00       606.74 o                         
   8   3  25       1488.84       1780.86       696.43 o                         
   0   4  25      48737.02      48818.27      2141.32 o                         
   1   4  25      12237.97      12157.32       776.89 o                         
   2   4  25      47821.60      46603.71      1500.33 o                         
   3   4  25       5012.69       5228.73       609.51 o                         
   4   4  25      38022.73      38238.23      1436.56 o                         
   5   4  25      13490.71      12970.96       991.69 o                         
   6   4  25      37638.88      37536.88      2306.27 o                         
   7   4  25       4540.69       3712.83      1077.98 o                         
   1   5  25       1153.25       1024.25       434.28 o                         
   2   5  25        265.91        658.88       467.69 o                         
   3   5  25         55.85       -155.31       498.31 o                         
   4   5  25        194.56       1133.59       504.22 o                         
   5   5  25       1056.06        705.12       628.30 o                         
   6   5  25        787.94       -861.88       861.88 o                         
   0   6  25      18011.06      19603.38      2517.16 o                         
   1   6  25       6881.29       8165.01      1002.40 o                         
   2   6  25      16934.36      16838.31      1524.96 o                         
   3   6  25       1938.77       1104.69       790.26 o                         
   0   0  26         23.63        336.12       630.22 o                         
   1   0  26      16923.78      14793.88       958.00 o                         
   2   0  26       9434.40       8605.96       755.92 o                         
   3   0  26       2741.33       2567.38       713.09 o                         
   4   0  26        696.64        720.60       517.60 o                         
   5   0  26      22272.86      20593.10      2453.26 o                         
   6   0  26       1075.62        319.41       619.33 o                         
   7   0  26       6606.15       8261.69      1540.81 o                         
   8   0  26       7926.25       3283.08      1583.63 o                         
   1   1  26       2173.26       2214.96       478.69 o                         
   2   1  26        286.91        653.57       285.19 o                         
   3   1  26          5.96       -101.66       386.71 o                         
   4   1  26       1396.22       1730.84       446.08 o                         
   5   1  26        926.15        215.87       411.36 o                         
   6   1  26        360.74        733.37       530.13 o                         
   7   1  26       6310.80       6780.38      1178.96 o                         
   8   1  26         19.22       -755.85       755.85 o                         
   0   2  26       3095.99       3283.33       535.90 o                         
   1   2  26      48812.89      50482.45      1204.77 o                         
   2   2  26      18607.26      19880.17       810.07 o                         
   3   2  26      26348.81      26809.75      1142.24 o                         
   4   2  26       5421.67       4324.32       654.73 o                         
   5   2  26      51409.12      53179.91      1698.92 o                         
   6   2  26       4734.91       4558.89       657.13 o                         
   7   2  26      23057.37      24943.87      2222.44 o                         
   8   2  26      11801.84      12211.85      2333.61 o                         
   1   3  26       1103.63        548.60       519.09 o                         
   2   3  26         93.26       -214.88       377.59 o                         
   3   3  26          2.10       -456.86       456.86 o                         
   4   3  26       1123.79       1632.11       465.05 o                         
   5   3  26        423.43         -3.46       503.86 o                         
   6   3  26        156.76       1907.07       940.60 o                         
   7   3  26       2930.82       2801.78      2449.94 o                         
   0   4  26      15928.18      18557.70      1418.07 o                         
   1   4  26       2796.27       2186.63       466.76 o                         
   2   4  26       4285.14       4132.30       641.87 o                         
   3   4  26       1012.25       2555.53       689.44 o                         
   4   4  26       8701.36       8331.67       965.48 o                         
   5   4  26       4889.52       4456.99       993.01 o                         
   6   4  26       8214.49      16025.03      3536.18 o                         
   1   5  26        394.58       -113.51       646.21 o                         
   2   5  26        259.43        165.78       620.95 o                         
   3   5  26        337.14        163.37       779.11 o                         
   4   5  26         45.70       1118.71       882.92 o                         
   1   1  27          3.64       -297.71       297.71 o                         
   2   1  27          1.80         42.32       300.02 o                         
   3   1  27        126.02        169.83       413.33 o                         
   4   1  27          3.50        911.98       379.09 o                         
   5   1  27         77.54        286.53       390.48 o                         
   6   1  27         43.95          6.41       555.72 o                         
   7   1  27         37.14        468.52       658.32 o                         
   0   2  27      20519.05      22285.75      1267.26 o                         
   1   2  27      17292.98      17340.78       827.33 o                         
   2   2  27      11996.61      11964.96       729.32 o                         
   3   2  27      11718.42      12814.20       822.99 o                         
   4   2  27      16326.42      17363.79       955.39 o                         
   5   2  27      15443.94      15908.16      1526.75 o                         
   6   2  27      13645.86      16037.10      1810.11 o                         
   1   3  27        140.56        196.82       571.36 o                         
   2   3  27        226.45         74.45       403.23 o                         
   3   3  27        298.04        -38.78       593.86 o                         
   4   3  27        105.50       1234.31       862.17 o                         
   5   3  27       2107.29       5177.42      1724.23 o                         
   0   4  27      25686.45      26593.18      2274.46 o                         
   1   4  27      43472.53      44134.02      2261.31 o                         
   2   4  27      12355.05      12802.64      2069.84 o                         
   3   4  27      38902.75      38003.53      3318.98 o                         
   4   4  27      19137.13      16107.22      3098.99 o                         
   1   5  27          7.39        287.41      1088.65 o                         
   0   0  28       9135.69      10049.44      1194.95 o                         
   1   0  28       1083.28       1080.87       411.82 o                         
   2   0  28       1639.15        667.43       518.43 o                         
   3   0  28       5449.67       6624.82       973.43 o                         
   4   0  28       4845.91       3433.67       884.82 o                         
   5   0  28        131.32       -826.77       939.07 o                         
   1   1  28        508.48        438.36       306.75 o                         
   2   1  28        430.79        639.83       376.98 o                         
   3   1  28         76.38       -101.60       360.58 o                         
   4   1  28         40.31        489.98       597.65 o                         
   5   1  28        314.06       1601.67       795.11 o                         
   0   2  28      54980.50      55011.88      2452.93 o                         
   1   2  28          9.31       -131.61       429.60 o                         
   2   2  28      33163.46      35191.49      2190.52 o                         
   3   2  28       2342.38       2650.48       776.74 o                         
   4   2  28      39412.43      38817.84      3153.13 o                         
   5   2  28        318.02       1305.17      1220.72 o                         
   1   3  28        729.51       3088.43      1925.69 o                         
   2   3  28       1004.07      -1855.13      1855.13 o                         
   3   3  28         83.47        386.65      1213.67 o                         
   1   1  29          0.54       -431.52       772.62 o                         
   2   1  29          9.02        452.43       673.62 o                         
   3   1  29         35.13        315.60       565.47 o                         
                                                                                
